# Supplementary material for: Diel and eddy driven changes in microbial gene expression and biogeochemistry in the oceanic chlorophyll maximum
Source: Nat Commun. 2026 Mar 7;17:3636. doi: 10.1038/s41467-026-70228-2 (PMC13096325; doi:10.1038/s41467-026-70228-2)
Supplement: Supplementary file 4 — Supplementary Data 1–3 [file 41467_2026_70228_MOESM4_ESM.xls]

## Sheet: Supplementary_Data_1
Supplementary Data 1. Transcriptomic samples used in this study along with their accession numbers.
sample_name	depth	lat_lon	type	leg_number	local_time_HST	collection_date	accession	bioproject_accession
FS-KOA-L1-05-22-SC56	96	21.894 N 156.011 W	AUV	1	1899-12-31 05:11:00	2018-03-17	SAMN34410755	PRJNA962143
FS-KOA-L1-05-22-SC55	95	21.899 N 156.011 W	AUV	1	1899-12-31 08:09:00	2018-03-17	SAMN34410746	PRJNA962143
FS-KOA-L1-05-22-SC54	102	21.916 N 156.009 W	AUV	1	1899-12-31 11:07:00	2018-03-17	SAMN37442002	PRJNA962143
FS-KOA-L1-05-22-SC53	87	21.971 N 155.974 W	AUV	1	1899-12-31 20:47:00	2018-03-17	SAMN34410753	PRJNA962143
FS-KOA-L1-05-22-SC52	99	21.987 N 155.966 W	AUV	1	1899-12-31 23:45:00	2018-03-17	SAMN34410739	PRJNA962143
FS-KOA-L1-05-22-SC51	100	21.996 N 155.964 W	AUV	1	1899-12-31 02:43:00	2018-03-18	SAMN34410745	PRJNA962143
FS-KOA-L1-05-22-SC50	99	22.007 N 155.976 W	AUV	1	1899-12-31 05:42:00	2018-03-18	SAMN34410756	PRJNA962143
FS-KOA-L1-05-22-SC49	88	22.034 N 155.995 W	AUV	1	1899-12-31 08:40:00	2018-03-18	SAMN34410730	PRJNA962143
FS-KOA-L1-05-22-SC48	88	22.063 N 156.005 W	AUV	1	1899-12-31 11:38:00	2018-03-18	SAMN37442001	PRJNA962143
FS-KOA-L1-05-22-SC47	101	22.082 N 156.005 W	AUV	1	1899-12-31 14:37:00	2018-03-18	SAMN34410747	PRJNA962143
FS-KOA-L1-05-22-SC46	105	22.091 N 156.011 W	AUV	1	1899-12-31 17:35:00	2018-03-18	SAMN34410743	PRJNA962143
FS-KOA-L1-05-22-SC45	96	22.102 N 156.028 W	AUV	1	1899-12-31 20:33:00	2018-03-18	SAMN37442000	PRJNA962143
FS-KOA-L1-05-22-SC44	96	22.119 N 156.046 W	AUV	1	1899-12-31 23:31:00	2018-03-18	SAMN34410732	PRJNA962143
FS-KOA-L1-05-22-SC43	92	22.130 N 156.060 W	AUV	1	1899-12-31 02:30:00	2018-03-19	SAMN34410742	PRJNA962143
FS-KOA-L1-05-22-SC42	92	22.140 N 156.079 W	AUV	1	1899-12-31 05:28:00	2018-03-19	SAMN34410744	PRJNA962143
FS-KOA-L1-05-22-SC41	105	22.147 N 156.097 W	AUV	1	1899-12-31 08:26:00	2018-03-19	SAMN34410737	PRJNA962143
FS-KOA-L1-05-22-SC40	98	22.151 N 156.116 W	AUV	1	1899-12-31 11:24:00	2018-03-19	SAMN34410741	PRJNA962143
FS-KOA-L1-05-22-SC39	101	22.158 N 156.130 W	AUV	1	1899-12-31 14:23:00	2018-03-19	SAMN34410736	PRJNA962143
FS-KOA-L1-05-22-SC38	87	22.163 N 156.150 W	AUV	1	1899-12-31 17:21:00	2018-03-19	SAMN34410731	PRJNA962143
FS-KOA-L1-05-22-SC36	96	22.170 N 156.164 W	AUV	1	1899-12-31 20:22:00	2018-03-19	SAMN34410750	PRJNA962143
FS-KOA-L1-05-22-SC34	102	22.166 N 156.182 W	AUV	1	1899-12-31 02:18:00	2018-03-20	SAMN34410748	PRJNA962143
FS-KOA-L1-05-22-SC32	105	22.158 N 156.251 W	AUV	1	1899-12-31 10:28:00	2018-03-20	SAMN34410752	PRJNA962143
FS-KOA-L1-05-22-SC31	101	22.159 N 156.266 W	AUV	1	1899-12-31 13:26:00	2018-03-20	SAMN37441999	PRJNA962143
FS-KOA-L1-05-22-SC30	95	22.156 N 156.279 W	AUV	1	1899-12-31 16:25:00	2018-03-20	SAMN34410754	PRJNA962143
FS-KOA-L1-05-22-SC29	99	22.151 N 156.283 W	AUV	1	1899-12-31 19:23:00	2018-03-20	SAMN34410734	PRJNA962143
FS-KOA-L1-05-22-SC28	96	22.146 N 156.285 W	AUV	1	1899-12-31 22:21:00	2018-03-20	SAMN37441998	PRJNA962143
FS-KOA-L1-05-22-SC35	98	22.144 N 156.285 W	AUV	1	1899-12-31 23:20:00	2018-03-20	SAMN34410733	PRJNA962143
FS-KOA-L1-05-22-SC27	91	22.139 N 156.285 W	AUV	1	1899-12-31 01:20:00	2018-03-21	SAMN34410738	PRJNA962143
FS-KOA-L1-05-22-SC26	84	22.134 N 156.285 W	AUV	1	1899-12-31 02:43:00	2018-03-21	SAMN37441997	PRJNA962143
FS-KOA-L1-05-22-SC25	87	22.126 N 156.287 W	AUV	1	1899-12-31 04:06:00	2018-03-21	SAMN34410735	PRJNA962143
FS-KOA-L2-05-22-SC58	109	22.121 N 156.348 W	AUV	2	1899-12-31 03:06:00	2018-03-28	SAMN37442030	PRJNA962143
FS-KOA-L2-05-22-SC56	101	22.216 N 156.364 W	AUV	2	1899-12-31 16:26:00	2018-03-28	SAMN37442029	PRJNA962143
FS-KOA-L2-05-22-SC55	97	22.224 N 156.383 W	AUV	2	1899-12-31 19:25:00	2018-03-28	SAMN37442028	PRJNA962143
FS-KOA-L2-05-22-SC54	90	22.241 N 156.400 W	AUV	2	1899-12-31 22:23:00	2018-03-28	SAMN37442027	PRJNA962143
FS-KOA-L2-05-22-SC53	97	22.253 N 156.419 W	AUV	2	1899-12-31 01:21:00	2018-03-29	SAMN37442026	PRJNA962143
FS-KOA-L2-05-22-SC51	115	22.271 N 156.441 W	AUV	2	1899-12-31 04:22:00	2018-03-29	SAMN34410751	PRJNA962143
FS-KOA-L2-05-22-SC50	103	22.281 N 156.466 W	AUV	2	1899-12-31 07:20:00	2018-03-29	SAMN34410749	PRJNA962143
FS-KOA-L2-05-22-SC49	98	22.299 N 156.506 W	AUV	2	1899-12-31 10:19:00	2018-03-29	SAMN37442025	PRJNA962143
FS-KOA-L2-05-22-SC48	99	22.335 N 156.493 W	AUV	2	1899-12-31 13:17:00	2018-03-29	SAMN37442024	PRJNA962143
FS-KOA-L2-05-22-SC46	111	22.336 N 156.508 W	AUV	2	1899-12-31 16:18:00	2018-03-29	SAMN37442023	PRJNA962143
FS-KOA-L2-05-22-SC45	100	22.337 N 156.536 W	AUV	2	1899-12-31 19:16:00	2018-03-29	SAMN37442022	PRJNA962143
FS-KOA-L2-05-22-SC44	103	22.339 N 156.568 W	AUV	2	1899-12-31 22:14:00	2018-03-29	SAMN37442021	PRJNA962143
FS-KOA-L2-05-22-SC43	108	22.347 N 156.601 W	AUV	2	1899-12-31 01:13:00	2018-03-30	SAMN37442020	PRJNA962143
FS-KOA-L2-05-22-SC42	97	22.362 N 156.626 W	AUV	2	1899-12-31 04:11:00	2018-03-30	SAMN37442019	PRJNA962143
FS-KOA-L2-05-22-SC41	98	22.372 N 156.650 W	AUV	2	1899-12-31 07:09:00	2018-03-30	SAMN37442018	PRJNA962143
FS-KOA-L2-05-22-SC38	107	22.383 N 156.666 W	AUV	2	1899-12-31 10:13:00	2018-03-30	SAMN37442017	PRJNA962143
FS-KOA-L2-05-22-SC37	114	22.384 N 156.674 W	AUV	2	1899-12-31 13:11:00	2018-03-30	SAMN37442016	PRJNA962143
FS-KOA-L2-05-22-SC36	114	22.367 N 156.690 W	AUV	2	1899-12-31 16:09:00	2018-03-30	SAMN34410740	PRJNA962143
FS-KOA-L2-05-22-SC35	104	22.356 N 156.715 W	AUV	2	1899-12-31 19:07:00	2018-03-30	SAMN37442015	PRJNA962143
FS-KOA-L2-05-22-SC34	94	22.353 N 156.754 W	AUV	2	1899-12-31 22:06:00	2018-03-30	SAMN37442014	PRJNA962143
FS-KOA-L2-05-22-SC33	111	22.359 N 156.780 W	AUV	2	1899-12-31 01:04:00	2018-03-31	SAMN37442013	PRJNA962143
FS-KOA-L2-05-22-SC32	111	22.357 N 156.797 W	AUV	2	1899-12-31 04:02:00	2018-03-31	SAMN37442012	PRJNA962143
FS-KOA-L2-05-22-SC31	116	22.355 N 156.820 W	AUV	2	1899-12-31 07:01:00	2018-03-31	SAMN37442011	PRJNA962143
FS-KOA-L2-05-22-SC30	109	22.360 N 156.831 W	AUV	2	1899-12-31 09:59:00	2018-03-31	SAMN37442010	PRJNA962143
FS-KOA-L2-05-22-SC28	97	22.356 N 156.835 W	AUV	2	1899-12-31 13:00:00	2018-03-31	SAMN37442009	PRJNA962143
FS-KOA-L2-05-22-SC27	106	22.339 N 156.849 W	AUV	2	1899-12-31 15:58:00	2018-03-31	SAMN37442008	PRJNA962143
FS-KOA-L2-05-22-SC26	117	22.331 N 156.856 W	AUV	2	1899-12-31 17:21:00	2018-03-31	SAMN37442007	PRJNA962143
FS-KOA-L2-05-22-SC20	108	22.302 N 156.910 W	AUV	2	1899-12-31 02:13:00	2018-04-01	SAMN37442006	PRJNA962143
FS-KOA-L2-05-22-SC19	114	22.300 N 156.922 W	AUV	2	1899-12-31 03:36:00	2018-04-01	SAMN37442005	PRJNA962143
FS-KOA-L2-05-22-SC14	112	22.269 N 156.944 W	AUV	2	1899-12-31 12:27:00	2018-04-01	SAMN37442004	PRJNA962143
FS-KOA-L2-05-22-SC13	114	22.263 N 156.945 W	AUV	2	1899-12-31 13:50:00	2018-04-01	SAMN37442003	PRJNA962143
FS-L1-DIEL-05-22a-S07C1-0100	100	21.851 N 156.034 W	CTD	1	1899-12-31 06:19:00	2018-03-16	SAMN34410615	PRJNA962143
FS-L1-DIEL-05-22a-S08C1-0092	92	21.898 N 156.008 W	CTD	1	1899-12-31 12:10:00	2018-03-16	SAMN34410626	PRJNA962143
FS-L1-DIEL-05-22a-S10C1-0095	95	21.921 N 155.999 W	CTD	1	1899-12-31 18:21:00	2018-03-16	SAMN34410645	PRJNA962143
FS-L1-DIEL-05-22a-S11C1-0100	100	21.933 N 156.035 W	CTD	1	1899-12-31 06:03:00	2018-03-17	SAMN34410644	PRJNA962143
FS-L1-DIEL-05-22a-S12C1-0095	95	21.934 N 156.014 W	CTD	1	1899-12-31 11:59:00	2018-03-17	SAMN34410618	PRJNA962143
FS-L1-DIEL-05-22a-S13C1-0087	87	21.965 N 155.984 W	CTD	1	1899-12-31 17:59:00	2018-03-17	SAMN34410632	PRJNA962143
FS-L1-DIEL-05-22a-S14C1-0095	95	22.055 N 156.06 W	CTD	1	1899-12-31 06:07:00	2018-03-18	SAMN34410616	PRJNA962143
FS-L1-DIEL-05-22a-S15C1-0093	93	22.038 N 156.101 W	CTD	1	1899-12-31 11:57:00	2018-03-18	SAMN34410640	PRJNA962143
FS-L1-DIEL-05-22a-S16C1-0100	100	22.04 N 156.117 W	CTD	1	1899-12-31 18:04:00	2018-03-18	SAMN34410629	PRJNA962143
FS-L1-DIEL-05-22a-S17C1-0112	112	22.089 N 156.165 W	CTD	1	1899-12-31 06:04:00	2018-03-19	SAMN34410617	PRJNA962143
FS-L1-DIEL-05-22a-S18C1-0108	108	22.075 N 156.177 W	CTD	1	1899-12-31 12:00:00	2018-03-19	SAMN34410619	PRJNA962143
FS-L1-DIEL-05-22a-S20C1-0093	93	22.07 N 156.166 W	CTD	1	1899-12-31 19:05:00	2018-03-19	SAMN34410643	PRJNA962143
FS-L1-DIEL-05-22a-S21C1-0097	97	22.098 N 156.203 W	CTD	1	1899-12-31 06:06:00	2018-03-20	SAMN34410630	PRJNA962143
FS-L1-DIEL-05-22a-S22C1-0092	92	22.081 N 156.233 W	CTD	1	1899-12-31 12:01:00	2018-03-20	SAMN34410622	PRJNA962143
FS-L1-DIEL-05-22a-S23C1-0109	109	22.069 N 156.203 W	CTD	1	1899-12-31 18:01:00	2018-03-20	SAMN34410647	PRJNA962143
FS-L1-DIEL-05-22a-S24C1-0109	109	22.101 N 156.203 W	CTD	1	1899-12-31 06:02:00	2018-03-21	SAMN34410642	PRJNA962143
FS-L1-DIEL-05-22a-S25C1-0113	113	22.158 N 156.258 W	CTD	1	1899-12-31 12:00:00	2018-03-21	SAMN34410650	PRJNA962143
FS-L1-DIEL-05-22a-S27C1-0097	97	22.157 N 156.293 W	CTD	1	1899-12-31 18:01:00	2018-03-21	SAMN34410625	PRJNA962143
FS-L2-DIEL-05-22a-S30C1-0095	95	22.14 N 156.336 W	CTD	2	1899-12-31 06:15:00	2018-03-28	SAMN34410637	PRJNA962143
FS-L2-DIEL-05-22a-S31C1-0115	115	22.156 N 156.35 W	CTD	2	1899-12-31 12:04:00	2018-03-28	SAMN34410634	PRJNA962143
FS-L2-DIEL-05-22a-S32C1-0095	95	22.209 N 156.351 W	CTD	2	1899-12-31 18:03:00	2018-03-28	SAMN34410627	PRJNA962143
FS-L2-DIEL-05-22a-S34C1-0120	120	22.258 N 156.382 W	CTD	2	1899-12-31 06:21:00	2018-03-29	SAMN34410631	PRJNA962143
FS-L2-DIEL-05-22a-S35C1-0100	100	22.349 N 156.528 W	CTD	2	1899-12-31 12:00:00	2018-03-29	SAMN34410639	PRJNA962143
FS-L2-DIEL-05-22a-S37C1-0098	98	22.367 N 156.57 W	CTD	2	1899-12-31 18:04:00	2018-03-29	SAMN34410641	PRJNA962143
FS-L2-DIEL-05-22a-S41C1-0100	100	22.353 N 156.543 W	CTD	2	1899-12-31 06:32:00	2018-03-30	SAMN34410623	PRJNA962143
FS-L2-DIEL-05-22a-S42C1-0104	104	22.372 N 156.775 W	CTD	2	1899-12-31 12:01:00	2018-03-30	SAMN34410636	PRJNA962143
FS-L2-DIEL-05-22a-S44C1-0106	106	22.342 N 156.909 W	CTD	2	1899-12-31 11:52:00	2018-03-31	SAMN34410648	PRJNA962143
FS-L2-DIEL-05-22a-S46C1-0112	112	22.324 N 156.902 W	CTD	2	1899-12-31 18:01:00	2018-03-31	SAMN34410621	PRJNA962143
FS-L2-DIEL-05-22a-S50C1-0110	110	22.263 N 156.942 W	CTD	2	1899-12-31 06:40:00	2018-04-01	SAMN34410635	PRJNA962143
FS-L2-DIEL-05-22a-S51C1-0110	110	22.299 N 157.011 W	CTD	2	1899-12-31 11:58:00	2018-04-01	SAMN34410633	PRJNA962143
FS-L2-DIEL-05-22a-S53C1-0109	109	22.284 N 157.032 W	CTD	2	1899-12-31 21:40:00	2018-04-01	SAMN34410628	PRJNA962143
FS-L2-DIEL-05-22a-S56C1-0105	105	22.201 N 156.972 W	CTD	2	1899-12-31 06:58:00	2018-04-02	SAMN34410646	PRJNA962143
FS-L2-DIEL-05-22a-S58C1-0112	112	22.255 N 157.085 W	CTD	2	1899-12-31 11:56:00	2018-04-02	SAMN34410638	PRJNA962143
FS-L2-DIEL-05-22a-S60C1-0100	100	22.171 N 156.985 W	CTD	2	1899-12-31 18:09:00	2018-04-02	SAMN34410620	PRJNA962143
FS-L2-DIEL-05-22a-S62C1-0098	98	22.189 N 157.059 W	CTD	2	1899-12-31 05:32:00	2018-04-03	SAMN34410624	PRJNA962143
FS-L2-DIEL-05-22a-S63C1-0110	110	22.201 N 156.675 W	CTD	2	1899-12-31 12:14:00	2018-04-03	SAMN34410649	PRJNA962143

## Sheet: Supplementary_Data_2
Supplementary Data 2. The 200 most highly expressed KO categories in the dataset.
KEGG	Total_expression_entire_dataset	Description
Unknown	5680727378143	NA
K02703	94414930390	psbA; photosystem II P680 reaction center D1 protein [EC:1.10.3.9]
K08918	82037598097	pcbA; chlorophyll a/b binding light-harvesting protein PcbA
K04077	81946814283	groEL, HSPD1; chaperonin GroEL [EC:5.6.1.7]
K01868	75685907467	TARS, thrS; threonyl-tRNA synthetase [EC:6.1.1.3]
K01601	56674221444	rbcL, cbbL; ribulose-bisphosphate carboxylase large chain [EC:4.1.1.39]
K02705	56374279908	psbC; photosystem II CP43 chlorophyll apoprotein
K02689	52066582632	psaA; photosystem I P700 chlorophyll a apoprotein A1 [EC:1.97.1.12]
K02690	51665350239	psaB; photosystem I P700 chlorophyll a apoprotein A2 [EC:1.97.1.12]
K02704	46989093802	psbB; photosystem II CP47 chlorophyll apoprotein
K02358	44066815987	tuf, TUFM; elongation factor Tu
K03320	40307999094	amt, AMT, MEP; ammonium transporter, Amt family
K04043	39858915705	dnaK, HSPA9; molecular chaperone DnaK
K02002	37768114986	proX; glycine betaine/proline transport system substrate-binding protein
K02706	36844756706	psbD; photosystem II P680 reaction center D2 protein [EC:1.10.3.9]
K02014	35739985672	TC.FEV.OM; iron complex outermembrane recepter protein
K03798	34972543881	ftsH, hflB; cell division protease FtsH [EC:3.4.24.-]
K09969	31022411443	aapJ, bztA; general L-amino acid transport system substrate-binding protein
K03046	27832902330	rpoC; DNA-directed RNA polymerase subunit beta' [EC:2.7.7.6]
K02055	27456474118	ABC.SP.S; putative spermidine/putrescine transport system substrate-binding protein
K01999	23377522552	livK; branched-chain amino acid transport system substrate-binding protein
K01915	23184645788	glnA, GLUL; glutamine synthetase [EC:6.3.1.2]
K10408	23020776941	DNAH; dynein axonemal heavy chain
K02112	22470974697	ATPF1B, atpD; F-type H+/Na+-transporting ATPase subunit beta [EC:7.1.2.2 7.2.2.1]
K03043	21904718121	rpoB; DNA-directed RNA polymerase subunit beta [EC:2.7.7.6]
K02035	21806249043	ABC.PE.S; peptide/nickel transport system substrate-binding protein
K14393	21708612096	actP; cation/acetate symporter
K08922	21681308914	pcbE; chlorophyll a/b binding light-harvesting protein PcbE
K02111	21567484369	ATPF1A, atpA; F-type H+/Na+-transporting ATPase subunit alpha [EC:7.1.2.2 7.2.2.1]
K08921	20815713846	pcbD; chlorophyll a/b binding light-harvesting protein PcbD
K04078	19483690522	groES, HSPE1; chaperonin GroES
K02355	19173264496	fusA, GFM, EFG; elongation factor G
K03086	18553697102	rpoD; RNA polymerase primary sigma factor
K02108	17012108914	ATPF0A, atpB; F-type H+-transporting ATPase subunit a
K00962	14713756207	pnp, PNPT1; polyribonucleotide nucleotidyltransferase [EC:2.7.7.8]
K02027	14402000932	ABC.MS.S; multiple sugar transport system substrate-binding protein
K01602	14203219797	rbcS, cbbS; ribulose-bisphosphate carboxylase small chain [EC:4.1.1.39]
K06890	13607390351	K06890; uncharacterized protein
K02886	13511480568	RP-L2, MRPL2, RML2, rplB; large subunit ribosomal protein L2
K02707	13208491422	psbE; photosystem II cytochrome b559 subunit alpha
K02945	12429824621	RP-S1, rpsA; small subunit ribosomal protein S1
K02109	11982225636	ATPF0B, atpF; F-type H+-transporting ATPase subunit b
K00525	11738856077	E1.17.4.1A, nrdA, nrdE; ribonucleoside-diphosphate reductase alpha chain [EC:1.17.4.1]
K03696	11600154648	clpC; ATP-dependent Clp protease ATP-binding subunit ClpC
K03640	11274443059	pal; peptidoglycan-associated lipoprotein
K01338	11220622465	lon; ATP-dependent Lon protease [EC:3.4.21.53]
K00615	10980676698	E2.2.1.1, tktA, tktB; transketolase [EC:2.2.1.1]
K02694	10959751778	psaF; photosystem I subunit III
K02406	10138409799	fliC, hag; flagellin
K02256	9932986787	COX1; cytochrome c oxidase subunit 1 [EC:7.1.1.9]
K03403	9848067912	chlH, bchH; magnesium chelatase subunit H [EC:6.6.1.1]
K02274	9844431150	coxA, ctaD; cytochrome c oxidase subunit I [EC:7.1.1.9]
K03040	9810743085	rpoA; DNA-directed RNA polymerase subunit alpha [EC:2.7.7.6]
K01623	9674747063	ALDO; fructose-bisphosphate aldolase, class I [EC:4.1.2.13]
K01251	9350396369	AHCY, ahcY; adenosylhomocysteinase [EC:3.13.2.1]
K04088	9283628706	hflK; modulator of FtsH protease HflK
K02519	9265176949	infB, MTIF2; translation initiation factor IF-2
K08919	9236412370	pcbB; chlorophyll a/b binding light-harvesting protein PcbB
K15987	9216524292	hppA; K(+)-stimulated pyrophosphate-energized sodium pump [EC:7.2.3.1]
K15551	9191219785	tauA; taurine transport system substrate-binding protein
K02982	9114702634	RP-S3, rpsC; small subunit ribosomal protein S3
K02275	9113107506	coxB, ctaC; cytochrome c oxidase subunit II [EC:7.1.1.9]
K08925	9096554742	pcbH; chlorophyll a/b binding light-harvesting protein PcbH
K04079	9030947281	HSP90A, htpG; molecular chaperone HtpG
K02967	8975739149	RP-S2, MRPS2, rpsB; small subunit ribosomal protein S2
K02950	8715405973	RP-S12, MRPS12, rpsL; small subunit ribosomal protein S12
K04035	8682592458	E1.14.13.81, acsF, chlE; magnesium-protoporphyrin IX monomethyl ester (oxidative) cyclase [EC:1.14.13.81]
K00605	8646844885	gcvT, AMT; glycine cleavage system T protein (aminomethyltransferase) [EC:2.1.2.10]
K02864	8540066283	RP-L10, MRPL10, rplJ; large subunit ribosomal protein L10
K03839	8538942151	fldA, nifF, isiB; flavodoxin I
K02711	8415396438	psbJ; photosystem II PsbJ protein
K00368	8018742181	nirK; nitrite reductase (NO-forming) [EC:1.7.2.1]
K03283	7898423303	HSPA1_6_8; heat shock 70kDa protein 1/6/8
K03531	7865052114	ftsZ; cell division protein FtsZ
K02469	7851761894	gyrA; DNA gyrase subunit A [EC:5.6.2.2]
K02992	7615132757	RP-S7, MRPS7, rpsG; small subunit ribosomal protein S7
K11532	7573960132	glpX-SEBP; fructose-1,6-bisphosphatase II / sedoheptulose-1,7-bisphosphatase [EC:3.1.3.11 3.1.3.37]
K07080	7335577294	K07080; uncharacterized protein
K10232	7330596157	aglE, ggtB; alpha-glucoside transport system substrate-binding protein
K02952	7313555853	RP-S13, rpsM; small subunit ribosomal protein S13
K02600	7283286370	nusA; transcription termination/antitermination protein NusA
K02716	7132389155	psbO; photosystem II oxygen-evolving enhancer protein 1
K02058	7033917698	ABC.SS.S; simple sugar transport system substrate-binding protein
K03321	7013475481	TC.SULP; sulfate permease, SulP family
K07374	6998900192	TUBA; tubulin alpha
K01740	6872181369	metY; O-acetylhomoserine (thiol)-lyase [EC:2.5.1.49]
K02470	6870940522	gyrB; DNA gyrase subunit B [EC:5.6.2.2]
K00412	6862035510	CYTB, petB; ubiquinol-cytochrome c reductase cytochrome b subunit
K01895	6830223930	ACSS1_2, acs; acetyl-CoA synthetase [EC:6.2.1.1]
K02116	6722125477	atpI; ATP synthase protein I
K01802	6635566307	E5.2.1.8; peptidylprolyl isomerase [EC:5.2.1.8]
K03070	6635438374	secA; preprotein translocase subunit SecA [EC:7.4.2.8]
K02708	6616078518	psbF; photosystem II cytochrome b559 subunit beta
K01358	6579191638	clpP, CLPP; ATP-dependent Clp protease, protease subunit [EC:3.4.21.92]
K03686	6508096442	dnaJ; molecular chaperone DnaJ
K02871	6448946659	RP-L13, MRPL13, rplM; large subunit ribosomal protein L13
K02986	6424763193	RP-S4, NAM9, rpsD; small subunit ribosomal protein S4
K03307	6321484144	TC.SSS; solute:Na+ symporter, SSS family
K02906	6310740869	RP-L3, MRPL3, rplC; large subunit ribosomal protein L3
K02030	6234013139	ABC.PA.S; polar amino acid transport system substrate-binding protein
K02262	6179012526	COX3; cytochrome c oxidase subunit 3
K03553	6059669018	recA; recombination protein RecA
K02641	6053362036	petH; ferredoxin--NADP+ reductase [EC:1.18.1.2]
K00524	6009306035	nrdJ; ribonucleotide reductase, class II [EC:1.17.4.2]
K00384	5883320790	trxB, TRR; thioredoxin reductase (NADPH) [EC:1.8.1.9]
K00123	5856007521	fdoG, fdhF, fdwA; formate dehydrogenase major subunit [EC:1.17.1.9]
K02959	5853118970	RP-S16, MRPS16, rpsP; small subunit ribosomal protein S16
K02113	5788888512	ATPF1D, atpH; F-type H+-transporting ATPase subunit delta
K03060	5745672807	rpoZ; DNA-directed RNA polymerase subunit omega [EC:2.7.7.6]
K00789	5689435211	metK, MAT; S-adenosylmethionine synthetase [EC:2.5.1.6]
K00239	5667782680	sdhA, frdA; succinate dehydrogenase flavoprotein subunit [EC:1.3.5.1]
K10960	5660253008	chlP, bchP; geranylgeranyl diphosphate/geranylgeranyl-bacteriochlorophyllide a reductase [EC:1.3.1.83 1.3.1.111]
K02874	5602191139	RP-L14, MRPL14, rplN; large subunit ribosomal protein L14
K00138	5594608280	aldB; aldehyde dehydrogenase [EC:1.2.1.-]
K02115	5590277002	ATPF1G, atpG; F-type H+-transporting ATPase subunit gamma
K06901	5581900130	pbuG, azgA, ghxP, ghxQ, adeQ; adenine/guanine/hypoxanthine permease
K00114	5514237677	exaA; alcohol dehydrogenase (cytochrome c) [EC:1.1.2.8]
K03687	5471793364	GRPE; molecular chaperone GrpE
K03530	5459097382	hupB; DNA-binding protein HU-beta
K03168	5362644203	topA; DNA topoisomerase I [EC:5.6.2.1]
K07375	5340477115	TUBB; tubulin beta
K03089	5290063524	rpoH; RNA polymerase sigma-32 factor
K04080	5285713535	ibpA; molecular chaperone IbpA
K03782	5232479922	katG; catalase-peroxidase [EC:1.11.1.21]
K02933	5164467925	RP-L6, MRPL6, rplF; large subunit ribosomal protein L6
K02863	5139569251	RP-L1, MRPL1, rplA; large subunit ribosomal protein L1
K01652	5090303520	E2.2.1.6L, ilvB, ilvG, ilvI; acetolactate synthase I/II/III large subunit [EC:2.2.1.6]
K02692	5058599674	psaD; photosystem I subunit II
K02634	5048017754	petA; apocytochrome f
K00128	5026214511	ALDH; aldehyde dehydrogenase (NAD+) [EC:1.2.1.3]
K02926	4999092428	RP-L4, MRPL4, rplD; large subunit ribosomal protein L4
K03076	4973775353	secY; preprotein translocase subunit SecY
K02012	4902872965	afuA, fbpA; iron(III) transport system substrate-binding protein
K09014	4835830417	sufB; Fe-S cluster assembly protein SufB
K02935	4825208500	RP-L7, MRPL12, rplL; large subunit ribosomal protein L7/L12
K06883	4804783977	K06883; uncharacterized protein
K02357	4774181883	tsf, TSFM; elongation factor Ts
K02990	4757590846	RP-S6, MRPS6, rpsF; small subunit ribosomal protein S6
K02888	4739594268	RP-L21, MRPL21, rplU; large subunit ribosomal protein L21
K02890	4721375625	RP-L22, MRPL22, rplV; large subunit ribosomal protein L22
K02948	4684051316	RP-S11, MRPS11, rpsK; small subunit ribosomal protein S11
K03386	4678761570	PRDX2_4, ahpC; peroxiredoxin 2/4 [EC:1.11.1.24]
K02878	4673007262	RP-L16, MRPL16, rplP; large subunit ribosomal protein L16
K01662	4653484453	dxs; 1-deoxy-D-xylulose-5-phosphate synthase [EC:2.2.1.7]
K02988	4632894683	RP-S5, MRPS5, rpsE; small subunit ribosomal protein S5
K03628	4629150095	rho; transcription termination factor Rho
K07335	4585204067	bmpA, bmpB, tmpC; basic membrane protein A and related proteins
K00053	4573076902	ilvC; ketol-acid reductoisomerase [EC:1.1.1.86]
K03704	4547599330	cspA; cold shock protein
K03569	4545365354	mreB; rod shape-determining protein MreB and related proteins
K01649	4503963660	leuA, IMS; 2-isopropylmalate synthase [EC:2.3.3.13]
K00150	4450150207	gap2, gapB; glyceraldehyde-3-phosphate dehydrogenase (NAD(P)+) (phosphorylating) [EC:1.2.1.59]
K02114	4428251743	ATPF1E, atpC; F-type H+-transporting ATPase subunit epsilon
K10018	4427056526	occT, nocT; octopine/nopaline transport system substrate-binding protein
K00616	4422403183	TALDO1, talB, talA; transaldolase [EC:2.2.1.2]
K12574	4409747240	rnj; ribonuclease J [EC:3.1.-.-]
K03217	4405684385	yidC, spoIIIJ, OXA1, ccfA; YidC/Oxa1 family membrane protein insertase
K01870	4398661540	IARS, ileS; isoleucyl-tRNA synthetase [EC:6.1.1.5]
K00382	4383604631	DLD, lpd, pdhD; dihydrolipoyl dehydrogenase [EC:1.8.1.4]
K02276	4363560786	coxC, ctaE; cytochrome c oxidase subunit III [EC:7.1.1.9]
K11959	4337794591	urtA; urea transport system substrate-binding protein
K03544	4291685528	clpX, CLPX; ATP-dependent Clp protease ATP-binding subunit ClpX
K00927	4277811985	PGK, pgk; phosphoglycerate kinase [EC:2.7.2.3]
K00161	4251399518	PDHA, pdhA; pyruvate dehydrogenase E1 component subunit alpha [EC:1.2.4.1]
K07277	4250143337	SAM50, TOB55, bamA; outer membrane protein insertion porin family
K02635	4224615742	petB; cytochrome b6
K21572	4164936442	susD; starch-binding outer membrane protein, SusD/RagB family
K02520	4164110299	infC, MTIF3; translation initiation factor IF-3
K04039	4141802867	chlB; light-independent protochlorophyllide reductase subunit B [EC:1.3.7.7]
K01952	4124470429	PFAS, purL; phosphoribosylformylglycinamidine synthase [EC:6.3.5.3]
K01738	4124466657	cysK; cysteine synthase [EC:2.5.1.47]
K00031	4093193388	IDH1, IDH2, icd; isocitrate dehydrogenase [EC:1.1.1.42]
K02931	4089917229	RP-L5, MRPL5, rplE; large subunit ribosomal protein L5
K00249	4068856286	ACADM, acd; acyl-CoA dehydrogenase [EC:1.3.8.7]
K03529	4038577023	smc; chromosome segregation protein
K02902	4020639752	RP-L28, MRPL28, rpmB; large subunit ribosomal protein L28
K10439	4000143711	rbsB; ribose transport system substrate-binding protein
K03701	3996723542	uvrA; excinuclease ABC subunit A
K01990	3991925391	ABC-2.A; ABC-2 type transport system ATP-binding protein
K02337	3989562586	dnaE; DNA polymerase III subunit alpha [EC:2.7.7.7]
K02884	3984348812	RP-L19, MRPL19, rplS; large subunit ribosomal protein L19
K02887	3975341345	RP-L20, MRPL20, rplT; large subunit ribosomal protein L20
K00059	3971071754	fabG, OAR1; 3-oxoacyl-[acyl-carrier protein] reductase [EC:1.1.1.100]
K03545	3937035215	tig; trigger factor
K02638	3930739778	petE; plastocyanin
K04087	3929598058	hflC; modulator of FtsH protease HflC
K17321	3886494441	glpV; glycerol transport system substrate-binding protein
K01872	3871579372	AARS, alaS; alanyl-tRNA synthetase [EC:6.1.1.7]
K08696	3863490751	ccmK; carbon dioxide concentrating mechanism protein CcmK
K00281	3862127578	GLDC, gcvP; glycine cleavage system P protein (glycine dehydrogenase) [EC:1.4.4.2]
K03695	3843755582	clpB; ATP-dependent Clp protease ATP-binding subunit ClpB
K09458	3825423008	fabF, OXSM, CEM1; 3-oxoacyl-[acyl-carrier-protein] synthase II [EC:2.3.1.179]
K02879	3814135158	RP-L17, MRPL17, rplQ; large subunit ribosomal protein L17
K01955	3813782547	carB, CPA2; carbamoyl-phosphate synthase large subunit [EC:6.3.5.5]
K03797	3808090976	E3.4.21.102, prc, ctpA; carboxyl-terminal processing protease [EC:3.4.21.102]
K00855	3778880911	PRK, prkB; phosphoribulokinase [EC:2.7.1.19]
K02699	3767556835	psaL; photosystem I subunit XI
K01873	3755379393	VARS, valS; valyl-tRNA synthetase [EC:6.1.1.9]
K08720	3751333191	ompU; outer membrane protein OmpU
K03457	3750374763	TC.NCS1; nucleobase:cation symporter-1, NCS1 family

## Sheet: Supplementary_Data_3
Supplementary Data 3. Transcripts identified as oscillating in the AUV samples, along with their annotation information.
query	dataset	total_dataset_sum	transcript_expression_order	RAIN_phase	RAIN_peak.shape	RAIN_period	RAIN_padjust	evalue	max_annot_lvl	eggnog_description	Preferred_name	eggnog_KEGG_ko	GTDB_species	GTDB_genus	GTDB_family	GTDB_order	GTDB_class	GTDB_phylum	GTDB_top.pct.ID	KEGG_local	eukelele_full_classification.1	eukelele_classification.1	eukelele_full_classification.2	eukelele_classification.2	final_annotation
HSD00-20a-281-S2C007-0150-170417_c236027_1	Shared oscillators	9.4755e+10	5	24	15	24	0.00529457	NA	NA	NA	NA	NA	NA	NA	NA	NA	NA	NA	NA	NA	NA	NA	NA	NA	Unknown
HSD00-20a-267-S2C010-0125-151124_c135781_1	Shared oscillators	2.0629e+10	27	9	9	24	5.10462067698322e-07	2.09e-116	1117|Cyanobacteria	Photosystem II (PSII) is a light-driven water plastoquinone oxidoreductase that uses light energy to abstract electrons from H(2)O, generating O(2) and a proton gradient subsequently used for ATP formation. It consists of a core antenna complex that captures photons, and an electron transfer chain that converts photonic excitation into a charge separation. The D1 D2 (PsbA PsbA) reaction center he…	psbA	ko:K02703	NA	Prochlorococcus_A	Cyanobiaceae	PCC-6307	Cyanobacteriia	Cyanobacteria	93.8	K02703	NA	NA	NA	NA	Prochlorococcus_A
HC15-DNA-20-025-161128_c795087_1	Shared oscillators	1.94346e+10	29	6	12	24	5.92375474110566e-05	1.59e-263	1117|Cyanobacteria	photosystem II CP43 protein (PsbC) homolog	-	ko:K08918,ko:K08920,ko:K08921	NA	Prochlorococcus_B	Cyanobiaceae	PCC-6307	Cyanobacteriia	Cyanobacteria	100	K08920	NA	NA	NA	NA	Prochlorococcus_B
CSHLIID00-20a-S15C001-0015-151211_c128709_1	Shared oscillators	1.5895e+10	32	9	12	24	2.74637484574266e-06	1.02e-239	1117|Cyanobacteria	Photosystem II (PSII) is a light-driven water plastoquinone oxidoreductase that uses light energy to abstract electrons from H(2)O, generating O(2) and a proton gradient subsequently used for ATP formation. It consists of a core antenna complex that captures photons, and an electron transfer chain that converts photonic excitation into a charge separation. The D1 D2 (PsbA PsbA) reaction center he…	psbA	ko:K02703	NA	NA	NA	Cyanobacteriales	Cyanobacteriia	Cyanobacteria	87.4	K02703	Eukaryota; Hacrobia; Haptophyta; Prymnesiophyceae	Prymnesiophyceae	NA	NA	1117|Cyanobacteria
HCD16-22a-227-S2C004-0125-150526_c305636_2	Shared oscillators	1.53337e+10	34	6	12	24	3.6223336626609e-06	0	1117|Cyanobacteria	One of the components of the core complex of photosystem II (PSII). It binds chlorophyll and helps catalyze the primary light-induced photochemical processes of PSII. PSII is a light- driven water plastoquinone oxidoreductase, using light energy to abstract electrons from H(2)O, generating O(2) and a proton gradient subsequently used for ATP formation	psbC	ko:K02705	NA	Prochlorococcus_B	Cyanobiaceae	PCC-6307	Cyanobacteriia	Cyanobacteria	100	K02705	NA	NA	NA	NA	Prochlorococcus_B
HC15-DNA-20-125-161128_c732348_1	Shared oscillators	1.50121e+10	36	3	6	24	0.00271903	NA	NA	NA	NA	NA	NA	NA	NA	NA	NA	NA	NA	NA	NA	NA	NA	NA	Unknown
HCD16-22a-225-S2C010-0125-150608_c249964_1	Shared oscillators	1.35787e+10	42	3	15	24	0.000585952	2.01e-268	1117|Cyanobacteria	Photosystem II (PSII) is a light-driven water plastoquinone oxidoreductase that uses light energy to abstract electrons from H(2)O, generating O(2) and a proton gradient subsequently used for ATP formation. It consists of a core antenna complex that captures photons, and an electron transfer chain that converts photonic excitation into a charge separation. The D1 D2 (PsbA PsbA) reaction center he…	psbD	ko:K02706	NA	Prochlorococcus_B	Cyanobiaceae	PCC-6307	Cyanobacteriia	Cyanobacteria	100	K02706	NA	NA	NA	NA	Prochlorococcus_B
FS-KOA-L1-05-22-SC55_c619_1	Shared oscillators	1.22795e+10	50	9	6	24	0.0327304	0	1117|Cyanobacteria	One of the components of the core complex of photosystem II (PSII). It binds chlorophyll and helps catalyze the primary light-induced photochemical processes of PSII. PSII is a light- driven water plastoquinone oxidoreductase, using light energy to abstract electrons from H(2)O, generating O(2) and a proton gradient subsequently used for ATP formation	psbB	ko:K02704	NA	Prochlorococcus_B	Cyanobiaceae	PCC-6307	Cyanobacteriia	Cyanobacteria	96.8	K02704	NA	NA	NA	NA	Prochlorococcus_B
FS-L1-DIEL-05-22a-S22C1-0092_c1206_1	Shared oscillators	1.19315e+10	52	12	9	24	5.27312235887877e-05	6.04e-235	2836|Bacillariophyta	Photosynthetic reaction centre protein	psbA	ko:K02703	Winogradskyella_sp013003655	Winogradskyella	Flavobacteriaceae	Flavobacteriales	Bacteroidia	Bacteroidota	89.9	K02703	Eukaryota;Stramenopiles;Ochrophyta;Pelagophyceae;Pelagomonadales;Pelagomonadaceae;Pelagomonas;Pelagomonas calceolata	Pelagomonas calceolata	Stramenopile;Pelagophyceae;Pelagomonadales;Pelagomonadaceae;Pelagomonas;Pelagomonas calceolata	Pelagomonas calceolata	Pelagomonas calceolata
HCD16-22a-224-S2C011-0200-150608_c526210_1	Shared oscillators	9.6386e+09	61	9	6	24	0.000385749	1.45e-53	1117|Cyanobacteria	This b-type cytochrome is tightly associated with the reaction center of photosystem II (PSII). PSII is a light-driven water plastoquinone oxidoreductase that uses light energy to abstract electrons from H(2)O, generating O(2) and a proton gradient subsequently used for ATP formation. It consists of a core antenna complex that captures photons, and an electron transfer chain that converts photoni…	psbE	ko:K02707	NA	Prochlorococcus_B	Cyanobiaceae	PCC-6307	Cyanobacteriia	Cyanobacteria	100	K02707	NA	NA	NA	NA	Prochlorococcus_B
CSHLIID00-20a-S17C001-0015-151211_c128425_2	Shared oscillators	9.59557e+09	62	6	9	24	0.00211576	0	1117|Cyanobacteria	RuBisCO catalyzes two reactions the carboxylation of D- ribulose 1,5-bisphosphate, the primary event in carbon dioxide fixation, as well as the oxidative fragmentation of the pentose substrate in the photorespiration process. Both reactions occur simultaneously and in competition at the same active site	cbbL	ko:K01601	NA	Prochlorococcus_A	Cyanobiaceae	PCC-6307	Cyanobacteriia	Cyanobacteria	100	K01601	NA	NA	NA	NA	Prochlorococcus_A
FS-KOA-L1-05-22-SC52_c421_1	Shared oscillators	8.55245e+09	68	6	15	24	2.63385396849747e-05	1.07e-306	2759|Eukaryota	ribulose-bisphosphate carboxylase activity	rbcL	ko:K01601,ko:K01963	SHVT01_sp009694125	SHVT01	SHVT01	SHVT01	Alphaproteobacteria	Proteobacteria	78.1	K01601	Eukaryota;Stramenopiles;Ochrophyta;Pelagophyceae;Pelagomonadales;Pelagomonadaceae;Pelagomonas	Pelagomonas	Stramenopile;Pelagophyceae;Pelagomonadales;Pelagomonadaceae;Pelagomonas;Pelagomonas calceolata	Pelagomonas calceolata	Pelagomonas calceolata
FS-KOA-L1-05-22-SC51_c5169_1	Shared oscillators	8.34698e+09	74	18	15	24	3.02888849250067e-06	1.85e-76	1117|Cyanobacteria	Alternative locus ID	-	-	NA	Prochlorococcus_B	Cyanobiaceae	PCC-6307	Cyanobacteriia	Cyanobacteria	100	NA	NA	NA	NA	NA	Prochlorococcus_B
FS-L1-DIEL-05-22a-S25C1-0113_c1288_1	Shared oscillators	8.23053e+09	78	9	9	24	1.54600818840785e-06	NA	NA	NA	NA	NA	NA	NA	NA	NA	NA	NA	NA	NA	NA	NA	NA	NA	Unknown
FS-KOA-L1-05-22-SC46_c377_2	Shared oscillators	8.00124e+09	81	6	12	24	0.000342515	3.59e-219	1117|Cyanobacteria	One of the components of the core complex of photosystem II (PSII). It binds chlorophyll and helps catalyze the primary light-induced photochemical processes of PSII. PSII is a light- driven water plastoquinone oxidoreductase, using light energy to abstract electrons from H(2)O, generating O(2) and a proton gradient subsequently used for ATP formation	psbC	ko:K02705	Prochlorococcus_B_sp003216955	Prochlorococcus_B	Cyanobiaceae	PCC-6307	Cyanobacteriia	Cyanobacteria	99	K02705	NA	NA	NA	NA	Prochlorococcus_B
FS-L1-DIEL-05-22a-S15C1-0093_c1758_1	Shared oscillators	7.5437e+09	85	12	6	24	0.000217882	2.54e-243	1117|Cyanobacteria	photosystem II CP43 protein (PsbC) homolog	-	ko:K08918,ko:K08920,ko:K08921	Prochlorococcus_B_sp003283665	Prochlorococcus_B	Cyanobiaceae	PCC-6307	Cyanobacteriia	Cyanobacteria	93.2	K08920	NA	NA	NA	NA	Prochlorococcus_B
HCD16-22a-226-S2C009-1000-150526_c285407_2	Shared oscillators	6.67438e+09	92	9	6	24	0.00418024	1.01e-41	1117|Cyanobacteria	One of the components of the core complex of photosystem II (PSII). PSII is a light-driven water plastoquinone oxidoreductase that uses light energy to abstract electrons from H(2)O, generating O(2) and a proton gradient subsequently used for ATP formation. It consists of a core antenna complex that captures photons, and an electron transfer chain that converts photonic excitation into a charge s…	psbJ	ko:K02711	NA	Prochlorococcus_A	Cyanobiaceae	PCC-6307	Cyanobacteriia	Cyanobacteria	100	K02711	NA	NA	NA	NA	Prochlorococcus_A
HSD00-20a-282-S2C004-0075-170504_c899021_2	Shared oscillators	6.44973e+09	95	18	18	24	0.000125235	3.11e-09	1117|Cyanobacteria	-	-	-	Prochlorococcus_A_sp003278535	Prochlorococcus_A	Cyanobiaceae	PCC-6307	Cyanobacteriia	Cyanobacteria	100	NA	NA	NA	NA	NA	Prochlorococcus_A
HSD00-20a-270-S2C009-0100-161122_c95655_1	Shared oscillators	6.21079e+09	99	9	12	24	1.87901625718291e-05	4.03e-271	1117|Cyanobacteria	Photosystem II (PSII) is a light-driven water plastoquinone oxidoreductase that uses light energy to abstract electrons from H(2)O, generating O(2) and a proton gradient subsequently used for ATP formation. It consists of a core antenna complex that captures photons, and an electron transfer chain that converts photonic excitation into a charge separation. The D1 D2 (PsbA PsbA) reaction center he…	psbA	ko:K02703	NA	Prochlorococcus_B	Cyanobiaceae	PCC-6307	Cyanobacteriia	Cyanobacteria	100	K02703	NA	NA	NA	NA	Prochlorococcus_B
HCD16-22a-224-S2C011-0125-150608_c315792_1	Shared oscillators	6.01214e+09	104	18	12	24	0.00468905	0	2759|Eukaryota	chlorophyll binding	psaA	ko:K02689,ko:K02690	Flavobacterium_sp903889745	Flavobacterium	Flavobacteriaceae	Flavobacteriales	Bacteroidia	Bacteroidota	85.1	K02689	Eukaryota;Stramenopiles;Ochrophyta;Pelagophyceae;Pelagomonadales;Pelagomonadaceae;Pelagomonas;Pelagomonas calceolata	Pelagomonas calceolata	Stramenopile;Pelagophyceae;Pelagomonadales;Pelagomonadaceae;Pelagomonas;Pelagomonas calceolata	Pelagomonas calceolata	Pelagomonas calceolata
HOT229_1_0125m-140909_c1062021_2	Shared oscillators	5.96472e+09	106	15	15	24	0.00063036	0	1117|Cyanobacteria	Heat shock 70 kDa protein	dnaK2	ko:K04043	NA	Prochlorococcus_B	Cyanobiaceae	PCC-6307	Cyanobacteriia	Cyanobacteria	98.2	K04043	NA	NA	NA	NA	Prochlorococcus_B
HOT229_1_0075m-140909_c119106_2	Shared oscillators	5.92097e+09	108	6	9	24	2.16961035313132e-05	8.35e-255	1117|Cyanobacteria	Alternative locus ID	-	ko:K01623	NA	Prochlorococcus_B	Cyanobiaceae	PCC-6307	Cyanobacteriia	Cyanobacteria	100	K01623	NA	NA	NA	NA	Prochlorococcus_B
HCD16-22a-227-S2C004-0125-150526_c708444_2	Shared oscillators	5.82121e+09	111	15	18	24	1.59747264464806e-05	0	1117|Cyanobacteria	Ammonium transporter	amtB	ko:K03320	Prochlorococcus_B_marinus_B	Prochlorococcus_B	Cyanobiaceae	PCC-6307	Cyanobacteriia	Cyanobacteria	100	K03320	NA	NA	NA	NA	Prochlorococcus_B
HC15-DNA-20-125-161128_c2135861_1	Shared oscillators	5.68119e+09	113	15	18	24	1.53151108973453e-05	0	1117|Cyanobacteria	Prevents misfolding and promotes the refolding and proper assembly of unfolded polypeptides generated under stress conditions	groL2	ko:K04077	NA	Prochlorococcus_B	Cyanobiaceae	PCC-6307	Cyanobacteriia	Cyanobacteria	96.9	K04077	NA	NA	NA	NA	Prochlorococcus_B
FS-KOA-L1-05-22-SC25_c98_1	Shared oscillators	5.66351e+09	115	15	18	24	0.00535324	0	1117|Cyanobacteria	Acts as a processive, ATP-dependent zinc metallopeptidase for both cytoplasmic and membrane proteins. Plays a role in the quality control of integral membrane proteins	ftsH3	ko:K03798	Prochlorococcus_B_sp003279635	Prochlorococcus_B	Cyanobiaceae	PCC-6307	Cyanobacteriia	Cyanobacteria	99.2	K03798	NA	NA	NA	NA	Prochlorococcus_B
FS-L1-DIEL-05-22a-S18C1-0108_c1236_1	Shared oscillators	5.54785e+09	117	6	12	24	0.00123976	7.88e-211	1117|Cyanobacteria	photosystem II CP43 protein (PsbC) homolog	-	ko:K08918,ko:K08920,ko:K08921	Prochlorococcus_B_sp003216375	Prochlorococcus_B	Cyanobiaceae	PCC-6307	Cyanobacteriia	Cyanobacteria	81.4	K08918	NA	NA	NA	NA	1117|Cyanobacteria
HSD00-20a-280-S2C007-0150-170508_c192395_4	Shared oscillators	5.42136e+09	120	9	9	24	3.15382582861662e-05	2.27e-305	2759|Eukaryota	ribulose-bisphosphate carboxylase activity	rbcL	ko:K01601,ko:K01963	JAAFJM01_sp903901345	JAAFJM01	UKL13-3	NS11-12g	Bacteroidia	Bacteroidota	80.1	K01601	Eukaryota;Stramenopiles;Ochrophyta;Pelagophyceae;Pelagomonadales;Pelagomonadaceae;Pelagomonas;Pelagomonas calceolata	Pelagomonas calceolata	Stramenopile;Pelagophyceae;Pelagomonadales;Pelagomonadaceae;Pelagomonas;Pelagomonas calceolata	Pelagomonas calceolata	Pelagomonas calceolata
FS-L1-DIEL-05-22a-S13C1-0087_c2577_1	Shared oscillators	5.41884e+09	121	15	18	24	2.52720029200301e-06	3.23e-163	1117|Cyanobacteria	Prevents misfolding and promotes the refolding and proper assembly of unfolded polypeptides generated under stress conditions	groEL	ko:K04077	NA	Prochlorococcus_B	Cyanobiaceae	PCC-6307	Cyanobacteriia	Cyanobacteria	93.9	K04077	NA	NA	NA	NA	Prochlorococcus_B
HOT229_1_0125m-140909_c42609_2	Shared oscillators	5.32659e+09	123	6	9	24	0.000335285	0	1117|Cyanobacteria	Produces ATP from ADP in the presence of a proton gradient across the membrane. The alpha chain is a regulatory subunit	atpA	ko:K02111	NA	Prochlorococcus_B	Cyanobiaceae	PCC-6307	Cyanobacteriia	Cyanobacteria	99.2	K02111	NA	NA	NA	NA	Prochlorococcus_B
FS-L1-DIEL-05-22a-S14C1-0095_c4000_1	Shared oscillators	4.8993e+09	124	12	6	24	0.000285874	1.81e-61	1117|Cyanobacteria	photosystem II CP43 protein (PsbC) homolog	-	ko:K08918,ko:K08920,ko:K08921	NA	Prochlorococcus_B	Cyanobiaceae	PCC-6307	Cyanobacteriia	Cyanobacteria	96	K08920	NA	NA	NA	NA	Prochlorococcus_B
HSD00-20a-283-S2C007-0175-170428_c1356020_1	Shared oscillators	4.80154e+09	125	12	6	24	0.000164878	1.49e-251	1117|Cyanobacteria	photosystem II CP43 protein (PsbC) homolog	-	ko:K08918,ko:K08920,ko:K08921	Prochlorococcus_B_sp003278445	Prochlorococcus_B	Cyanobiaceae	PCC-6307	Cyanobacteriia	Cyanobacteria	96.6	K08920	NA	NA	NA	NA	Prochlorococcus_B
HCD16-22a-227-S2C004-0125-150526_c779534_3	Shared oscillators	4.70293e+09	127	15	15	24	2.47251624192966e-06	0	1117|Cyanobacteria	Prevents misfolding and promotes the refolding and proper assembly of unfolded polypeptides generated under stress conditions	groEL	ko:K04077	NA	Prochlorococcus_B	Cyanobiaceae	PCC-6307	Cyanobacteriia	Cyanobacteria	99.1	K04077	NA	NA	NA	NA	Prochlorococcus_B
FS-KOA-L1-05-22-SC25_c1396_1	Shared oscillators	4.68168e+09	129	12	15	24	0.00947184	1.94e-249	1117|Cyanobacteria	photosystem II CP43 protein (PsbC) homolog	-	ko:K08922	Prochlorococcus_B_sp003277985	Prochlorococcus_B	Cyanobiaceae	PCC-6307	Cyanobacteriia	Cyanobacteria	89.7	K08922	NA	NA	NA	NA	1117|Cyanobacteria
HCD16-22a-225-S2C010-0125-150608_c378145_1	Shared oscillators	4.63557e+09	131	9	15	24	5.41997629992334e-05	2.71e-259	3041|Chlorophyta	response to herbicide	-	ko:K02703	Ketobacter_sp002708905	Ketobacter	Ketobacteraceae	Pseudomonadales	Gammaproteobacteria	Proteobacteria	92.3	K02703	Eukaryota;Archaeplastida;Chlorophyta;Mamiellophyceae;Mamiellales;Bathycoccaceae;Ostreococcus;Ostreococcus mediterraneus	Ostreococcus mediterraneus	Archaeplastida;Prasinophyte;Mamiellales;Mamiellaceae;Micromonas;Micromonas sp.	Micromonas sp.	Ketobacter
FS-L2-DIEL-05-22a-S32C1-0095_c3559_1	Shared oscillators	4.62323e+09	132	15	15	24	1.00101370265284e-05	7.22e-63	1117|Cyanobacteria	Binds to Cpn60 in the presence of Mg-ATP and suppresses the ATPase activity of the latter	groS	ko:K04078	NA	Prochlorococcus_B	Cyanobiaceae	PCC-6307	Cyanobacteriia	Cyanobacteria	100	K04078	NA	NA	NA	NA	Prochlorococcus_B
HCD16-22a-227-S2C004-0125-150526_c240021_1	Shared oscillators	4.59395e+09	135	21	18	24	0.000973272	1.53e-286	1117|Cyanobacteria	This protein promotes the GTP-dependent binding of aminoacyl-tRNA to the A-site of ribosomes during protein biosynthesis	tuf	ko:K02358	NA	Prochlorococcus_B	Cyanobiaceae	PCC-6307	Cyanobacteriia	Cyanobacteria	99.8	K02358	NA	NA	NA	NA	Prochlorococcus_B
FS-KOA-L1-05-22-SC47_c2724_1	Shared oscillators	4.33089e+09	138	6	12	24	0.000873611	4.5e-26	1117|Cyanobacteria	photosystem II CP43 protein (PsbC) homolog	-	ko:K08918,ko:K08920,ko:K08921	NA	Prochlorococcus_B	Cyanobiaceae	PCC-6307	Cyanobacteriia	Cyanobacteria	98	K08920	NA	NA	NA	NA	Prochlorococcus_B
HSD00-20a-269-S2C004-0005-161125_c686176_1	Shared oscillators	4.31144e+09	140	9	9	24	2.68116767941011e-08	2.63e-169	1117|Cyanobacteria	Photosystem II (PSII) is a light-driven water plastoquinone oxidoreductase that uses light energy to abstract electrons from H(2)O, generating O(2) and a proton gradient subsequently used for ATP formation. It consists of a core antenna complex that captures photons, and an electron transfer chain that converts photonic excitation into a charge separation. The D1 D2 (PsbA PsbA) reaction center he…	psbA	ko:K02703	AG-409-D09_sp003215935	AG-409-D09	Cyanobiaceae	PCC-6307	Cyanobacteriia	Cyanobacteria	97.1	K02703	NA	NA	NA	NA	AG-409-D09
HCD16-22a-224-S2C011-0125-150608_c97323_2	Shared oscillators	4187539184	144	9	6	24	0.000666372	4.12e-275	1117|Cyanobacteria	Catalyzes the formation of the isocyclic ring in chlorophyll biosynthesis. Mediates the cyclase reaction, which results in the formation of divinylprotochlorophyllide (Pchlide) characteristic of all chlorophylls from magnesium-protoporphyrin IX 13-monomethyl ester (MgPMME)	acsF	ko:K04035	NA	Prochlorococcus_B	Cyanobiaceae	PCC-6307	Cyanobacteriia	Cyanobacteria	99.7	K04035	NA	NA	NA	NA	Prochlorococcus_B
HCD16-22a-224-S2C011-0125-150608_c315792_2	Shared oscillators	4.13442e+09	146	18	12	24	0.00281884	0	2759|Eukaryota	chlorophyll binding	psaB	ko:K02690	Phormidium_A_sp001314905	Phormidium_A	Geitlerinemaceae	Cyanobacteriales	Cyanobacteriia	Cyanobacteria	83.3	K02690	Eukaryota;Hacrobia;Cryptophyta;Cryptophyceae;Cryptomonadales;Cryptomonadales_X;Proteomonas	Proteomonas	Stramenopile;Pelagophyceae;Pelagomonadales;Pelagomonadaceae;Pelagomonas;Pelagomonas calceolata	Pelagomonas calceolata	Pelagomonas calceolata
FS-L1-DIEL-05-22a-S27C1-0097_c311_2	Shared oscillators	3.94948e+09	150	6	15	24	1.53151108973453e-05	1.85e-205	28216|Betaproteobacteria	RuBisCO catalyzes two reactions the carboxylation of D- ribulose 1,5-bisphosphate, the primary event in carbon dioxide fixation, as well as the oxidative fragmentation of the pentose substrate. Both reactions occur simultaneously and in competition at the same active site	cbbL	ko:K01601	Nitrosomonas_aestuarii	Nitrosomonas	Nitrosomonadaceae	Burkholderiales	Gammaproteobacteria	Proteobacteria	80.9	K01601	Eukaryota;Hacrobia;Haptophyta;Prymnesiophyceae;Phaeocystales;Phaeocystaceae;Phaeocystis	Phaeocystis	Haptophytes;Coccolithophyceae;Phaeocystales;Phaeocystaceae;Phaeocystis;Phaeocystis antarctica	Phaeocystis antarctica	28216|Betaproteobacteria
FS-KOA-L1-05-22-SC30_c842_1	Shared oscillators	3.92253e+09	152	24	15	24	1.03315988355048e-06	4.49e-231	1117|Cyanobacteria	Belongs to the FBPase class 2 family	glpX	ko:K11532	NA	Prochlorococcus_B	Cyanobiaceae	PCC-6307	Cyanobacteriia	Cyanobacteria	99.1	K11532	NA	NA	NA	NA	Prochlorococcus_B
FS-L1-DIEL-05-22a-S13C1-0087_c5488_1	Shared oscillators	3.82073e+09	153	15	18	24	3.6223336626609e-06	2.34e-67	1117|Cyanobacteria	Prevents misfolding and promotes the refolding and proper assembly of unfolded polypeptides generated under stress conditions	groEL	ko:K04077	NA	Prochlorococcus_B	Cyanobiaceae	PCC-6307	Cyanobacteriia	Cyanobacteria	100	K04077	NA	NA	NA	NA	Prochlorococcus_B
HSD00-20a-268-S2C004-0075-151215_c27051_1	Shared oscillators	3.77941e+09	154	12	18	24	0.000503339	1.58e-145	1117|Cyanobacteria	Low-potential electron donor to a number of redox enzymes	isiB	ko:K03839	Prochlorococcus_B_sp003280445	Prochlorococcus_B	Cyanobiaceae	PCC-6307	Cyanobacteriia	Cyanobacteria	96	K03839	NA	NA	NA	NA	Prochlorococcus_B
HOT232_1_0200m-141106_c665014_1	Shared oscillators	3.73273e+09	156	9	12	24	0.000108279	1.13e-71	2759|Eukaryota	ribulose-bisphosphate carboxylase activity	rbcS	ko:K01602	PALSA-1004_sp903889565	PALSA-1004	SG8-41	Burkholderiales	Gammaproteobacteria	Proteobacteria	69.7	K01602	Eukaryota;Stramenopiles;Ochrophyta;Pelagophyceae;Pelagomonadales;Pelagomonadales_X	Pelagomonadales_X	Stramenopile;Pelagophyceae;Pelagomonadales;Pelagomonadaceae;Pelagomonas;Pelagomonas calceolata	Pelagomonas calceolata	Pelagomonas calceolata
FS-L1-DIEL-05-22a-S23C1-0109_c1118_1	Shared oscillators	3.67504e+09	159	9	9	24	1.11299426337605e-06	1.84e-226	1117|Cyanobacteria	Photosystem II (PSII) is a light-driven water plastoquinone oxidoreductase that uses light energy to abstract electrons from H(2)O, generating O(2) and a proton gradient subsequently used for ATP formation. It consists of a core antenna complex that captures photons, and an electron transfer chain that converts photonic excitation into a charge separation. The D1 D2 (PsbA PsbA) reaction center he…	psbA	ko:K02703	NA	Prochlorococcus_B	Cyanobiaceae	PCC-6307	Cyanobacteriia	Cyanobacteria	93.5	K02703	NA	NA	NA	NA	Prochlorococcus_B
FS-KOA-L1-05-22-SC40_c10243_1	Shared oscillators	3.58898e+09	162	3	12	24	0.0288876	NA	NA	NA	NA	NA	NA	NA	NA	NA	NA	NA	NA	NA	NA	NA	NA	NA	Unknown
FS-KOA-L1-05-22-SC38_c8130_1	Shared oscillators	3.54435e+09	164	15	15	24	2.59253959069151e-06	8.68e-49	1117|Cyanobacteria	Prevents misfolding and promotes the refolding and proper assembly of unfolded polypeptides generated under stress conditions	groEL	ko:K04077	Prochlorococcus_B_sp003279455	Prochlorococcus_B	Cyanobiaceae	PCC-6307	Cyanobacteriia	Cyanobacteria	100	K04077	NA	NA	NA	NA	Prochlorococcus_B
CSHLIID00-20a-S52C001-0015-151211_c310793_1	Shared oscillators	3.47694e+09	166	15	18	24	1.2088844316962e-06	6.57e-51	1117|Cyanobacteria	Prevents misfolding and promotes the refolding and proper assembly of unfolded polypeptides generated under stress conditions	groEL	ko:K04077	NA	NA	Cyanobiaceae	PCC-6307	Cyanobacteriia	Cyanobacteria	90.3	K04077	NA	NA	NA	NA	1117|Cyanobacteria
HOT236_1_0075m-140909_c454682_1	Shared oscillators	3.42853e+09	168	9	6	24	1.20939469262903e-05	0	1117|Cyanobacteria	Protoporphyrin IX	chlH	ko:K03403	NA	Prochlorococcus_B	Cyanobiaceae	PCC-6307	Cyanobacteriia	Cyanobacteria	99.6	K03403	NA	NA	NA	NA	Prochlorococcus_B
FS-L1-DIEL-05-22a-S17C1-0112_c1701_1	Shared oscillators	3.42498e+09	169	6	12	24	0.0143082	6.21e-236	1117|Cyanobacteria	Alternative locus ID	-	ko:K08921	Prochlorococcus_B_sp003216375	Prochlorococcus_B	Cyanobiaceae	PCC-6307	Cyanobacteriia	Cyanobacteria	92.9	K08921	NA	NA	NA	NA	Prochlorococcus_B
CSHLIID00-20a-S60C001-0015-151219_c419633_1	Shared oscillators	3.40868e+09	171	12	9	24	4.90946571726399e-06	7.58e-241	1117|Cyanobacteria	Photosystem II (PSII) is a light-driven water plastoquinone oxidoreductase that uses light energy to abstract electrons from H(2)O, generating O(2) and a proton gradient subsequently used for ATP formation. It consists of a core antenna complex that captures photons, and an electron transfer chain that converts photonic excitation into a charge separation. The D1 D2 (PsbA PsbA) reaction center he…	psbA	ko:K02703	Planktothrix_sp014697575	Planktothrix	Microcoleaceae	Cyanobacteriales	Cyanobacteriia	Cyanobacteria	88.5	K02703	Eukaryota;Hacrobia;Haptophyta;Prymnesiophyceae;Prymnesiales;Chrysochromulinaceae;Chrysochromulina;Chrysochromulina rotalis	Chrysochromulina rotalis	Haptophytes;Coccolithophyceae;Isochrysidales;Noelhaerhabdaceae;Emiliania;Emiliania huxleyi	Emiliania huxleyi	1117|Cyanobacteria
FS-KOA-L1-05-22-SC30_c13872_1	Shared oscillators	3.36386e+09	174	3	15	24	0.00232344	1.7e-55	1117|Cyanobacteria	One of the components of the core complex of photosystem II (PSII). It binds chlorophyll and helps catalyze the primary light-induced photochemical processes of PSII. PSII is a light- driven water plastoquinone oxidoreductase, using light energy to abstract electrons from H(2)O, generating O(2) and a proton gradient subsequently used for ATP formation	psbC	ko:K02705	NA	Prochlorococcus_B	Cyanobiaceae	PCC-6307	Cyanobacteriia	Cyanobacteria	93.4	K02705	NA	NA	NA	NA	Prochlorococcus_B
CSHLIID20-03a-S57C001-0015-160120_c527403_2	Shared oscillators	3.36128e+09	176	9	12	24	4.90946571726399e-06	5.25e-260	10662|Myoviridae	photosynthetic electron transport in photosystem II	-	-	Prochlorococcus_A_sp003214355	Prochlorococcus_A	Cyanobiaceae	PCC-6307	Cyanobacteriia	Cyanobacteria	93.1	K02703	NA	NA	NA	NA	Prochlorococcus_A
FS-L1-DIEL-05-22a-S22C1-0092_c6139_1	Shared oscillators	3.26971e+09	181	24	15	24	0.00543255	NA	NA	NA	NA	NA	NA	NA	NA	NA	NA	NA	NA	NA	NA	NA	NA	NA	Unknown
HSD00-20a-272-S2C008-0125-161221_c679264_1	Shared oscillators	3.25042e+09	182	12	6	24	0.0003655	2.18e-244	1117|Cyanobacteria	photosystem II CP43 protein (PsbC) homolog	-	ko:K08918,ko:K08920,ko:K08921	Prochlorococcus_B_sp003283665	Prochlorococcus_B	Cyanobiaceae	PCC-6307	Cyanobacteriia	Cyanobacteria	92.6	K08920	NA	NA	NA	NA	Prochlorococcus_B
HCD16-22a-224-S2C011-0125-150608_c96560_4	Shared oscillators	3.19569e+09	184	15	12	24	4.41399094914491e-05	0	1117|Cyanobacteria	Glutamine synthetase	glnA	ko:K01915	Prochlorococcus_B_sp003216175	Prochlorococcus_B	Cyanobiaceae	PCC-6307	Cyanobacteriia	Cyanobacteria	99.4	K01915	NA	NA	NA	NA	Prochlorococcus_B
HOT234_2_0125m-150209_c223816_1	Shared oscillators	3.1673e+09	185	6	12	24	3.05831461011764e-05	1.37e-293	1117|Cyanobacteria	One of the components of the core complex of photosystem II (PSII). It binds chlorophyll and helps catalyze the primary light-induced photochemical processes of PSII. PSII is a light- driven water plastoquinone oxidoreductase, using light energy to abstract electrons from H(2)O, generating O(2) and a proton gradient subsequently used for ATP formation	psbC	ko:K02705	NA	Prochlorococcus_B	Cyanobiaceae	PCC-6307	Cyanobacteriia	Cyanobacteria	98.7	K02705	NA	NA	NA	NA	Prochlorococcus_B
FS-KOA-L1-05-22-SC30_c4420_1	Shared oscillators	3.15272e+09	187	15	9	24	0.0003655	1.27e-94	1117|Cyanobacteria	photosystem II CP43 protein (PsbC) homolog	-	ko:K08922	NA	Prochlorococcus_B	Cyanobiaceae	PCC-6307	Cyanobacteriia	Cyanobacteria	100	K08922	NA	NA	NA	NA	Prochlorococcus_B
HOT232_1_0125m-140909_c1066535_1	Shared oscillators	3.09269e+09	192	9	6	24	0.0108791	NA	NA	NA	NA	NA	NA	NA	NA	NA	NA	NA	NA	NA	NA	NA	NA	NA	Unknown
FS-KOA-L1-05-22-SC40_c439_2	Shared oscillators	3.08688e+09	193	21	18	24	0.0203692	5.51e-189	1117|Cyanobacteria	One of the primary rRNA binding proteins. Required for association of the 30S and 50S subunits to form the 70S ribosome, for tRNA binding and peptide bond formation. It has been suggested to have peptidyltransferase activity	rpl2	ko:K02886	NA	Prochlorococcus_B	Cyanobiaceae	PCC-6307	Cyanobacteriia	Cyanobacteria	95.1	K02886	NA	NA	NA	NA	Prochlorococcus_B
HC15-DNA-20-200-160906_c707400_2	Shared oscillators	3.08429e+09	194	6	9	24	0.000285874	6.52e-38	1117|Cyanobacteria	it plays a direct role in the translocation of protons across the membrane	atpI	ko:K02108	NA	NA	Cyanobiaceae	PCC-6307	Cyanobacteriia	Cyanobacteria	94.8	K02108	NA	NA	NA	NA	Unknown
FS-KOA-L1-05-22-SC49_c902_1	Shared oscillators	3.07285e+09	195	15	9	24	0.00529457	8.54e-277	1117|Cyanobacteria	photosystem II CP43 protein (PsbC) homolog	-	ko:K08922	Prochlorococcus_B_sp003279635	Prochlorococcus_B	Cyanobiaceae	PCC-6307	Cyanobacteriia	Cyanobacteria	99.7	K08922	NA	NA	NA	NA	Prochlorococcus_B
FS-L1-DIEL-05-22a-S24C1-0109_c1465_1	Shared oscillators	2.99894e+09	199	12	6	24	0.00017221	4.1e-249	1117|Cyanobacteria	photosystem II CP43 protein (PsbC) homolog	-	ko:K08918,ko:K08920,ko:K08921	Prochlorococcus_B_sp003278445	Prochlorococcus_B	Cyanobiaceae	PCC-6307	Cyanobacteriia	Cyanobacteria	95.2	K08920	NA	NA	NA	NA	Prochlorococcus_B
FS-KOA-L1-05-22-SC47_c6398_1	Shared oscillators	2.95666e+09	203	6	9	24	7.659459817472e-05	2.24e-79	1117|Cyanobacteria	Photosystem II protein	-	ko:K08925	NA	Prochlorococcus_B	Cyanobiaceae	PCC-6307	Cyanobacteriia	Cyanobacteria	100	K08925	NA	NA	NA	NA	Prochlorococcus_B
FS-L2-DIEL-05-22a-S42C1-0104_c1848_1	Shared oscillators	2.95176e+09	204	9	9	24	3.6223336626609e-06	NA	NA	NA	NA	NA	NA	NA	NA	NA	NA	NA	NA	NA	NA	NA	NA	NA	Unknown
FS-KOA-L1-05-22-SC49_c2638_1	Shared oscillators	2.94216e+09	205	9	12	24	0.000335285	NA	NA	NA	NA	NA	NA	NA	NA	NA	NA	NA	NA	NA	NA	NA	NA	NA	Unknown
HCD16-22a-224-S2C011-0125-150608_c434914_1	Shared oscillators	2.82734e+09	211	21	18	24	0.0397068	1.55e-167	1117|Cyanobacteria	Binds the lower part of the 30S subunit head. Binds mRNA in the 70S ribosome, positioning it for translation	rps3	ko:K02982	NA	Prochlorococcus_B	Cyanobiaceae	PCC-6307	Cyanobacteriia	Cyanobacteria	99.6	K02982	NA	NA	NA	NA	Prochlorococcus_B
HSD00-20a-270-S2C009-0150-161020_c640849_1	Shared oscillators	2.72916e+09	217	9	12	24	3.09345009265146e-05	0	3041|Chlorophyta	RuBisCO catalyzes two reactions the carboxylation of D- ribulose 1,5-bisphosphate, the primary event in carbon dioxide fixation, as well as the oxidative fragmentation of the pentose substrate in the photorespiration process. Both reactions occur simultaneously and in competition at the same active site	rbcL	ko:K01601	NA	NA	NA	NA	NA	Bacteria	86.1	K01601	Eukaryota;Archaeplastida;Chlorophyta;Mamiellophyceae;Mamiellales;Bathycoccaceae;Ostreococcus;Ostreococcus prasinos	Ostreococcus prasinos	Archaeplastida;Prasinophyte;Mamiellales;Bathycoccaceae;Bathycoccus;Bathycoccus prasinos	Bathycoccus prasinos	Bathycoccus prasinos
HSD00-20a-274-S2C008-0125-161205_c556374_1	Shared oscillators	2.69911e+09	219	18	12	24	2.77586230118503e-05	0	1117|Cyanobacteria	Prevents misfolding and promotes the refolding and proper assembly of unfolded polypeptides generated under stress conditions	groL2	ko:K04077	NA	Prochlorococcus_B	Cyanobiaceae	PCC-6307	Cyanobacteriia	Cyanobacteria	98.4	K04077	NA	NA	NA	NA	Prochlorococcus_B
FS-L1-DIEL-05-22a-S12C1-0095_c5248_2	Shared oscillators	2.69715e+09	220	24	9	24	0.0149557	6.43e-40	1117|Cyanobacteria	Chlorophyll A-B binding protein	-	-	NA	Prochlorococcus_B	Cyanobiaceae	PCC-6307	Cyanobacteriia	Cyanobacteria	98.5	NA	NA	NA	NA	NA	Prochlorococcus_B
FS-KOA-L1-05-22-SC44_c3868_1	Shared oscillators	2.67197e+09	221	18	15	24	2.16961035313132e-05	1.22e-72	1117|Cyanobacteria	Ammonium transporter	amtB	ko:K03320	NA	Prochlorococcus_B	Cyanobiaceae	PCC-6307	Cyanobacteriia	Cyanobacteria	99.2	K03320	NA	NA	NA	NA	Prochlorococcus_B
FS-L2-DIEL-05-22a-S30C1-0095_c1973_1	Shared oscillators	2.64638e+09	223	9	9	24	0.000105524	4.5e-148	1117|Cyanobacteria	Photosystem II (PSII) is a light-driven water plastoquinone oxidoreductase that uses light energy to abstract electrons from H(2)O, generating O(2) and a proton gradient subsequently used for ATP formation. It consists of a core antenna complex that captures photons, and an electron transfer chain that converts photonic excitation into a charge separation. The D1 D2 (PsbA PsbA) reaction center he…	psbA	ko:K02703	NA	Prochlorococcus	Cyanobiaceae	PCC-6307	Cyanobacteriia	Cyanobacteria	100	K02703	NA	NA	NA	NA	Prochlorococcus
FS-KOA-L1-05-22-SC30_c3128_1	Shared oscillators	2.58637e+09	225	9	6	24	0.011489	1.14e-46	1117|Cyanobacteria	One of the components of the core complex of photosystem II (PSII). It binds chlorophyll and helps catalyze the primary light-induced photochemical processes of PSII. PSII is a light- driven water plastoquinone oxidoreductase, using light energy to abstract electrons from H(2)O, generating O(2) and a proton gradient subsequently used for ATP formation	psbB	ko:K02704	NA	Prochlorococcus_B	Cyanobiaceae	PCC-6307	Cyanobacteriia	Cyanobacteria	100	K02704	NA	NA	NA	NA	Prochlorococcus_B
HSD00-20a-269-S2C008-0175-160909_c102957_1	Shared oscillators	2.5092e+09	229	9	12	24	0.000496668	1.32e-219	2836|Bacillariophyta	Photosynthetic reaction centre protein	psbA	ko:K02703	Winogradskyella_sp013003655	Winogradskyella	Flavobacteriaceae	Flavobacteriales	Bacteroidia	Bacteroidota	91	K02703	Eukaryota;Hacrobia;Haptophyta;Prymnesiophyceae;Prymnesiales;Prymnesiaceae;Prymnesium	Prymnesium	Haptophytes;Coccolithophyceae;Prymnesiales;Prymnesiaceae;Prymnesium;Prymnesium parvum	Prymnesium parvum	Winogradskyella
FS-L1-DIEL-05-22a-S16C1-0100_c1111_2	Shared oscillators	2.49862e+09	230	15	18	24	9.53351666385027e-05	1.78e-51	1117|Cyanobacteria	Binds to Cpn60 in the presence of Mg-ATP and suppresses the ATPase activity of the latter	groS	ko:K04078	NA	NA	Cyanobiaceae	PCC-6307	Cyanobacteriia	Cyanobacteria	89.4	K04078	NA	NA	NA	NA	1117|Cyanobacteria
FS-L1-DIEL-05-22a-S21C1-0097_c21_2	Shared oscillators	2.49329e+09	231	6	6	24	0.000665768	0	1117|Cyanobacteria	Catalyzes the transfer of a two-carbon ketol group from a ketose donor to an aldose acceptor, via a covalent intermediate with the cofactor thiamine pyrophosphate	tktA	ko:K00615	Prochlorococcus_B_marinus_B	Prochlorococcus_B	Cyanobiaceae	PCC-6307	Cyanobacteriia	Cyanobacteria	99.2	K00615	NA	NA	NA	NA	Prochlorococcus_B
FS-L1-DIEL-05-22a-S18C1-0108_c1844_1	Shared oscillators	2.43975e+09	234	9	6	24	0.0342452	3.47e-82	1117|Cyanobacteria	One of the components of the core complex of photosystem II (PSII). It binds chlorophyll and helps catalyze the primary light-induced photochemical processes of PSII. PSII is a light- driven water plastoquinone oxidoreductase, using light energy to abstract electrons from H(2)O, generating O(2) and a proton gradient subsequently used for ATP formation	psbB	ko:K02704	NA	Prochlorococcus_B	Cyanobiaceae	PCC-6307	Cyanobacteriia	Cyanobacteria	98.4	K02704	NA	NA	NA	NA	Prochlorococcus_B
HSD00-20a-267-S2C010-0150-151124_c636141_2	Shared oscillators	2.37977e+09	238	6	15	24	7.18052830231825e-06	2.93e-66	2759|Eukaryota	ribulose-bisphosphate carboxylase activity	rbcS	ko:K01602	NA	NA	Burkholderiaceae	Burkholderiales	Gammaproteobacteria	Proteobacteria	62.6	K01602	Eukaryota;Stramenopiles;Ochrophyta;Pelagophyceae;Pelagomonadales;Pelagomonadales_X	Pelagomonadales_X	Stramenopile;Pelagophyceae;Pelagomonadales;Pelagomonadaceae;Pelagomonas;Pelagomonas calceolata	Pelagomonas calceolata	Pelagomonas calceolata
HCD16-22a-227-S2C004-0125-150526_c94927_1	Shared oscillators	2.37738e+09	239	15	9	24	0.0208573	5.39e-275	1117|Cyanobacteria	photosystem II CP43 protein (PsbC) homolog	-	ko:K08922	Prochlorococcus_B_sp003279615	Prochlorococcus_B	Cyanobiaceae	PCC-6307	Cyanobacteriia	Cyanobacteria	99.7	K08922	NA	NA	NA	NA	Prochlorococcus_B
HOT232_1_0125m-140909_c1077558_1	Shared oscillators	2.37017e+09	240	6	12	24	0.0111859	0	1117|Cyanobacteria	One of the components of the core complex of photosystem II (PSII). It binds chlorophyll and helps catalyze the primary light-induced photochemical processes of PSII. PSII is a light- driven water plastoquinone oxidoreductase, using light energy to abstract electrons from H(2)O, generating O(2) and a proton gradient subsequently used for ATP formation	psbB	ko:K02704	NA	Prochlorococcus_B	Cyanobiaceae	PCC-6307	Cyanobacteriia	Cyanobacteria	99.4	K02704	NA	NA	NA	NA	Prochlorococcus_B
HSD00-20a-280-S2C007-0100-170508_c538981_1	Shared oscillators	2.22255e+09	252	15	15	24	1.00101370265284e-05	2.1e-255	1117|Cyanobacteria	Prevents misfolding and promotes the refolding and proper assembly of unfolded polypeptides generated under stress conditions	groEL	ko:K04077	Prochlorococcus_B_sp003215895	Prochlorococcus_B	Cyanobiaceae	PCC-6307	Cyanobacteriia	Cyanobacteria	89.7	K04077	NA	NA	NA	NA	1117|Cyanobacteria
CSHLIID00-20a-S07C001-0015-151211_c208163_11	Shared oscillators	2.18057e+09	256	9	9	24	1.33001118423895e-06	1.9e-258	2759|Eukaryota	photosynthetic electron transport in photosystem II	psbD	ko:K02706	NA	NA	NA	NA	NA	Bacteria	89.7	K02706	Eukaryota;Stramenopiles;Ochrophyta;Bacillariophyta;Bacillariophyta_X;Raphid-pennate;Nitzschia;Nitzschia punctata	Nitzschia punctata	Stramenopile	Stramenopile	Stramenopile
HSD00-20a-271-S2C007-0125-161007_c292851_1	Shared oscillators	2.16169e+09	258	9	9	24	0.00843617	4.16e-153	1117|Cyanobacteria	PsaA and PsaB bind P700, the primary electron donor of photosystem I (PSI), as well as the electron acceptors A0, A1 and FX. PSI is a plastocyanin cytochrome c6-ferredoxin oxidoreductase, converting photonic excitation into a charge separation, which transfers an electron from the donor P700 chlorophyll pair to the spectroscopically characterized acceptors A0, A1, FX, FA and FB in turn. Oxidized …	psaA	ko:K02689	NA	Prochlorococcus_B	Cyanobiaceae	PCC-6307	Cyanobacteriia	Cyanobacteria	99.1	K02689	NA	NA	NA	NA	Prochlorococcus_B
HOT238_1c_0125m-141106_c417771_1	Shared oscillators	2.14271e+09	260	3	15	24	0.00281884	NA	NA	NA	NA	NA	NA	NA	NA	NA	NA	NA	NA	NA	NA	NA	NA	NA	Unknown
HOT229_1_0125m-140909_c1048205_16	Shared oscillators	2.12538e+09	262	15	12	24	0.00544424	0	2759|Eukaryota	chlorophyll binding	psaA	ko:K02689,ko:K02690	Flavobacterium_sp903889745	Flavobacterium	Flavobacteriaceae	Flavobacteriales	Bacteroidia	Bacteroidota	82.8	K02689	Eukaryota;Hacrobia;Haptophyta;Prymnesiophyceae;Prymnesiales;Chrysochromulinaceae;Chrysochromulina	Chrysochromulina	Haptophytes;Coccolithophyceae;Prymnesiales;Chrysochromulinaceae;Chrysochromulina;Chrysochromulina polylepis	Chrysochromulina polylepis	Chrysochromulina polylepis
HCD16-22a-224-S2C011-0125-150608_c236314_2	Shared oscillators	2.08112e+09	266	24	15	24	6.9535670407992e-08	3.61e-247	1117|Cyanobacteria	ribosomal protein	rps1a	ko:K02945	Prochlorococcus_B_sp003216375	Prochlorococcus_B	Cyanobiaceae	PCC-6307	Cyanobacteriia	Cyanobacteria	100	K02945	NA	NA	NA	NA	Prochlorococcus_B
HSD00-20a-274-S2C008-0125-161205_c155776_1	Shared oscillators	2.03444e+09	267	18	12	24	2.16961035313132e-05	0	1117|Cyanobacteria	DNA-dependent RNA polymerase catalyzes the transcription of DNA into RNA using the four ribonucleoside triphosphates as substrates	rpoB	ko:K03043	Prochlorococcus_B_sp003216375	Prochlorococcus_B	Cyanobiaceae	PCC-6307	Cyanobacteriia	Cyanobacteria	99.8	K03043	NA	NA	NA	NA	Prochlorococcus_B
HSD00-20a-273-S2C008-0125-161026_c1129385_2	Shared oscillators	2.02865e+09	270	6	9	24	0.00208695	7.86e-113	1117|Cyanobacteria	F(1)F(0) ATP synthase produces ATP from ADP in the presence of a proton or sodium gradient. F-type ATPases consist of two structural domains, F(1) containing the extramembraneous catalytic core and F(0) containing the membrane proton channel, linked together by a central stalk and a peripheral stalk. During catalysis, ATP synthesis in the catalytic domain of F(1) is coupled via a rotary mechanism…	atpH	ko:K02113	Prochlorococcus_B_sp902564695	Prochlorococcus_B	Cyanobiaceae	PCC-6307	Cyanobacteriia	Cyanobacteria	97.8	K02113	NA	NA	NA	NA	Prochlorococcus_B
HSD00-20a-270-S2C009-0150-161122_c1644328_1	Shared oscillators	2.02192e+09	271	9	15	24	0.00184962	NA	NA	NA	NA	NA	NA	NA	NA	NA	NA	NA	NA	NA	NA	NA	NA	NA	Unknown
CSHLIID00-20a-S14C001-0015-151211_c73422_1	Shared oscillators	2.00941e+09	272	18	9	24	6.68875098571976e-06	0	1117|Cyanobacteria	Ammonium transporter	amtB	ko:K03320	NA	Prochlorococcus_A	Cyanobiaceae	PCC-6307	Cyanobacteriia	Cyanobacteria	99	K03320	NA	NA	NA	NA	Prochlorococcus_A
HC15-DNA-20-025-161128_c1380422_1	Shared oscillators	1.99169e+09	273	6	9	24	8.76098756556869e-05	4.2e-128	1117|Cyanobacteria	Produces ATP from ADP in the presence of a proton gradient across the membrane. The catalytic sites are hosted primarily by the beta subunits	atpD	ko:K02112	NA	Prochlorococcus_B	Cyanobiaceae	PCC-6307	Cyanobacteriia	Cyanobacteria	95.3	K02112	NA	NA	NA	NA	Prochlorococcus_B
FS-KOA-L1-05-22-SC30_c4524_1	Shared oscillators	1.94512e+09	275	12	6	24	0.0342452	3.07e-67	1117|Cyanobacteria	photosystem II CP43 protein (PsbC) homolog	-	ko:K08918,ko:K08920,ko:K08921	NA	Prochlorococcus_B	Cyanobiaceae	PCC-6307	Cyanobacteriia	Cyanobacteria	100	K08918	NA	NA	NA	NA	Prochlorococcus_B
FS-L1-DIEL-05-22a-S13C1-0087_c1407_1	Shared oscillators	1.93941e+09	277	12	6	24	0.041894	4.29e-254	1117|Cyanobacteria	photosystem II CP43 protein (PsbC) homolog	-	ko:K08918,ko:K08920,ko:K08921	NA	Prochlorococcus_B	Cyanobiaceae	PCC-6307	Cyanobacteriia	Cyanobacteria	97.1	K08918	NA	NA	NA	NA	Prochlorococcus_B
FS-L2-DIEL-05-22a-S42C1-0104_c4891_1	Shared oscillators	1.93664e+09	279	9	9	24	3.02231710421028e-05	NA	NA	NA	NA	NA	NA	NA	NA	NA	NA	NA	NA	NA	NA	NA	NA	NA	Unknown
HOT229_1_0125m-140909_c169099_2	Shared oscillators	1.84952e+09	289	24	15	24	7.99966945833292e-06	0	1117|Cyanobacteria	Alternative locus ID	-	ko:K03321	Prochlorococcus_B_marinus_B	Prochlorococcus_B	Cyanobiaceae	PCC-6307	Cyanobacteriia	Cyanobacteria	99.6	K03321	NA	NA	NA	NA	Prochlorococcus_B
HCD16-22a-224-S2C011-0125-150608_c158571_9	Shared oscillators	1.81351e+09	291	6	15	24	0.000125223	3.95e-286	2836|Bacillariophyta	Produces ATP from ADP in the presence of a proton gradient across the membrane. The catalytic sites are hosted primarily by the beta subunits	atpB	ko:K02112	Sediminibacterium_sp903929425	Sediminibacterium	Chitinophagaceae	Chitinophagales	Bacteroidia	Bacteroidota	86.3	K02112	Eukaryota;Stramenopiles;Ochrophyta;Pelagophyceae;Pelagomonadales;Pelagomonadaceae;Pelagomonas;Pelagomonas calceolata	Pelagomonas calceolata	Stramenopile;Pelagophyceae;Pelagomonadales;Pelagomonadaceae;Pelagomonas;Pelagomonas calceolata	Pelagomonas calceolata	Pelagomonas calceolata
HCD16-22a-227-S2C004-0125-150526_c257019_1	Shared oscillators	1.79881e+09	293	24	15	24	1.5359691741974e-06	2.49e-226	1117|Cyanobacteria	Alternative locus ID	prkB	ko:K00855	NA	Prochlorococcus_B	Cyanobiaceae	PCC-6307	Cyanobacteriia	Cyanobacteria	100	K00855	NA	NA	NA	NA	Prochlorococcus_B
FS-L2-DIEL-05-22a-S51C1-0110_c959_1	Shared oscillators	1.77098e+09	296	12	15	24	9.01903236254504e-05	1.46e-209	1117|Cyanobacteria	Sigma factors are initiation factors that promote the attachment of RNA polymerase to specific initiation sites and are then released	-	ko:K03086,ko:K03087	NA	Prochlorococcus_B	Cyanobiaceae	PCC-6307	Cyanobacteriia	Cyanobacteria	99.7	K03086	NA	NA	NA	NA	Prochlorococcus_B
HC15-DNA-20-200-160906_c211011_1	Shared oscillators	1.7057e+09	301	24	9	24	1.84662157437523e-06	1.29e-165	1117|Cyanobacteria	response regulator	ycf29	-	Prochlorococcus_B_sp003278445	Prochlorococcus_B	Cyanobiaceae	PCC-6307	Cyanobacteriia	Cyanobacteria	99.2	NA	NA	NA	NA	NA	Prochlorococcus_B
FS-L2-DIEL-05-22a-S34C1-0120_c4657_1	Shared oscillators	1.69496e+09	303	3	15	24	0.000800937	1.21e-103	1117|Cyanobacteria	Photosystem II (PSII) is a light-driven water plastoquinone oxidoreductase that uses light energy to abstract electrons from H(2)O, generating O(2) and a proton gradient subsequently used for ATP formation. It consists of a core antenna complex that captures photons, and an electron transfer chain that converts photonic excitation into a charge separation. The D1 D2 (PsbA PsbA) reaction center he…	psbD	ko:K02706	NA	Prochlorococcus_B	Cyanobiaceae	PCC-6307	Cyanobacteriia	Cyanobacteria	95.1	K02706	NA	NA	NA	NA	Prochlorococcus_B
HCD16-22a-225-S2C010-0125-150608_c250770_2	Shared oscillators	1.69334e+09	305	6	12	24	8.79502327015941e-05	0	3041|Chlorophyta	RuBisCO catalyzes two reactions the carboxylation of D- ribulose 1,5-bisphosphate, the primary event in carbon dioxide fixation, as well as the oxidative fragmentation of the pentose substrate in the photorespiration process. Both reactions occur simultaneously and in competition at the same active site	rbcL	ko:K01601	NA	NA	NA	NA	Actinomycetia	Actinobacteriota	85	K01601	Eukaryota;Archaeplastida;Chlorophyta;Mamiellophyceae;Mamiellales;Bathycoccaceae;Bathycoccus;Bathycoccus prasinos	Bathycoccus prasinos	Archaeplastida;Prasinophyte;Mamiellales;Bathycoccaceae;Bathycoccus;Bathycoccus prasinos	Bathycoccus prasinos	Bathycoccus prasinos
HOT237_2_0075m-150209_c217430_1	Shared oscillators	1.65854e+09	308	3	6	24	3.6223336626609e-06	3.03e-64	1117|Cyanobacteria	DNA-dependent RNA polymerase catalyzes the transcription of DNA into RNA using the four ribonucleoside triphosphates as substrates	rpoA	ko:K03040	Pseudanabaena_sp003967015	Pseudanabaena	Pseudanabaenaceae	Pseudanabaenales	Cyanobacteriia	Cyanobacteria	47.6	K03040	NA	NA	NA	NA	1117|Cyanobacteria
FS-L1-DIEL-05-22a-S21C1-0097_c5276_1	Shared oscillators	1.65384e+09	309	9	6	24	0.00529519	1.17e-37	1117|Cyanobacteria	Catalyzes the formation of the isocyclic ring in chlorophyll biosynthesis. Mediates the cyclase reaction, which results in the formation of divinylprotochlorophyllide (Pchlide) characteristic of all chlorophylls from magnesium-protoporphyrin IX 13-monomethyl ester (MgPMME)	acsF	ko:K04035	NA	Prochlorococcus_B	Cyanobiaceae	PCC-6307	Cyanobacteriia	Cyanobacteria	93.3	K04035	NA	NA	NA	NA	Prochlorococcus_B
HSD00-20a-275-S2C007-0125-170419_c365613_1	Shared oscillators	1.64147e+09	313	21	18	24	0.0197529	3.29e-132	1117|Cyanobacteria	This protein promotes the GTP-dependent binding of aminoacyl-tRNA to the A-site of ribosomes during protein biosynthesis	tuf	ko:K02358	AG-363-K07_sp003278175	AG-363-K07	Cyanobiaceae	PCC-6307	Cyanobacteriia	Cyanobacteria	96.5	K02358	Eukaryota;Hacrobia;Cryptophyta;Cryptophyceae;Goniomonadales;Goniomonadales_X;Goniomonas	Goniomonas	Rhizaria;Filosa;Chlorarachniophyta;Paulinellideae;Paulinella;Paulinella chromatophora	Paulinella chromatophora	AG-363-K07
HCD16-22a-224-S2C011-0125-150608_c140986_1	Shared oscillators	1.63883e+09	314	24	15	24	0.00704371	2.91e-173	1117|Cyanobacteria	Alternative locus ID	-	-	NA	Prochlorococcus_B	Cyanobiaceae	PCC-6307	Cyanobacteriia	Cyanobacteria	99.6	NA	NA	NA	NA	NA	Prochlorococcus_B
HSD00-20a-271-S2C007-0100-161007_c57092_3	Shared oscillators	1.63262e+09	316	15	18	24	0.000274329	0	1117|Cyanobacteria	One of the essential components for the initiation of protein synthesis. Protects formylmethionyl-tRNA from spontaneous hydrolysis and promotes its binding to the 30S ribosomal subunits. Also involved in the hydrolysis of GTP during the formation of the 70S ribosomal complex	infB	ko:K02519	Prochlorococcus_B_marinus_B	Prochlorococcus_B	Cyanobiaceae	PCC-6307	Cyanobacteriia	Cyanobacteria	98.2	K02519	NA	NA	NA	NA	Prochlorococcus_B
HCD16-22a-227-S2C004-0125-150526_c250558_1	Shared oscillators	1.57738e+09	327	6	9	24	0.000135485	0	1117|Cyanobacteria	Produces ATP from ADP in the presence of a proton gradient across the membrane. The catalytic sites are hosted primarily by the beta subunits	atpD	ko:K02112	NA	Prochlorococcus_B	Cyanobiaceae	PCC-6307	Cyanobacteriia	Cyanobacteria	98.8	K02112	NA	NA	NA	NA	Prochlorococcus_B
FS-L1-DIEL-05-22a-S08C1-0092_c4188_1	Shared oscillators	1.57172e+09	328	9	6	24	0.017332	1.2e-59	1117|Cyanobacteria	Alternative locus ID	petE	ko:K02638	NA	Prochlorococcus_B	Cyanobiaceae	PCC-6307	Cyanobacteriia	Cyanobacteria	100	K02638	NA	NA	NA	NA	Prochlorococcus_B
HOT231_2_0125m-150213_c59656_2	Shared oscillators	1.56287e+09	329	18	12	24	2.71507559462058e-07	2.53e-302	1117|Cyanobacteria	Component of the dark-operative protochlorophyllide reductase (DPOR) that uses Mg-ATP and reduced ferredoxin to reduce ring D of protochlorophyllide (Pchlide) to form chlorophyllide a (Chlide). This reaction is light-independent. The NB-protein (ChlN-ChlB) is the catalytic component of the complex	chlN	ko:K04038	Prochlorococcus_B_sp003284445	Prochlorococcus_B	Cyanobiaceae	PCC-6307	Cyanobacteriia	Cyanobacteria	99.5	K04038	NA	NA	NA	NA	Prochlorococcus_B
HOT229_1_0075m-140909_c1343925_2	Shared oscillators	1.55672e+09	331	3	12	24	0.000332548	1.3e-265	1117|Cyanobacteria	Photosystem II protein	-	ko:K08925	NA	Prochlorococcus_B	Cyanobiaceae	PCC-6307	Cyanobacteriia	Cyanobacteria	98.6	K08925	NA	NA	NA	NA	Prochlorococcus_B
HCD16-22a-225-S2C010-0125-150608_c857653_1	Shared oscillators	1.5541e+09	332	9	6	24	3.91489532802053e-05	2.48e-115	1117|Cyanobacteria	it plays a direct role in the translocation of protons across the membrane	atpI	ko:K02108	NA	Prochlorococcus	Cyanobiaceae	PCC-6307	Cyanobacteriia	Cyanobacteria	94.9	K02108	NA	NA	NA	NA	Prochlorococcus
HSD00-20a-270-S2C009-0125-161122_c381257_17	Shared oscillators	1.5308e+09	336	12	15	24	1.59596191187504e-05	0	3041|Chlorophyta	PsaA and PsaB bind P700, the primary electron donor of photosystem I (PSI), as well as the electron acceptors A0, A1 and FX. PSI is a plastocyanin cytochrome c6-ferredoxin oxidoreductase, converting photonic excitation into a charge separation, which transfers an electron from the donor P700 chlorophyll pair to the spectroscopically characterized acceptors A0, A1, FX, FA and FB in turn. Oxidized …	psaA	ko:K02689	Synechococcus_E_sp002690325	Synechococcus_E	Cyanobiaceae	PCC-6307	Cyanobacteriia	Cyanobacteria	98.9	K02689	Eukaryota;Archaeplastida;Chlorophyta;Mamiellophyceae;Mamiellales;Bathycoccaceae;Ostreococcus;Ostreococcus mediterraneus	Ostreococcus mediterraneus	Stramenopile;MAST;MAST-4;MAST-4;MAST-4A;MAST-4A	MAST-4A	Synechococcus_E
CSHLIID00-20a-S61C001-0015-151219_c192341_1	Shared oscillators	1.51515e+09	337	9	6	24	0.00114843	0	1117|Cyanobacteria	One of the components of the core complex of photosystem II (PSII). It binds chlorophyll and helps catalyze the primary light-induced photochemical processes of PSII. PSII is a light- driven water plastoquinone oxidoreductase, using light energy to abstract electrons from H(2)O, generating O(2) and a proton gradient subsequently used for ATP formation	psbB	ko:K02704	NA	Prochlorococcus_A	Cyanobiaceae	PCC-6307	Cyanobacteriia	Cyanobacteria	100	K02704	NA	NA	NA	NA	Prochlorococcus_A
HCD16-22a-224-S2C011-0125-150608_c483824_1	Shared oscillators	1.50443e+09	340	9	6	24	0.00346517	9.36e-133	1117|Cyanobacteria	plastocyanin (cyt c553) docking protein (PsaF)	psaF	ko:K02694	Prochlorococcus_B_sp003279635	Prochlorococcus_B	Cyanobiaceae	PCC-6307	Cyanobacteriia	Cyanobacteria	99.5	K02694	NA	NA	NA	NA	Prochlorococcus_B
HSD00-20a-280-S2C004-0075-170508_c656033_1	Shared oscillators	1.4973e+09	341	9	6	24	0.000839197	1.82e-162	1117|Cyanobacteria	it plays a direct role in the translocation of protons across the membrane	atpI	ko:K02108	NA	Prochlorococcus_B	Cyanobiaceae	PCC-6307	Cyanobacteriia	Cyanobacteria	99.2	K02108	NA	NA	NA	NA	Prochlorococcus_B
HCD16-22a-224-S2C011-0125-150608_c208342_1	Shared oscillators	1.4595e+09	346	9	18	24	2.74637484574266e-06	1.05e-292	1117|Cyanobacteria	Belongs to the OprB family	-	-	Prochlorococcus_B_sp003280445	Prochlorococcus_B	Cyanobiaceae	PCC-6307	Cyanobacteriia	Cyanobacteria	99	NA	NA	NA	NA	NA	Prochlorococcus_B
FS-L1-DIEL-05-22a-S15C1-0093_c1282_1	Shared oscillators	1.45296e+09	349	9	12	24	1.89983101921037e-05	7.31e-247	2836|Bacillariophyta	Photosynthetic reaction centre protein	psbA	ko:K02703	Winogradskyella_sp013003655	Winogradskyella	Flavobacteriaceae	Flavobacteriales	Bacteroidia	Bacteroidota	90.8	K02703	Eukaryota;Hacrobia;Haptophyta;Prymnesiophyceae;Prymnesiales;Chrysochromulinaceae;Chrysochromulina;Chrysochromulina polylepis	Chrysochromulina polylepis	Haptophytes;Coccolithophyceae;Prymnesiales;Chrysochromulinaceae;Chrysochromulina;Chrysochromulina polylepis	Chrysochromulina polylepis	Winogradskyella
FS-L2-DIEL-05-22a-S50C1-0110_c1760_1	Shared oscillators	1.44116e+09	352	6	12	24	5.06698799571221e-05	6.78e-222	1117|Cyanobacteria	Photosystem II protein	-	ko:K08925	Prochlorococcus_B_sp003216175	Prochlorococcus_B	Cyanobiaceae	PCC-6307	Cyanobacteriia	Cyanobacteria	94	K08925	NA	NA	NA	NA	Prochlorococcus_B
HSD00-20a-269-S2C008-0125-161125_c683989_1	Shared oscillators	1.44028e+09	353	18	9	24	0.042911	0	2759|Eukaryota	chlorophyll binding	psaB	ko:K02690	NA	Cyanobacterium	Cyanobacteriaceae	Cyanobacteriales	Cyanobacteriia	Cyanobacteria	83.8	K02690	Eukaryota;Hacrobia;Haptophyta;Prymnesiophyceae;Prymnesiales;Chrysochromulinaceae;Chrysochromulina;Chrysochromulina polylepis	Chrysochromulina polylepis	Haptophytes; Coccolithophyceae; Prymnesiales	Prymnesiales	Prymnesiales
HSD00-20a-275-S2C007-0125-170419_c943925_1	Shared oscillators	1.42637e+09	354	9	6	24	0.00163899	2.47e-101	1117|Cyanobacteria	One of the components of the core complex of photosystem II (PSII). It binds chlorophyll and helps catalyze the primary light-induced photochemical processes of PSII. PSII is a light- driven water plastoquinone oxidoreductase, using light energy to abstract electrons from H(2)O, generating O(2) and a proton gradient subsequently used for ATP formation	psbC	ko:K02705	NA	Prochlorococcus_B	Cyanobiaceae	PCC-6307	Cyanobacteriia	Cyanobacteria	96.6	K02705	NA	NA	NA	NA	Prochlorococcus_B
HSD00-20a-272-S2C008-0175-161221_c113586_1	Shared oscillators	1.41766e+09	356	21	18	24	0.00203069	2.65e-103	1117|Cyanobacteria	Belongs to the universal ribosomal protein uS2 family	rps2	ko:K02967	NA	Prochlorococcus_B	Cyanobiaceae	PCC-6307	Cyanobacteriia	Cyanobacteria	83.3	K02967	NA	NA	NA	NA	1117|Cyanobacteria
FS-L2-DIEL-05-22a-S34C1-0120_c1890_1	Shared oscillators	1.41239e+09	357	12	12	24	0.000601029	NA	NA	NA	NA	NA	NA	NA	NA	NA	NA	NA	NA	NA	NA	NA	NA	NA	Unknown
HCD16-22a-225-S2C010-0125-150608_c298169_23	Shared oscillators	1.40613e+09	358	12	9	24	0.000218805	6.11e-255	2759|Eukaryota	photosynthetic electron transport in photosystem II	psbD	ko:K02706	Saprospira_sp903854205	Saprospira	Saprospiraceae	Chitinophagales	Bacteroidia	Bacteroidota	89.7	K02706	Eukaryota;Stramenopiles;Ochrophyta;Bacillariophyta;Bacillariophyta_X;Polar-centric-Mediophyceae;Thalassiosira	Thalassiosira	Stramenopile;Pelagophyceae;Pelagomonadales;Pelagomonadaceae;Pelagomonas;Pelagomonas calceolata	Pelagomonas calceolata	Pelagomonas calceolata
HSD00-20a-270-S2C009-0150-161122_c31183_1	Shared oscillators	1.39846e+09	360	6	12	24	0.00901099	2.31e-93	1117|Cyanobacteria	RuBisCO catalyzes two reactions the carboxylation of D- ribulose 1,5-bisphosphate, the primary event in carbon dioxide fixation, as well as the oxidative fragmentation of the pentose substrate in the photorespiration process. Both reactions occur simultaneously and in competition at the same active site	cbbL	ko:K01601	NA	NA	Cyanobiaceae	PCC-6307	Cyanobacteriia	Cyanobacteria	97.8	K01601	NA	NA	NA	NA	1117|Cyanobacteria
HC15-DNA-20-125-161128_c629541_1	Shared oscillators	1.38629e+09	362	6	12	24	0.0292122	0	1117|Cyanobacteria	Alternative locus ID	csoS2	-	Prochlorococcus_B_sp003280445	Prochlorococcus_B	Cyanobiaceae	PCC-6307	Cyanobacteriia	Cyanobacteria	98.4	NA	NA	NA	NA	NA	Prochlorococcus_B
HCD16-22a-225-S2C010-0125-150608_c209069_3	Shared oscillators	1.37745e+09	364	15	15	24	1.2088844316962e-06	0	1117|Cyanobacteria	Prevents misfolding and promotes the refolding and proper assembly of unfolded polypeptides generated under stress conditions	groEL	ko:K04077	NA	Prochlorococcus_C	Cyanobiaceae	PCC-6307	Cyanobacteriia	Cyanobacteria	100	K04077	NA	NA	NA	NA	Prochlorococcus_C
HCD16-22a-226-S2C011-0200-150526_c491388_1	Shared oscillators	1.36768e+09	366	15	12	24	1.05846706628506e-05	2.51e-144	1117|Cyanobacteria	Low-potential electron donor to a number of redox enzymes	isiB	ko:K03839	Prochlorococcus_B_sp003280445	Prochlorococcus_B	Cyanobiaceae	PCC-6307	Cyanobacteriia	Cyanobacteria	95.2	K03839	NA	NA	NA	NA	Prochlorococcus_B
HSD00-20a-281-S2C009-0225-170417_c883924_1	Shared oscillators	1.36728e+09	367	6	15	24	0.000857986	0	2836|Bacillariophyta	One of the components of the core complex of photosystem II (PSII). It binds chlorophyll and helps catalyze the primary light-induced photochemical processes of PSII. PSII is a light- driven water plastoquinone oxidoreductase, using light energy to abstract electrons from H(2)O, generating O(2) and a proton gradient subsequently used for ATP formation	psbB	ko:K02704	JAAFJM01_sp903901345	JAAFJM01	UKL13-3	NS11-12g	Bacteroidia	Bacteroidota	88.6	K02704	Eukaryota;Stramenopiles;Ochrophyta;Pelagophyceae;Pelagomonadales;Pelagomonadaceae;Pelagomonas	Pelagomonas	Stramenopile;Pelagophyceae;Pelagomonadales;Pelagomonadaceae;Pelagomonas;Pelagomonas calceolata	Pelagomonas calceolata	Pelagomonas calceolata
FS-L1-DIEL-05-22a-S12C1-0095_c9749_1	Shared oscillators	1.35928e+09	369	12	6	24	0.000857986	3.9e-76	1117|Cyanobacteria	photosystem II CP43 protein (PsbC) homolog	-	ko:K08918,ko:K08920,ko:K08921	AG-363-N20_sp003280105	AG-363-N20	Cyanobiaceae	PCC-6307	Cyanobacteriia	Cyanobacteria	95.8	K08920	NA	NA	NA	NA	AG-363-N20
FS-L1-DIEL-05-22a-S13C1-0087_c4960_1	Shared oscillators	1.35262e+09	371	15	15	24	4.90946571726399e-06	3.94e-112	1117|Cyanobacteria	Alternative locus ID	sodN	ko:K00518	Prochlorococcus_B_marinus_A	Prochlorococcus_B	Cyanobiaceae	PCC-6307	Cyanobacteriia	Cyanobacteria	98.8	K00518	NA	NA	NA	NA	Prochlorococcus_B
HSD00-20a-270-S2C007-0075-161020_c819215_1	Shared oscillators	1.34332e+09	375	6	9	24	0.000210825	3.52e-81	1117|Cyanobacteria	RuBisCO catalyzes two reactions the carboxylation of D- ribulose 1,5-bisphosphate, the primary event in carbon dioxide fixation, as well as the oxidative fragmentation of the pentose substrate in the photorespiration process. Both reactions occur simultaneously and in competition at the same active site	cbbL	ko:K01601	NA	Prochlorococcus_B	Cyanobiaceae	PCC-6307	Cyanobacteriia	Cyanobacteria	99.2	K01601	NA	NA	NA	NA	Prochlorococcus_B
HC15-DNA-20-125-160906_c1662094_1	Shared oscillators	1.33283e+09	378	21	18	24	0.00439275	0	1117|Cyanobacteria	Involved in mRNA degradation. Catalyzes the phosphorolysis of single-stranded polyribonucleotides processively in the 3'- to 5'-direction	pnp	ko:K00962	Prochlorococcus_B_sp003216295	Prochlorococcus_B	Cyanobiaceae	PCC-6307	Cyanobacteriia	Cyanobacteria	94.6	K00962	NA	NA	NA	NA	Prochlorococcus_B
HCD16-22a-224-S2C003-0025-150608_c534743_1	Shared oscillators	1.32826e+09	379	6	12	24	1.53151108973453e-05	0	2836|Bacillariophyta	One of the components of the core complex of photosystem II (PSII). It binds chlorophyll and helps catalyze the primary light-induced photochemical processes of PSII. PSII is a light- driven water plastoquinone oxidoreductase, using light energy to abstract electrons from H(2)O, generating O(2) and a proton gradient subsequently used for ATP formation	psbB	ko:K02704	JAAFJM01_sp903888395	JAAFJM01	UKL13-3	NS11-12g	Bacteroidia	Bacteroidota	87.2	K02704	Eukaryota; Hacrobia; Haptophyta; Prymnesiophyceae	Prymnesiophyceae	Haptophytes;Coccolithophyceae;Isochrysidales;Noelhaerhabdaceae;Emiliania;Emiliania huxleyi	Emiliania huxleyi	Emiliania huxleyi
HOT229_1_0075m-140909_c345777_2	Shared oscillators	1.3093e+09	385	24	15	24	4.66400812582546e-05	0	1117|Cyanobacteria	dihydrolipoamide dehydrogenase	lpdA	ko:K00382	Prochlorococcus_B_marinus_B	Prochlorococcus_B	Cyanobiaceae	PCC-6307	Cyanobacteriia	Cyanobacteria	99.8	K00382	NA	NA	NA	NA	Prochlorococcus_B
HSD00-20a-271-S2C007-0100-161007_c105780_3	Shared oscillators	1.30864e+09	386	24	15	24	0.0346832	0	1117|Cyanobacteria	Catalyzes the GTP-dependent ribosomal translocation step during translation elongation. During this step, the ribosome changes from the pre-translocational (PRE) to the post- translocational (POST) state as the newly formed A-site-bound peptidyl-tRNA and P-site-bound deacylated tRNA move to the P and E sites, respectively. Catalyzes the coordinated movement of the two tRNA molecules, the mRNA and…	fusA	ko:K02355	NA	Prochlorococcus_B	Cyanobiaceae	PCC-6307	Cyanobacteriia	Cyanobacteria	99.6	K02355	NA	NA	NA	NA	Prochlorococcus_B
HC15-DNA-20-125-161128_c2358265_3	Shared oscillators	1.30611e+09	387	24	15	24	0.00459675	4.53e-76	1117|Cyanobacteria	The globular domain of the protein is located near the polypeptide exit tunnel on the outside of the subunit, while an extended beta-hairpin is found that lines the wall of the exit tunnel in the center of the 70S ribosome	rplV	ko:K02890	Prochlorococcus_B_sp003279615	Prochlorococcus_B	Cyanobiaceae	PCC-6307	Cyanobacteriia	Cyanobacteria	99.2	K02890	NA	NA	NA	NA	Prochlorococcus_B
FS-L1-DIEL-05-22a-S17C1-0112_c1053_1	Shared oscillators	1.3049e+09	389	24	15	24	6.57845447795098e-05	1.59e-217	1117|Cyanobacteria	Component of the cytochrome b6-f complex, which mediates electron transfer between photosystem II (PSII) and photosystem I (PSI), cyclic electron flow around PSI, and state transitions	petA	ko:K02634	Prochlorococcus_B_sp003279635	Prochlorococcus_B	Cyanobiaceae	PCC-6307	Cyanobacteriia	Cyanobacteria	98.7	K02634	NA	NA	NA	NA	Prochlorococcus_B
FS-L1-DIEL-05-22a-S07C1-0100_c200_2	Shared oscillators	1.30278e+09	390	6	15	24	4.90946571726399e-06	1.29000000016585e-314	2759|Eukaryota	ribulose-bisphosphate carboxylase activity	rbcL	ko:K01601,ko:K01963	Nitrosococcus_watsonii	Nitrosococcus	Nitrosococcaceae	Nitrosococcales	Gammaproteobacteria	Proteobacteria	80	K01601	Eukaryota;Hacrobia;Haptophyta;Prymnesiophyceae;Prymnesiales;Chrysochromulinaceae;Chrysochromulina	Chrysochromulina	Haptophytes;Coccolithophyceae;Prymnesiales;Chrysochromulinaceae;Chrysochromulina;Chrysochromulina polylepis	Chrysochromulina polylepis	Chrysochromulina polylepis
FS-L2-DIEL-05-22a-S34C1-0120_c1481_1	Shared oscillators	1.30258e+09	391	12	9	24	0.000464811	5.75e-244	2836|Bacillariophyta	Photosynthetic reaction centre protein	psbA	ko:K02703	IMCC9063_sp000750175	IMCC9063	Pelagibacteraceae	Pelagibacterales	Alphaproteobacteria	Proteobacteria	90.3	K02703	Eukaryota	Eukaryota	NA	NA	IMCC9063
HCD16-22a-224-S2C011-0200-150608_c245201_4	Shared oscillators	1.29598e+09	393	12	15	24	0.00109447	3.24e-307	1117|Cyanobacteria	of the SNF family	-	ko:K03308	Prochlorococcus_B_sp003280265	Prochlorococcus_B	Cyanobiaceae	PCC-6307	Cyanobacteriia	Cyanobacteria	99.8	K03308	NA	NA	NA	NA	Prochlorococcus_B
FS-L1-DIEL-05-22a-S14C1-0095_c1344_1	Shared oscillators	1.28464e+09	396	9	12	24	2.71507559462058e-07	NA	NA	NA	NA	NA	NA	NA	NA	NA	NA	NA	NA	NA	NA	NA	NA	NA	Unknown
FS-L2-DIEL-05-22a-S34C1-0120_c12297_1	Shared oscillators	1.28163e+09	398	3	15	24	0.0440557	2.34e-35	1117|Cyanobacteria	plastocyanin (cyt c553) docking protein (PsaF)	psaF	ko:K02694	NA	Prochlorococcus_B	Cyanobiaceae	PCC-6307	Cyanobacteriia	Cyanobacteria	92.2	K02694	NA	NA	NA	NA	Prochlorococcus_B
HCD16-22a-227-S2C004-0125-150526_c326499_1	Shared oscillators	1.277e+09	400	6	12	24	0.0292122	0	1117|Cyanobacteria	Alternative locus ID	csoS2	-	NA	Prochlorococcus_B	Cyanobiaceae	PCC-6307	Cyanobacteriia	Cyanobacteria	99.6	NA	NA	NA	NA	NA	Prochlorococcus_B
HC15-DNA-20-200-161128_c2138541_1	Shared oscillators	1.2746e+09	401	3	15	24	2.59762286535272e-05	2.29e-99	1117|Cyanobacteria	Photosystem II (PSII) is a light-driven water plastoquinone oxidoreductase that uses light energy to abstract electrons from H(2)O, generating O(2) and a proton gradient subsequently used for ATP formation. It consists of a core antenna complex that captures photons, and an electron transfer chain that converts photonic excitation into a charge separation. The D1 D2 (PsbA PsbA) reaction center he…	psbD	ko:K02706	AG-363-P08_sp003280055	AG-363-P08	Cyanobiaceae	PCC-6307	Cyanobacteriia	Cyanobacteria	94.8	K02706	NA	NA	NA	NA	AG-363-P08
FS-L2-DIEL-05-22a-S58C1-0112_c312_2	Shared oscillators	1.27051e+09	403	9	6	24	8.23272329393415e-05	1.04e-257	1117|Cyanobacteria	One of the components of the core complex of photosystem II (PSII). It binds chlorophyll and helps catalyze the primary light-induced photochemical processes of PSII. PSII is a light- driven water plastoquinone oxidoreductase, using light energy to abstract electrons from H(2)O, generating O(2) and a proton gradient subsequently used for ATP formation	psbC	ko:K02705	Prochlorococcus_A_sp003209795	Prochlorococcus_A	Cyanobiaceae	PCC-6307	Cyanobacteriia	Cyanobacteria	98.6	K02705	NA	NA	NA	NA	Prochlorococcus_A
FS-KOA-L1-05-22-SC49_c1273_1	Shared oscillators	1.26911e+09	404	6	12	24	1.53151108973453e-05	4.57e-190	2759|Eukaryota	photosynthetic electron transport in photosystem II	psbB	ko:K02704	NA	NA	NA	NA	Bacteroidia	Bacteroidota	88.2	K02704	Eukaryota;Hacrobia;Haptophyta;Prymnesiophyceae;Phaeocystales;Phaeocystaceae;Phaeocystis;Phaeocystis cordata	Phaeocystis cordata	Haptophytes;Coccolithophyceae;Phaeocystales;Phaeocystaceae;Phaeocystis;Phaeocystis cordata	Phaeocystis cordata	Phaeocystis cordata
HC15-DNA-20-125-160906_c1153032_1	Shared oscillators	1.26772e+09	405	3	12	24	0.000838699	2e-162	1117|Cyanobacteria	Photosystem II (PSII) is a light-driven water plastoquinone oxidoreductase that uses light energy to abstract electrons from H(2)O, generating O(2) and a proton gradient subsequently used for ATP formation. It consists of a core antenna complex that captures photons, and an electron transfer chain that converts photonic excitation into a charge separation. The D1 D2 (PsbA PsbA) reaction center he…	psbD	ko:K02706	AG-363-N16_sp003280135	AG-363-N16	Cyanobiaceae	PCC-6307	Cyanobacteriia	Cyanobacteria	98.7	K02706	NA	NA	NA	NA	AG-363-N16
HOT229_1_0125m-140909_c521797_8	Shared oscillators	1.25585e+09	411	15	12	24	1.03494863224988e-05	0	3041|Chlorophyta	PsaA and PsaB bind P700, the primary electron donor of photosystem I (PSI), as well as the electron acceptors A0, A1 and FX. PSI is a plastocyanin cytochrome c6-ferredoxin oxidoreductase, converting photonic excitation into a charge separation, which transfers an electron from the donor P700 chlorophyll pair to the spectroscopically characterized acceptors A0, A1, FX, FA and FB in turn. Oxidized …	psaB	ko:K02690	Synechococcus_E_sp002690325	Synechococcus_E	Cyanobiaceae	PCC-6307	Cyanobacteriia	Cyanobacteria	99.9	K02690	Eukaryota;Archaeplastida;Chlorophyta;Mamiellophyceae;Mamiellales;Bathycoccaceae;Ostreococcus;Ostreococcus mediterraneus	Ostreococcus mediterraneus	Archaeplastida;Prasinophyte;Nephroselmidales;Nephroselmidophyceae;Nephroselmis;Nephroselmis pyriformis	Nephroselmis pyriformis	Synechococcus_E
HSD00-20a-270-S2C009-0125-161020_c129509_1	Shared oscillators	1.25526e+09	412	21	18	24	0.0199435	3.8e-201	1117|Cyanobacteria	One of the primary rRNA binding proteins. Required for association of the 30S and 50S subunits to form the 70S ribosome, for tRNA binding and peptide bond formation. It has been suggested to have peptidyltransferase activity	rpl2	ko:K02886	NA	Prochlorococcus_B	Cyanobiaceae	PCC-6307	Cyanobacteriia	Cyanobacteria	99	K02886	NA	NA	NA	NA	Prochlorococcus_B
HCD16-22a-224-S2C011-0125-150608_c158571_10	Shared oscillators	1.23949e+09	416	9	9	24	0.00169409	2.59e-27	2759|Eukaryota	proton-transporting ATP synthase activity, rotational mechanism	atpE	ko:K02114,ko:K02134	AG-363-N16_sp003280135	AG-363-N16	Cyanobiaceae	PCC-6307	Cyanobacteriia	Cyanobacteria	46.7	NA	Eukaryota;Hacrobia;Haptophyta;Prymnesiophyceae	Prymnesiophyceae	Stramenopile;Pelagophyceae;Pelagomonadales;Pelagomonadaceae;Pelagomonas;Pelagomonas calceolata	Pelagomonas calceolata	Pelagomonas calceolata
FS-L2-DIEL-05-22a-S51C1-0110_c378_1	Shared oscillators	1.23768e+09	418	9	12	24	0.000861111	4.55e-263	3041|Chlorophyta	Photosystem II (PSII) is a light-driven water plastoquinone oxidoreductase that uses light energy to abstract electrons from H(2)O, generating O(2) and a proton gradient subsequently used for ATP formation. It consists of a core antenna complex that captures photons, and an electron transfer chain that converts photonic excitation into a charge separation. The D1 D2 (PsbA PsbA) reaction center he…	psbD	ko:K02706	Solirubrobacter_sp003344625	Solirubrobacter	Solirubrobacteraceae	Solirubrobacterales	Thermoleophilia	Actinobacteriota	92.4	K02706	Eukaryota;Archaeplastida;Chlorophyta;Mamiellophyceae;Mamiellales;Bathycoccaceae;Bathycoccus;Bathycoccus prasinos	Bathycoccus prasinos	Archaeplastida;Prasinophyte;Mamiellales;Bathycoccaceae;Ostreococcus;Ostreococcus mediterraneus	Ostreococcus mediterraneus	Solirubrobacter
HCD16-22a-224-S2C011-0125-150608_c463211_7	Shared oscillators	1.23284e+09	422	21	18	24	0.0032831	0	1117|Cyanobacteria	Catalyzes the acyloin condensation reaction between C atoms 2 and 3 of pyruvate and glyceraldehyde 3-phosphate to yield 1-deoxy-D-xylulose-5-phosphate (DXP)	dxs	ko:K01662	NA	Prochlorococcus_B	Cyanobiaceae	PCC-6307	Cyanobacteriia	Cyanobacteria	99.4	K01662	NA	NA	NA	NA	Prochlorococcus_B
HCD16-22a-225-S2C010-0125-150608_c298169_47	Shared oscillators	1.21173e+09	432	3	6	24	2.71507559462058e-07	1.67e-247	2759|Eukaryota	Elongation factor Tu	tufA	ko:K02358	Nodosilinea_sp007135385	Nodosilinea	Phormidesmiaceae	Phormidesmiales	Cyanobacteriia	Cyanobacteria	82.6	K02358	Eukaryota;Stramenopiles;Ochrophyta;Raphidophyceae;Raphidophyceae_X;Raphidophyceae_XX;Heterosigma	Heterosigma	Stramenopile;Raphidophyceae;Chattonellales;Vacuolariaceae;Heterosigma;Heterosigma akashiwo	Heterosigma akashiwo	Heterosigma akashiwo
HOT229_1_0125m-140909_c226536_8	Shared oscillators	1203453030	433	12	15	24	4.51829005344651e-05	0	1117|Cyanobacteria	Ribonucleotide reductase of class II (Coenzyme B12-dependent)	nrdJ	ko:K00524	Prochlorococcus_B_marinus_B	Prochlorococcus_B	Cyanobiaceae	PCC-6307	Cyanobacteriia	Cyanobacteria	99.9	K00524	NA	NA	NA	NA	Prochlorococcus_B
HOT229_1_0125m-140909_c679676_1	Shared oscillators	1.20025e+09	435	15	15	24	0.000329968	1.43e-73	1117|Cyanobacteria	Alternative locus ID	-	-	NA	Prochlorococcus_B	Cyanobiaceae	PCC-6307	Cyanobacteriia	Cyanobacteria	94.2	NA	NA	NA	NA	NA	Prochlorococcus_B
FS-L2-DIEL-05-22a-S44C1-0106_c279_1	Shared oscillators	1.2001e+09	436	6	12	24	6.2875571370578e-05	0	2759|Eukaryota	ribulose-bisphosphate carboxylase activity	rbcL	ko:K01601,ko:K01963	Nitrosococcus_watsonii	Nitrosococcus	Nitrosococcaceae	Nitrosococcales	Gammaproteobacteria	Proteobacteria	79.4	K01601	Eukaryota;Hacrobia;Haptophyta;Prymnesiophyceae;Prymnesiales;Chrysochromulinaceae;Chrysochromulina	Chrysochromulina	Haptophytes;Coccolithophyceae;Prymnesiales;Prymnesiaceae;Prymnesium;Prymnesium parvum	Prymnesium parvum	Prymnesium parvum
HCD16-22a-227-S2C004-0125-150526_c618070_1	Shared oscillators	1.19219e+09	439	6	9	24	0.000453965	4.81e-191	1117|Cyanobacteria	Produces ATP from ADP in the presence of a proton gradient across the membrane. The gamma chain is believed to be important in regulating ATPase activity and the flow of protons through the CF(0) complex	atpC	ko:K02115	NA	Prochlorococcus_B	Cyanobiaceae	PCC-6307	Cyanobacteriia	Cyanobacteria	99	K02115	NA	NA	NA	NA	Prochlorococcus_B
HSD00-20a-270-S2C009-0100-161020_c1207703_1	Shared oscillators	1.19117e+09	440	24	15	24	2.71507559462058e-07	2.15e-48	1117|Cyanobacteria	Alternative locus ID	-	ko:K08921	NA	Prochlorococcus_B	Cyanobiaceae	PCC-6307	Cyanobacteriia	Cyanobacteria	100	K08921;K08925	NA	NA	NA	NA	Prochlorococcus_B
HSD00-20a-281-S2C004-0045-170417_c861390_1	Shared oscillators	1.18736e+09	442	9	6	24	0.00977476	2.22e-22	1117|Cyanobacteria	Photosystem II (PSII) is a light-driven water plastoquinone oxidoreductase that uses light energy to abstract electrons from H(2)O, generating O(2) and a proton gradient subsequently used for ATP formation. It consists of a core antenna complex that captures photons, and an electron transfer chain that converts photonic excitation into a charge separation. The D1 D2 (PsbA PsbA) reaction center he…	psbD	ko:K02706	NA	Prochlorococcus_B	Cyanobiaceae	PCC-6307	Cyanobacteriia	Cyanobacteria	98	K02706	NA	NA	NA	NA	Prochlorococcus_B
HOT238_1_0025m-140909_c125179_2	Shared oscillators	1.18476e+09	443	21	18	24	0.0214527	5.28e-98	1117|Cyanobacteria	Binds to the 23S rRNA	rpl9	ko:K02939	NA	Prochlorococcus_B	Cyanobiaceae	PCC-6307	Cyanobacteriia	Cyanobacteria	97.4	K02939	NA	NA	NA	NA	Prochlorococcus_B
HOT231_2_0125m-150213_c30591_1	Shared oscillators	1184740036	444	21	6	24	4.19908213995856e-05	0	1117|Cyanobacteria	DNA-dependent RNA polymerase catalyzes the transcription of DNA into RNA using the four ribonucleoside triphosphates as substrates	rpoC1	ko:K03046	NA	Prochlorococcus_B	Cyanobiaceae	PCC-6307	Cyanobacteriia	Cyanobacteria	99.2	K03046	NA	NA	NA	NA	Prochlorococcus_B
CSHLIID00-20a-S16C001-0015-151211_c25301_1	Shared oscillators	1.1827e+09	445	9	9	24	2.16961035313132e-05	1.2e-258	10662|Myoviridae	photosynthetic electron transport in photosystem II	-	-	NA	Prochlorococcus_A	Cyanobiaceae	PCC-6307	Cyanobacteriia	Cyanobacteria	97.4	K02706	NA	NA	NA	NA	Prochlorococcus_A
HOT229_1_0125m-140909_c1014780_1	Shared oscillators	1.17265e+09	447	9	6	24	1.19391598788103e-05	9.93e-170	1117|Cyanobacteria	it plays a direct role in the translocation of protons across the membrane	atpI	ko:K02108	Prochlorococcus_sp003279445	Prochlorococcus	Cyanobiaceae	PCC-6307	Cyanobacteriia	Cyanobacteria	99.6	K02108	NA	NA	NA	NA	Prochlorococcus
HC15-DNA-20-125-161128_c2336031_2	Shared oscillators	1.1592e+09	450	15	18	24	0.0002824	0	1117|Cyanobacteria	An RNase that has 5'-3' exonuclease and possibly endonuclease activity. Involved in maturation of rRNA and in some organisms also mRNA maturation and or decay	rnj	ko:K12574	Prochlorococcus_B_marinus_B	Prochlorococcus_B	Cyanobiaceae	PCC-6307	Cyanobacteriia	Cyanobacteria	99.8	K12574	NA	NA	NA	NA	Prochlorococcus_B
HOT229_1_0075m-140909_c37671_2	Shared oscillators	1.1464e+09	453	6	12	24	3.15229513421375e-05	1.63e-65	2759|Eukaryota	ribulose-bisphosphate carboxylase activity	rbcS	ko:K01602	Methylomirabilis_sp016207095	Methylomirabilis	Methylomirabilaceae	Methylomirabilales	Methylomirabilia	Methylomirabilota	65.9	K01602	NA	NA	NA	NA	2759|Eukaryota
FS-KOA-L1-05-22-SC46_c5528_1	Shared oscillators	1.13749e+09	459	15	15	24	2.71507559462058e-07	NA	NA	NA	NA	NA	NA	NA	NA	NA	NA	NA	NA	NA	NA	NA	NA	NA	Unknown
HCD16-22a-225-S2C010-0125-150608_c298169_95	Shared oscillators	1.13658e+09	460	6	6	24	5.06698799571221e-05	0	2759|Eukaryota	ATP binding	clpC	ko:K03696	NA	NA	NA	NA	Cyanobacteriia	Cyanobacteria	67.6	NA	Eukaryota;Stramenopiles;Ochrophyta;Pelagophyceae;Pelagomonadales;Pelagomonadaceae;Pelagomonas;Pelagomonas calceolata	Pelagomonas calceolata	Stramenopile;Pelagophyceae;Pelagomonadales;Pelagomonadaceae;Pelagomonas;Pelagomonas calceolata	Pelagomonas calceolata	Pelagomonas calceolata
HOT229_1_0125m-140909_c1020360_1	Shared oscillators	1.13499e+09	462	15	12	24	2.16961035313132e-05	6.11e-185	1117|Cyanobacteria	Essential cell division protein that forms a contractile ring structure (Z ring) at the future cell division site. The regulation of the ring assembly controls the timing and the location of cell division. One of the functions of the FtsZ ring is to recruit other cell division proteins to the septum to produce a new cell wall between the dividing cells. Binds GTP and shows GTPase activity	ftsZ	ko:K03531	Prochlorococcus_B_marinus_B	Prochlorococcus_B	Cyanobiaceae	PCC-6307	Cyanobacteriia	Cyanobacteria	88.3	K03531	NA	NA	NA	NA	1117|Cyanobacteria
HOT236_1_0075m-140909_c28249_2	Shared oscillators	1.13425e+09	463	15	12	24	1.33001118423895e-06	0	1117|Cyanobacteria	Phosphorylase is an important allosteric enzyme in carbohydrate metabolism. Enzymes from different sources differ in their regulatory mechanisms and in their natural substrates. However, all known phosphorylases share catalytic and structural properties	glgP	ko:K00688	Prochlorococcus_B_sp003216375	Prochlorococcus_B	Cyanobiaceae	PCC-6307	Cyanobacteriia	Cyanobacteria	99.4	K00688	NA	NA	NA	NA	Prochlorococcus_B
HSD00-20a-270-S2C009-0125-161122_c843643_1	Shared oscillators	1.12017e+09	468	12	18	24	0.000172095	1.91e-127	1117|Cyanobacteria	Involved in peptide bond synthesis. Stimulates efficient translation and peptide-bond synthesis on native or reconstituted 70S ribosomes in vitro. Probably functions indirectly by altering the affinity of the ribosome for aminoacyl-tRNA, thus increasing their reactivity as acceptors for peptidyl transferase	efp	ko:K02356	NA	Prochlorococcus_B	Cyanobiaceae	PCC-6307	Cyanobacteriia	Cyanobacteria	98.9	K02356	NA	NA	NA	NA	Prochlorococcus_B
HCD16-22a-224-S2C011-0125-150608_c196933_2	Shared oscillators	1.11269e+09	471	18	15	24	5.10462067698322e-07	0	1117|Cyanobacteria	Component of the dark-operative protochlorophyllide reductase (DPOR) that uses Mg-ATP and reduced ferredoxin to reduce ring D of protochlorophyllide (Pchlide) to form chlorophyllide a (Chlide). This reaction is light-independent. The NB-protein (ChlN-ChlB) is the catalytic component of the complex	chlB	ko:K04039	Prochlorococcus_B_sp003278445	Prochlorococcus_B	Cyanobiaceae	PCC-6307	Cyanobacteriia	Cyanobacteria	97.1	K04039	NA	NA	NA	NA	Prochlorococcus_B
HSD00-20a-270-S2C009-0150-161122_c128317_1	Shared oscillators	1.11132e+09	472	24	6	24	0.00599438	6.71e-70	1117|Cyanobacteria	Ribosomal protein L17	rplQ	ko:K02879	NA	Prochlorococcus_B	Cyanobiaceae	PCC-6307	Cyanobacteriia	Cyanobacteria	99.1	K02879	Eukaryota;Hacrobia;Cryptophyta;Cryptophyceae;Goniomonadales;Goniomonadales_X	Goniomonadales_X	Rhizaria;Filosa;Chlorarachniophyta;Paulinellideae;Paulinella;Paulinella chromatophora	Paulinella chromatophora	Prochlorococcus_B
HSD00-20a-269-S2C010-0200-161125_c266401_1	Shared oscillators	1109405362	473	6	9	24	0.00214064	1.25e-180	1117|Cyanobacteria	Alternative locus ID	psbO	ko:K02716	Prochlorococcus_B_sp902629395	Prochlorococcus_B	Cyanobiaceae	PCC-6307	Cyanobacteriia	Cyanobacteria	95.1	K02716	NA	NA	NA	NA	Prochlorococcus_B
HC15-DNA-20-025-161128_c1379578_2	Shared oscillators	1.10447e+09	477	9	9	24	7.63486081028622e-05	5.15e-88	1117|Cyanobacteria	One of the components of the core complex of photosystem II (PSII). It binds chlorophyll and helps catalyze the primary light-induced photochemical processes of PSII. PSII is a light- driven water plastoquinone oxidoreductase, using light energy to abstract electrons from H(2)O, generating O(2) and a proton gradient subsequently used for ATP formation	psbC	ko:K02705	NA	Prochlorococcus_A	Cyanobiaceae	PCC-6307	Cyanobacteriia	Cyanobacteria	94.7	K02705	NA	NA	NA	NA	Prochlorococcus_A
HCD16-22a-227-S2C004-0125-150526_c81706_1	Shared oscillators	1.10394e+09	480	12	15	24	7.90911172745792e-05	4.09e-227	1117|Cyanobacteria	Sigma factors are initiation factors that promote the attachment of RNA polymerase to specific initiation sites and are then released	-	ko:K03086	Prochlorococcus_B_marinus_B	Prochlorococcus_B	Cyanobiaceae	PCC-6307	Cyanobacteriia	Cyanobacteria	99.7	K03086	NA	NA	NA	NA	Prochlorococcus_B
FS-L1-DIEL-05-22a-S13C1-0087_c713_1	Shared oscillators	1.10068e+09	482	18	9	24	3.6223336626609e-06	5.05e-227	1117|Cyanobacteria	DNA-dependent RNA polymerase catalyzes the transcription of DNA into RNA using the four ribonucleoside triphosphates as substrates	rpoC2	ko:K03046	Prochlorococcus_B_marinus_B	Prochlorococcus_B	Cyanobiaceae	PCC-6307	Cyanobacteriia	Cyanobacteria	99.4	K03046	NA	NA	NA	NA	Prochlorococcus_B
HC15-DNA-20-125-160906_c475156_1	Shared oscillators	1.10061e+09	483	6	9	24	0.000243131	2.21e-146	1117|Cyanobacteria	Produces ATP from ADP in the presence of a proton gradient across the membrane. The gamma chain is believed to be important in regulating ATPase activity and the flow of protons through the CF(0) complex	atpC	ko:K02115	Prochlorococcus_B_sp003213355	Prochlorococcus_B	Cyanobiaceae	PCC-6307	Cyanobacteriia	Cyanobacteria	95.7	K02115	NA	NA	NA	NA	Prochlorococcus_B
FS-KOA-L1-05-22-SC55_c4083_1	Shared oscillators	1.09821e+09	485	6	9	24	0.00210159	1.17e-107	1117|Cyanobacteria	One of the components of the core complex of photosystem II (PSII). It binds chlorophyll and helps catalyze the primary light-induced photochemical processes of PSII. PSII is a light- driven water plastoquinone oxidoreductase, using light energy to abstract electrons from H(2)O, generating O(2) and a proton gradient subsequently used for ATP formation	psbB	ko:K02704	Prochlorococcus_B_sp003216275	Prochlorococcus_B	Cyanobiaceae	PCC-6307	Cyanobacteriia	Cyanobacteria	99.1	K02704	NA	NA	NA	NA	Prochlorococcus_B
HSD00-20a-268-S2C004-0005-151124_c424937_1	Shared oscillators	1.09164e+09	490	3	12	24	0.0129905	NA	NA	NA	NA	NA	AG-363-P08_sp003280185	AG-363-P08	Cyanobiaceae	PCC-6307	Cyanobacteriia	Cyanobacteria	52	NA	NA	NA	NA	NA	Unknown
FS-L2-DIEL-05-22a-S53C1-0109_c284_1	Shared oscillators	1.09062e+09	491	21	18	24	0.00155668	1.35e-160	1117|Cyanobacteria	Binds directly to 23S rRNA. The L1 stalk is quite mobile in the ribosome, and is involved in E site tRNA release	rpl1	ko:K02863	Prochlorococcus_B_sp003284445	Prochlorococcus_B	Cyanobiaceae	PCC-6307	Cyanobacteriia	Cyanobacteria	99.6	K02863	NA	NA	NA	NA	Prochlorococcus_B
HCD16-22a-225-S2C010-0125-150608_c546768_1	Shared oscillators	1.08832e+09	492	6	6	24	0.00122022	0	1117|Cyanobacteria	One of the components of the core complex of photosystem II (PSII). It binds chlorophyll and helps catalyze the primary light-induced photochemical processes of PSII. PSII is a light- driven water plastoquinone oxidoreductase, using light energy to abstract electrons from H(2)O, generating O(2) and a proton gradient subsequently used for ATP formation	psbB	ko:K02704	NA	Prochlorococcus	Cyanobiaceae	PCC-6307	Cyanobacteriia	Cyanobacteria	100	K02704	NA	NA	NA	NA	Prochlorococcus
HCD16-22a-227-S2C004-0125-150526_c485104_1	Shared oscillators	1.08653e+09	493	9	6	24	0.00282733	8.29e-127	1117|Cyanobacteria	plastocyanin (cyt c553) docking protein (PsaF)	psaF	ko:K02694	Prochlorococcus_B_sp003216275	Prochlorococcus_B	Cyanobiaceae	PCC-6307	Cyanobacteriia	Cyanobacteria	98.9	K02694	NA	NA	NA	NA	Prochlorococcus_B
HSD00-20a-271-S2C007-0175-161007_c279050_1	Shared oscillators	1.08365e+09	495	9	9	24	5.46323421413229e-05	NA	NA	NA	NA	NA	NA	NA	NA	NA	NA	NA	NA	NA	NA	NA	NA	NA	Unknown
HSD00-20a-269-S2C004-0045-161125_c226705_1	Shared oscillators	1.08171e+09	497	3	9	24	0.0259885	8.72e-294	1117|Cyanobacteria	Sulfolipid (UDP-sulfoquinovose) biosynthesis protein	sqdB	ko:K06118	Prochlorococcus_B_sp003216715	Prochlorococcus_B	Cyanobiaceae	PCC-6307	Cyanobacteriia	Cyanobacteria	99.2	K06118	NA	NA	NA	NA	Prochlorococcus_B
HSD00-20a-273-S2C008-0125-161026_c507225_1	Shared oscillators	1.07176e+09	500	15	18	24	5.22289531865721e-05	1.45e-39	1117|Cyanobacteria	Alternative locus ID	-	-	NA	Prochlorococcus_B	Cyanobiaceae	PCC-6307	Cyanobacteriia	Cyanobacteria	100	NA	NA	NA	NA	NA	Prochlorococcus_B
HC15-DNA-20-125-161128_c1068088_1	Shared oscillators	1.0697e+09	501	24	18	24	0.000233829	NA	NA	NA	NA	NA	Prochlorococcus_A_sp003281485	Prochlorococcus_A	Cyanobiaceae	PCC-6307	Cyanobacteriia	Cyanobacteria	81.9	NA	NA	NA	NA	NA	Unknown
FS-KOA-L1-05-22-SC53_c1488_1	Shared oscillators	1.06398e+09	504	9	18	24	0.00346063	1.87e-195	1117|Cyanobacteria	Alternative locus ID	-	-	Prochlorococcus_B_sp003216275	Prochlorococcus_B	Cyanobiaceae	PCC-6307	Cyanobacteriia	Cyanobacteria	93.5	NA	NA	NA	NA	NA	Prochlorococcus_B
HSD20-02a-275-S2C007-0100-170214_c2792_1	Shared oscillators	1.05281e+09	508	6	12	24	0.0159761	4.92e-61	1117|Cyanobacteria	RuBisCO catalyzes two reactions the carboxylation of D- ribulose 1,5-bisphosphate, the primary event in carbon dioxide fixation, as well as the oxidative fragmentation of the pentose substrate in the photorespiration process. Both reactions occur simultaneously and in competition at the same active site	cbbL	ko:K01601	NA	NA	Cyanobiaceae	PCC-6307	Cyanobacteriia	Cyanobacteria	94.4	K01601	NA	NA	NA	NA	1117|Cyanobacteria
HSD00-20a-274-S2C008-0175-161205_c606501_1	Shared oscillators	1.04676e+09	509	12	6	24	0.0019881	2.5e-164	2836|Bacillariophyta	One of the components of the core complex of photosystem II (PSII). It binds chlorophyll and helps catalyze the primary light-induced photochemical processes of PSII. PSII is a light- driven water plastoquinone oxidoreductase, using light energy to abstract electrons from H(2)O, generating O(2) and a proton gradient subsequently used for ATP formation	psbB	ko:K02704	JAAFJM01_sp903901345	JAAFJM01	UKL13-3	NS11-12g	Bacteroidia	Bacteroidota	88.7	K02704	Eukaryota;Stramenopiles;Ochrophyta;Pelagophyceae;Pelagomonadales;Pelagomonadaceae;Pelagomonas;Pelagomonas calceolata	Pelagomonas calceolata	Stramenopile;Pelagophyceae;Pelagomonadales;Pelagomonadaceae;Pelagomonas;Pelagomonas calceolata	Pelagomonas calceolata	Pelagomonas calceolata
HSD00-20a-271-S2C007-0125-161007_c539_1	Shared oscillators	1.04567e+09	510	15	18	24	7.45540646921953e-06	1.52e-154	1117|Cyanobacteria	Prevents misfolding and promotes the refolding and proper assembly of unfolded polypeptides generated under stress conditions	groL2	ko:K04077	Prochlorococcus_B_sp003216575	Prochlorococcus_B	Cyanobiaceae	PCC-6307	Cyanobacteriia	Cyanobacteria	93.8	K04077	NA	NA	NA	NA	Prochlorococcus_B
HSD00-20a-277-S2C007-0100-161215_c489844_1	Shared oscillators	1.03357e+09	516	9	9	24	3.02231710421028e-05	0	2759|Eukaryota	photosynthetic electron transport in photosystem II	psbC	ko:K02705	Saprospira_sp903854205	Saprospira	Saprospiraceae	Chitinophagales	Bacteroidia	Bacteroidota	83.3	K02705	Eukaryota;Hacrobia;Haptophyta;Prymnesiophyceae;Prymnesiales;Chrysochromulinaceae;Chrysochromulina	Chrysochromulina	Haptophytes;Coccolithophyceae;Isochrysidales;Isochrysidaceae;Isochrysis;Isochrysis galbana	Isochrysis galbana	Isochrysis galbana
FS-L1-DIEL-05-22a-S21C1-0097_c21_3	Shared oscillators	1.02635e+09	517	24	15	24	4.41924968190459e-05	1.85e-292	1117|Cyanobacteria	Catalyzes the condensation reaction of fatty acid synthesis by the addition to an acyl acceptor of two carbons from malonyl-ACP	fabF	ko:K09458	Prochlorococcus_B_sp902634795	Prochlorococcus_B	Cyanobiaceae	PCC-6307	Cyanobacteriia	Cyanobacteria	97	K09458	NA	NA	NA	NA	Prochlorococcus_B
HCD16-22a-224-S2C011-0125-150608_c102245_5	Shared oscillators	1.02428e+09	519	24	9	24	2.55120223944499e-06	7.77e-124	1117|Cyanobacteria	One of the primary rRNA binding proteins. Required for association of the 30S and 50S subunits to form the 70S ribosome, for tRNA binding and peptide bond formation. It has been suggested to have peptidyltransferase activity	rpl2	ko:K02886	Crocosphaera_sp003013815	Crocosphaera	Microcystaceae_A	Cyanobacteriales	Cyanobacteriia	Cyanobacteria	65.9	NA	NA	NA	NA	NA	1117|Cyanobacteria
HOT229_1_0125m-140909_c371735_6	Shared oscillators	1.02327e+09	520	3	12	24	8.79502327015941e-05	NA	NA	NA	NA	NA	NA	NA	NA	NA	NA	NA	NA	NA	NA	NA	NA	NA	Unknown
HC15-DNA-20-125-160906_c2777343_1	Shared oscillators	1.01845e+09	522	15	15	24	3.0033256830631e-05	5.86e-66	1117|Cyanobacteria	Alternative locus ID	-	-	Prochlorococcus_B_sp003212625	Prochlorococcus_B	Cyanobiaceae	PCC-6307	Cyanobacteriia	Cyanobacteria	90.8	NA	NA	NA	NA	NA	Prochlorococcus_B
HOT233_1_0500m-141117_c6189_2	Shared oscillators	1.01503e+09	524	9	6	24	3.02231710421028e-05	1.01e-19	1117|Cyanobacteria	One of the components of the core complex of photosystem II (PSII). PSII is a light-driven water plastoquinone oxidoreductase that uses light energy to abstract electrons from H(2)O, generating O(2) and a proton gradient subsequently used for ATP formation. It consists of a core antenna complex that captures photons, and an electron transfer chain that converts photonic excitation into a charge s…	psbL	ko:K02713	Prochlorococcus_B_marinus_B	Prochlorococcus_B	Cyanobiaceae	PCC-6307	Cyanobacteriia	Cyanobacteria	100	K02713	NA	NA	NA	NA	Prochlorococcus_B
HSD00-20a-274-S2C008-0175-161205_c1169825_1	Shared oscillators	9.93183e+08	531	9	9	24	5.13561478480191e-06	1.28e-82	1117|Cyanobacteria	ATP synthase	atp1	ko:K02116	Prochlorococcus_B_sp003216595	Prochlorococcus_B	Cyanobiaceae	PCC-6307	Cyanobacteriia	Cyanobacteria	93	K02116	NA	NA	NA	NA	Prochlorococcus_B
FS-L1-DIEL-05-22a-S17C1-0112_c5449_1	Shared oscillators	9.91758e+08	533	24	18	24	0.00528786	1.03e-35	1117|Cyanobacteria	contains 8 pentapeptide repeats, sll0577 homolog	-	-	NA	Prochlorococcus_B	Cyanobiaceae	PCC-6307	Cyanobacteriia	Cyanobacteria	99.3	NA	NA	NA	NA	NA	Prochlorococcus_B
FS-KOA-L1-05-22-SC51_c912_1	Shared oscillators	9.86542e+08	538	24	18	24	0.000796749	6.57e-88	1117|Cyanobacteria	F(1)F(0) ATP synthase produces ATP from ADP in the presence of a proton or sodium gradient. F-type ATPases consist of two structural domains, F(1) containing the extramembraneous catalytic core and F(0) containing the membrane proton channel, linked together by a central stalk and a peripheral stalk. During catalysis, ATP synthesis in the catalytic domain of F(1) is coupled via a rotary mechanism…	atpG	ko:K02109	Prochlorococcus_B_sp003279615	Prochlorococcus_B	Cyanobiaceae	PCC-6307	Cyanobacteriia	Cyanobacteria	96.1	K02109	NA	NA	NA	NA	Prochlorococcus_B
HOT229_1_0125m-140909_c1093369_15	Shared oscillators	9.82333e+08	541	18	12	24	3.6223336626609e-06	2.65e-248	1117|Cyanobacteria	Sigma factors are initiation factors that promote the attachment of RNA polymerase to specific initiation sites and are then released. This sigma factor is the primary sigma factor during exponential growth	sigA	ko:K03086	Prochlorococcus_B_marinus_A	Prochlorococcus_B	Cyanobiaceae	PCC-6307	Cyanobacteriia	Cyanobacteria	95.6	K03086	NA	NA	NA	NA	Prochlorococcus_B
HCD16-22a-225-S2C010-0125-150608_c417409_1	Shared oscillators	9.67307e+08	544	15	15	24	0.000240123	0	1117|Cyanobacteria	Prevents misfolding and promotes the refolding and proper assembly of unfolded polypeptides generated under stress conditions	groEL	ko:K04077	NA	Prochlorococcus	Cyanobiaceae	PCC-6307	Cyanobacteriia	Cyanobacteria	99.3	K04077	NA	NA	NA	NA	Prochlorococcus
HSD00-20a-270-S2C009-0175-161122_c1583659_1	Shared oscillators	9.61194e+08	550	21	18	24	0.00637614	NA	NA	NA	NA	NA	Prochlorococcus_A_marinus_F	Prochlorococcus_A	Cyanobiaceae	PCC-6307	Cyanobacteriia	Cyanobacteria	82.7	NA	NA	NA	NA	NA	Unknown
FS-L1-DIEL-05-22a-S15C1-0093_c3022_1	Shared oscillators	9.59938e+08	552	18	9	24	0.0049794	NA	NA	NA	NA	NA	Prochlorococcus_B_sp003216975	Prochlorococcus_B	Cyanobiaceae	PCC-6307	Cyanobacteriia	Cyanobacteria	83	NA	NA	NA	NA	NA	Unknown
HOT229_1_0125m-140909_c477770_2	Shared oscillators	9.58904e+08	554	9	12	24	4.90946571726399e-06	2.86e-244	2759|Eukaryota	photosynthetic electron transport in photosystem II	psbD	ko:K02706	Saprospira_sp903854205	Saprospira	Saprospiraceae	Chitinophagales	Bacteroidia	Bacteroidota	87.2	K02706	Eukaryota;Hacrobia;Haptophyta;Prymnesiophyceae;Prymnesiales;Chrysochromulinaceae;Chrysochromulina	Chrysochromulina	Haptophytes;Coccolithophyceae;Prymnesiales;Uncertain;Uncertain;Uncertain	Uncertain	Uncertain
FS-L2-DIEL-05-22a-S34C1-0120_c2826_1	Shared oscillators	9.37588e+08	561	3	12	24	0.000342515	1.03e-170	1117|Cyanobacteria	Alternative locus ID	psbO	ko:K02716	Prochlorococcus_B_sp003279615	Prochlorococcus_B	Cyanobiaceae	PCC-6307	Cyanobacteriia	Cyanobacteria	93.7	K02716	NA	NA	NA	NA	Prochlorococcus_B
HCD16-22a-224-S2C011-0125-150608_c525137_1	Shared oscillators	9.30525e+08	566	24	15	24	0.0454172	1.08e-250	1117|Cyanobacteria	Inner membrane protein translocase component YidC	yidC	ko:K03217	Prochlorococcus_B_marinus_A	Prochlorococcus_B	Cyanobiaceae	PCC-6307	Cyanobacteriia	Cyanobacteria	95	K03217	NA	NA	NA	NA	Prochlorococcus_B
HSD00-20a-280-S2C007-0100-170508_c250498_1	Shared oscillators	9.27441e+08	567	15	18	24	2.02046099568431e-05	2.55e-76	1117|Cyanobacteria	Alternative locus ID	-	-	NA	Prochlorococcus_B	Cyanobiaceae	PCC-6307	Cyanobacteriia	Cyanobacteria	100	NA	NA	NA	NA	NA	Prochlorococcus_B
CSHLIID00-20a-S26C001-0015-151219_c139193_1	Shared oscillators	9.26139e+08	568	6	9	24	0.00981363	0	1117|Cyanobacteria	Produces ATP from ADP in the presence of a proton gradient across the membrane. The alpha chain is a regulatory subunit	atpA	ko:K02111	NA	Prochlorococcus_A	Cyanobiaceae	PCC-6307	Cyanobacteriia	Cyanobacteria	100	K02111	NA	NA	NA	NA	Prochlorococcus_A
HOT229_1_0125m-140909_c487092_2	Shared oscillators	9.15032e+08	571	18	15	24	1.54601593643339e-06	0	1117|Cyanobacteria	Component of the dark-operative protochlorophyllide reductase (DPOR) that uses Mg-ATP and reduced ferredoxin to reduce ring D of protochlorophyllide (Pchlide) to form chlorophyllide a (Chlide). This reaction is light-independent. The NB-protein (ChlN-ChlB) is the catalytic component of the complex	chlB	ko:K04039	NA	Prochlorococcus_B	Cyanobiaceae	PCC-6307	Cyanobacteriia	Cyanobacteria	99.2	K04039	NA	NA	NA	NA	Prochlorococcus_B
HCD16-22a-224-S2C011-0125-150608_c105576_3	Shared oscillators	9.11448e+08	574	24	15	24	0.0218574	6.54e-75	1117|Cyanobacteria	Located at the top of the head of the 30S subunit, it contacts several helices of the 16S rRNA. In the 70S ribosome it contacts the 23S rRNA (bridge B1a) and protein L5 of the 50S subunit (bridge B1b), connecting the 2 subunits	rpsM	ko:K02952	Prochlorococcus_B_sp003216375	Prochlorococcus_B	Cyanobiaceae	PCC-6307	Cyanobacteriia	Cyanobacteria	99.2	K02952	NA	NA	NA	NA	Prochlorococcus_B
HCD16-22a-225-S2C010-0125-150608_c847746_3	Shared oscillators	9.0831e+08	580	12	9	24	0.0016091	0	3041|Chlorophyta	One of the components of the core complex of photosystem II (PSII). It binds chlorophyll and helps catalyze the primary light-induced photochemical processes of PSII. PSII is a light- driven water plastoquinone oxidoreductase, using light energy to abstract electrons from H(2)O, generating O(2) and a proton gradient subsequently used for ATP formation	-	ko:K02704	Flavobacterium_sp903920835	Flavobacterium	Flavobacteriaceae	Flavobacteriales	Bacteroidia	Bacteroidota	87.8	K02704	Eukaryota;Archaeplastida;Chlorophyta;Mamiellophyceae;Mamiellales;Bathycoccaceae;Ostreococcus;Ostreococcus mediterraneus	Ostreococcus mediterraneus	Archaeplastida;Prasinophyte;Mamiellales;Bathycoccaceae;Ostreococcus;Ostreococcus mediterraneus	Ostreococcus mediterraneus	Ostreococcus mediterraneus
HC15-DNA-20-125-160906_c2835628_1	Shared oscillators	9.08001e+08	581	21	18	24	0.0178394	3.39e-65	1117|Cyanobacteria	One of the early assembly proteins it binds 23S rRNA. One of the proteins that surrounds the polypeptide exit tunnel on the outside of the ribosome. Forms the main docking site for trigger factor binding to the ribosome	rplW	ko:K02892	NA	Prochlorococcus_B	Cyanobiaceae	PCC-6307	Cyanobacteriia	Cyanobacteria	100	K02892	NA	NA	NA	NA	Prochlorococcus_B
HSD00-20a-274-S2C008-0100-161205_c569497_1	Shared oscillators	9.03765e+08	583	21	15	24	0.00211576	0	1117|Cyanobacteria	Involved in mRNA degradation. Catalyzes the phosphorolysis of single-stranded polyribonucleotides processively in the 3'- to 5'-direction	pnp	ko:K00962	Prochlorococcus_B_marinus_B	Prochlorococcus_B	Cyanobiaceae	PCC-6307	Cyanobacteriia	Cyanobacteria	99.3	K00962	NA	NA	NA	NA	Prochlorococcus_B
FS-KOA-L1-05-22-SC52_c1576_1	Shared oscillators	9.02282e+08	586	12	9	24	0.00144953	NA	NA	NA	NA	NA	Chroogloeocystis_sp002939305	Chroogloeocystis	Chroococcidiopsidaceae	Cyanobacteriales	Cyanobacteriia	Cyanobacteria	71	NA	Eukaryota;Stramenopiles;Ochrophyta;Bacillariophyta;Bacillariophyta_X;Raphid-pennate;Pseudo-nitzschia	Pseudo-nitzschia	NA	NA	Unknown
CSHLIID20-03a-S20C001-0015-160126_c222460_1	Shared oscillators	8.97154e+08	591	12	12	24	0.00599438	1.91e-261	1117|Cyanobacteria	photosystem II CP43 protein (PsbC) homolog	-	ko:K08918,ko:K08921	NA	Prochlorococcus_A	Cyanobiaceae	PCC-6307	Cyanobacteriia	Cyanobacteria	99.7	K08918	NA	NA	NA	NA	Prochlorococcus_A
HCD16-22a-225-S2C010-0125-150608_c697126_11	Shared oscillators	8.94151e+08	594	15	15	24	0.00010043	9.13e-182	35493|Streptophyta	Component of the ubiquinol-cytochrome c reductase complex (complex III or cytochrome b-c1 complex) that is part of the mitochondrial respiratory chain. The b-c1 complex mediates electron transfer from ubiquinol to cytochrome c. Contributes to the generation of a proton gradient across the mitochondrial membrane that is then used for ATP synthesis	cob	ko:K00412	NORP312_sp018669945	NORP312	GCA-2746335	Flavobacteriales	Bacteroidia	Bacteroidota	72.9	K00412	NA	NA	NA	NA	35493|Streptophyta
HSD00-20a-270-S2C009-0150-161122_c813106_1	Shared oscillators	8.93476e+08	595	21	18	24	0.0121597	2.01e-238	28211|Alphaproteobacteria	This protein promotes the GTP-dependent binding of aminoacyl-tRNA to the A-site of ribosomes during protein biosynthesis	tuf	ko:K02358	MED-G52_sp902632125	MED-G52	Rhodobacteraceae	Rhodobacterales	Alphaproteobacteria	Proteobacteria	88.9	K02358	NA	NA	NA	NA	28211|Alphaproteobacteria
HOT236_1_0125m-140909_c1166933_2	Shared oscillators	8.87396e+08	598	24	15	24	9.17034220407266e-05	3.82e-42	1117|Cyanobacteria	One of the components of the core complex of photosystem II (PSII). PSII is a light-driven water plastoquinone oxidoreductase that uses light energy to abstract electrons from H(2)O, generating O(2) and a proton gradient subsequently used for ATP formation. It consists of a core antenna complex that captures photons, and an electron transfer chain that converts photonic excitation into a charge s…	psbJ	ko:K02711	NA	Prochlorococcus_B	Cyanobiaceae	PCC-6307	Cyanobacteriia	Cyanobacteria	100	K02711	NA	NA	NA	NA	Prochlorococcus_B
HOT229_1_0125m-140909_c694152_7	Shared oscillators	8.85037e+08	601	9	12	24	8.93546032598674e-05	8.53999978634411e-317	2759|Eukaryota	photosynthetic electron transport in photosystem II	psbC	ko:K02705	Flavobacterium_sp903920835	Flavobacterium	Flavobacteriaceae	Flavobacteriales	Bacteroidia	Bacteroidota	84.6	K02705	Eukaryota;Hacrobia;Haptophyta;Prymnesiophyceae;Prymnesiales;Chrysochromulinaceae;Chrysochromulina;Chrysochromulina polylepis	Chrysochromulina polylepis	Haptophytes;Coccolithophyceae;Isochrysidales;Noelhaerhabdaceae;Emiliania;Emiliania huxleyi	Emiliania huxleyi	Emiliania huxleyi
HCD16-22a-224-S2C011-0125-150608_c96738_2	Shared oscillators	8.80464e+08	606	24	12	24	1.84662157437523e-06	2.45e-112	1117|Cyanobacteria	Located at the back of the 30S subunit body where it stabilizes the conformation of the head with respect to the body	rps5	ko:K02988	Prochlorococcus_B_sp003284375	Prochlorococcus_B	Cyanobiaceae	PCC-6307	Cyanobacteriia	Cyanobacteria	99.5	K02988	NA	NA	NA	NA	Prochlorococcus_B
HSD00-20a-267-S2C010-0100-151124_c337608_1	Shared oscillators	8.79204e+08	607	24	15	24	3.23194966713189e-05	0	1117|Cyanobacteria	Catalyzes the formation of the alpha-1,6-glucosidic linkages in glycogen by scission of a 1,4-alpha-linked oligosaccharide from growing alpha-1,4-glucan chains and the subsequent attachment of the oligosaccharide to the alpha-1,6 position	glgB	ko:K00700	NA	Prochlorococcus_B	Cyanobiaceae	PCC-6307	Cyanobacteriia	Cyanobacteria	99.2	K00700	NA	NA	NA	NA	Prochlorococcus_B
FS-L1-DIEL-05-22a-S20C1-0093_c16085_1	Shared oscillators	8.73279e+08	609	9	6	24	0.0118123	1.91e-31	1117|Cyanobacteria	Cytochrome b559 beta chain (PsbF)	-	ko:K02708	NA	Prochlorococcus_B	Cyanobiaceae	PCC-6307	Cyanobacteriia	Cyanobacteria	98.2	K02708	NA	NA	NA	NA	Prochlorococcus_B
HOT238_1_0075m-140909_c383192_1	Shared oscillators	8.69389e+08	612	24	18	24	0.00346063	3.51e-180	1117|Cyanobacteria	Alternative locus ID	psbO	ko:K02716	Prochlorococcus_B_sp003280445	Prochlorococcus_B	Cyanobiaceae	PCC-6307	Cyanobacteriia	Cyanobacteria	98.5	K02716	NA	NA	NA	NA	Prochlorococcus_B
CSHLIID00-20a-S16C001-0015-151211_c49625_1	Shared oscillators	8.68951e+08	613	12	6	24	5.89195828641875e-06	5.62e-251	2759|Eukaryota	photosynthetic electron transport in photosystem II	psbD	ko:K02706	Saprospira_sp903854205	Saprospira	Saprospiraceae	Chitinophagales	Bacteroidia	Bacteroidota	89.5	K02706	Eukaryota;Stramenopiles;Ochrophyta;Bacillariophyta;Bacillariophyta_X;Polar-centric-Mediophyceae;Thalassiosira	Thalassiosira	Stramenopile	Stramenopile	Stramenopile
HOT229_1_0125m-140909_c233851_4	Shared oscillators	8.68898e+08	614	9	12	24	0.000145456	1.94e-71	2759|Eukaryota	ribulose-bisphosphate carboxylase activity	rbcS	ko:K01602	Methylomirabilis_sp016207095	Methylomirabilis	Methylomirabilaceae	Methylomirabilales	Methylomirabilia	Methylomirabilota	66.9	K01602	Eukaryota;Hacrobia;Haptophyta;Prymnesiophyceae;Coccolithales;Calcidiscaceae;Calcidiscus	Calcidiscus	Haptophytes;Coccolithophyceae;Isochrysidales;Isochrysidaceae;Isochrysis;Isochrysis sp.	Isochrysis sp.	Isochrysis sp.
CSHLIID00-20a-S20C001-0015-151211_c45086_1	Shared oscillators	8.65563e+08	617	24	15	24	0.000124112	1.2e-239	1117|Cyanobacteria	Belongs to the FBPase class 2 family	glpX	ko:K11532	Prochlorococcus_A_sp001989455	Prochlorococcus_A	Cyanobiaceae	PCC-6307	Cyanobacteriia	Cyanobacteria	99.4	K11532	NA	NA	NA	NA	Prochlorococcus_A
HC15-DNA-20-125-160906_c1214825_1	Shared oscillators	8.64943e+08	618	6	12	24	2.69905335711064e-06	5.3e-189	2759|Eukaryota	photosynthetic electron transport in photosystem II	psbB	ko:K02704	Flavobacterium_sp903920835	Flavobacterium	Flavobacteriaceae	Flavobacteriales	Bacteroidia	Bacteroidota	84.6	K02704	Eukaryota;Hacrobia;Haptophyta;Prymnesiophyceae;Prymnesiales;Prymnesiaceae;Prymnesium;Prymnesium parvum	Prymnesium parvum	Haptophytes;Coccolithophyceae;Prymnesiales;Prymnesiaceae;Prymnesium;Prymnesium parvum	Prymnesium parvum	Prymnesium parvum
HC15-DNA-20-025-161128_c566244_1	Shared oscillators	8.61439e+08	621	15	18	24	0.000657316	1.04e-217	1117|Cyanobacteria	Heat shock 70 kDa protein	dnaK2	ko:K04043	NA	Prochlorococcus_A	Cyanobiaceae	PCC-6307	Cyanobacteriia	Cyanobacteria	96.3	K04043	NA	NA	NA	NA	Prochlorococcus_A
HCD16-22a-225-S2C010-0125-150608_c68165_12	Shared oscillators	8.58991e+08	624	18	12	24	1.05846706628506e-05	0	1117|Cyanobacteria	DNA-dependent RNA polymerase catalyzes the transcription of DNA into RNA using the four ribonucleoside triphosphates as substrates	rpoB	ko:K03043	NA	Prochlorococcus_C	Cyanobiaceae	PCC-6307	Cyanobacteriia	Cyanobacteria	99.9	K03043	NA	NA	NA	NA	Prochlorococcus_C
FS-L1-DIEL-05-22a-S24C1-0109_c504_1	Shared oscillators	8.53763e+08	625	6	15	24	8.82222457262972e-07	0	2836|Bacillariophyta	One of the components of the core complex of photosystem II (PSII). It binds chlorophyll and helps catalyze the primary light-induced photochemical processes of PSII. PSII is a light- driven water plastoquinone oxidoreductase, using light energy to abstract electrons from H(2)O, generating O(2) and a proton gradient subsequently used for ATP formation	psbB	ko:K02704	JAAFJM01_sp903888395	JAAFJM01	UKL13-3	NS11-12g	Bacteroidia	Bacteroidota	85.2	K02704	Eukaryota; Hacrobia; Haptophyta; Prymnesiophyceae; Prymnesiales	Prymnesiales	Haptophytes;Coccolithophyceae;Prymnesiales;Prymnesiaceae;Prymnesium;Prymnesium parvum	Prymnesium parvum	Prymnesium parvum
HC15-DNA-20-125-160906_c680962_1	Shared oscillators	8.50981e+08	626	9	9	24	0.00157586	1.47e-79	1117|Cyanobacteria	One of the components of the core complex of photosystem II (PSII). It binds chlorophyll and helps catalyze the primary light-induced photochemical processes of PSII. PSII is a light- driven water plastoquinone oxidoreductase, using light energy to abstract electrons from H(2)O, generating O(2) and a proton gradient subsequently used for ATP formation	psbC	ko:K02705	NA	NA	Cyanobiaceae	PCC-6307	Cyanobacteriia	Cyanobacteria	87.9	K02705	NA	NA	NA	NA	1117|Cyanobacteria
HSD00-20a-270-S2C009-0150-161020_c1981318_1	Shared oscillators	8.48133e+08	629	9	6	24	0.0242373	1.1e-96	1117|Cyanobacteria	Alternative locus ID	psaD	ko:K02692	NA	Prochlorococcus_B	Cyanobiaceae	PCC-6307	Cyanobacteriia	Cyanobacteria	96.5	K02692	NA	NA	NA	NA	Prochlorococcus_B
HOT232_1_0125m-140909_c285366_1	Shared oscillators	8.46852e+08	631	3	12	24	3.09345009265146e-05	2.08e-174	1117|Cyanobacteria	Alternative locus ID	rpaB	ko:K11329	Prochlorococcus_B_sp003280265	Prochlorococcus_B	Cyanobiaceae	PCC-6307	Cyanobacteriia	Cyanobacteria	99.2	K11329	NA	NA	NA	NA	Prochlorococcus_B
HSD00-20a-272-S2C008-0100-161221_c227844_1	Shared oscillators	8.38621e+08	637	3	6	24	3.6223336626609e-06	1.66e-69	1117|Cyanobacteria	Interacts with and stabilizes bases of the 16S rRNA that are involved in tRNA selection in the A site and with the mRNA backbone. Located at the interface of the 30S and 50S subunits, it traverses the body of the 30S subunit contacting proteins on the other side and probably holding the rRNA structure together. The combined cluster of proteins S8, S12 and S17 appears to hold together the shoulder…	rpsL	ko:K02950	NA	NA	NA	NA	Cyanobacteriia	Cyanobacteria	86.1	NA	NA	NA	NA	NA	1117|Cyanobacteria
FS-L2-DIEL-05-22a-S46C1-0112_c1134_1	Shared oscillators	8.37239e+08	638	12	9	24	0.000601029	9.91e-90	2759|Eukaryota	photosynthetic electron transport in photosystem II	psbD	ko:K02706	Flavobacterium_sp903920835	Flavobacterium	Flavobacteriaceae	Flavobacteriales	Bacteroidia	Bacteroidota	88.4	K02706	Eukaryota; Stramenopiles; Ochrophyta; Bacillariophyta; Bacillariophyta_X	Bacillariophyta_X	Stramenopile;Pelagophyceae;Pelagomonadales;Pelagomonadaceae;Pelagomonas;Pelagomonas calceolata	Pelagomonas calceolata	Pelagomonas calceolata
HSD00-20a-275-S2C007-0100-170419_c87424_1	Shared oscillators	8.33436e+08	639	18	12	24	7.41563521081034e-06	0	1117|Cyanobacteria	DNA-dependent RNA polymerase catalyzes the transcription of DNA into RNA using the four ribonucleoside triphosphates as substrates	rpoC2	ko:K03046	Prochlorococcus_B_sp003216375	Prochlorococcus_B	Cyanobiaceae	PCC-6307	Cyanobacteriia	Cyanobacteria	99.3	K03046	NA	NA	NA	NA	Prochlorococcus_B
HCD16-22a-227-S2C004-0125-150526_c364081_12	Shared oscillators	8.31224e+08	640	12	12	24	3.6223336626609e-06	0	3041|Chlorophyta	PsaA and PsaB bind P700, the primary electron donor of photosystem I (PSI), as well as the electron acceptors A0, A1 and FX. PSI is a plastocyanin cytochrome c6-ferredoxin oxidoreductase, converting photonic excitation into a charge separation, which transfers an electron from the donor P700 chlorophyll pair to the spectroscopically characterized acceptors A0, A1, FX, FA and FB in turn. Oxidized …	psaA	ko:K02689	Synechococcus_E_sp002690325	Synechococcus_E	Cyanobiaceae	PCC-6307	Cyanobacteriia	Cyanobacteria	94.1	K02689	Eukaryota;Archaeplastida;Chlorophyta;Mamiellophyceae;Mamiellales;Bathycoccaceae;Ostreococcus	Ostreococcus	Stramenopile;MAST;MAST-4;MAST-4;MAST-4A;MAST-4A	MAST-4A	Synechococcus_E
HC15-DNA-20-125-161128_c2215659_1	Shared oscillators	8.2927e+08	644	15	15	24	0.000233213	1.62e-137	1117|Cyanobacteria	Heat shock 70 kDa protein	dnaK2	ko:K04043	Prochlorococcus_B_sp003216575	Prochlorococcus_B	Cyanobiaceae	PCC-6307	Cyanobacteriia	Cyanobacteria	94.8	K04043	NA	NA	NA	NA	Prochlorococcus_B
HOT234_1_0125m-141202_c899850_1	Shared oscillators	8.2795e+08	646	6	9	24	0.000523724	1.3e-63	1117|Cyanobacteria	Carbon dioxide concentrating mechanism	ccmK2	ko:K08696	NA	NA	Cyanobiaceae	PCC-6307	Cyanobacteriia	Cyanobacteria	100	K04027	NA	NA	NA	NA	1117|Cyanobacteria
HSD00-20a-270-S2C007-0005-161020_c390430_1	Shared oscillators	8.18771e+08	649	12	6	24	0.000503339	5.06e-127	1117|Cyanobacteria	One of the components of the core complex of photosystem II (PSII). It binds chlorophyll and helps catalyze the primary light-induced photochemical processes of PSII. PSII is a light- driven water plastoquinone oxidoreductase, using light energy to abstract electrons from H(2)O, generating O(2) and a proton gradient subsequently used for ATP formation	psbC	ko:K02705	NA	Prochlorococcus_A	Cyanobiaceae	PCC-6307	Cyanobacteriia	Cyanobacteria	93.6	K02705	NA	NA	NA	NA	Prochlorococcus_A
HSD00-20a-269-S2C008-0100-161125_c799457_1	Shared oscillators	8.1352e+08	652	21	12	24	0.0301527	1.34e-81	2157|Archaea	Flavodoxin	-	ko:K03839	Nitrosopelagicus_brevis	Nitrosopelagicus	Nitrosopumilaceae	Nitrososphaerales	Nitrososphaeria	Thermoproteota	99.5	K03839	NA	NA	NA	NA	Nitrosopelagicus
HSD20-02a-269-S2C004-0075-161103_c194985_2	Shared oscillators	8.10755e+08	656	9	12	24	6.26166211453732e-05	1.71e-270	1117|Cyanobacteria	Photosystem II (PSII) is a light-driven water plastoquinone oxidoreductase that uses light energy to abstract electrons from H(2)O, generating O(2) and a proton gradient subsequently used for ATP formation. It consists of a core antenna complex that captures photons, and an electron transfer chain that converts photonic excitation into a charge separation. The D1 D2 (PsbA PsbA) reaction center he…	psbA	ko:K02703	Prochlorococcus_A_sp003281635	Prochlorococcus_A	Cyanobiaceae	PCC-6307	Cyanobacteriia	Cyanobacteria	98.3	K02703	NA	NA	NA	NA	Prochlorococcus_A
CSHLIID00-20a-S34C001-0015-151211_c4857_1	Shared oscillators	8.10236e+08	657	6	9	24	0.000601029	1.61e-46	1117|Cyanobacteria	Carbon dioxide concentrating mechanism	ccmK2	ko:K08696	NA	NA	NA	NA	Gammaproteobacteria	Proteobacteria	93.3	NA	NA	NA	NA	NA	1117|Cyanobacteria
FS-L2-DIEL-05-22a-S30C1-0095_c14552_1	Shared oscillators	8.05979e+08	663	6	9	24	0.00070124	4.2e-64	1117|Cyanobacteria	One of the components of the core complex of photosystem II (PSII). It binds chlorophyll and helps catalyze the primary light-induced photochemical processes of PSII. PSII is a light- driven water plastoquinone oxidoreductase, using light energy to abstract electrons from H(2)O, generating O(2) and a proton gradient subsequently used for ATP formation	psbC	ko:K02705	Prochlorococcus_B_sp003278445	Prochlorococcus_B	Cyanobiaceae	PCC-6307	Cyanobacteriia	Cyanobacteria	94.1	K02705	NA	NA	NA	NA	Prochlorococcus_B
HC15-DNA-20-025-161128_c968462_3	Shared oscillators	8.04048e+08	664	12	6	24	0.000230998	0	2836|Bacillariophyta	One of the components of the core complex of photosystem II (PSII). It binds chlorophyll and helps catalyze the primary light-induced photochemical processes of PSII. PSII is a light- driven water plastoquinone oxidoreductase, using light energy to abstract electrons from H(2)O, generating O(2) and a proton gradient subsequently used for ATP formation	psbB	ko:K02704	JAAFJM01_sp903888395	JAAFJM01	UKL13-3	NS11-12g	Bacteroidia	Bacteroidota	90.2	K02704	Eukaryota;Hacrobia;Haptophyta;Prymnesiophyceae;Phaeocystales;Phaeocystaceae;Phaeocystis	Phaeocystis	Haptophytes;Coccolithophyceae;Phaeocystales;Phaeocystaceae;Phaeocystis;Phaeocystis cordata	Phaeocystis cordata	JAAFJM01
HC15-DNA-20-025-160906_c416708_1	Shared oscillators	8.03548e+08	665	15	15	24	0.00935702	6.03e-42	1117|Cyanobacteria	Heat shock 70 kDa protein	dnaK2	ko:K04043	Prochlorococcus_A_sp902536725	Prochlorococcus_A	Cyanobiaceae	PCC-6307	Cyanobacteriia	Cyanobacteria	98.7	K04043	NA	NA	NA	NA	Prochlorococcus_A
HOT231_1_0125m-141117_c416855_1	Shared oscillators	8.0288e+08	667	9	6	24	0.0079239	2.63e-262	1117|Cyanobacteria	Catalyzes the formation of the isocyclic ring in chlorophyll biosynthesis. Mediates the cyclase reaction, which results in the formation of divinylprotochlorophyllide (Pchlide) characteristic of all chlorophylls from magnesium-protoporphyrin IX 13-monomethyl ester (MgPMME)	acsF	ko:K04035	NA	Prochlorococcus_B	Cyanobiaceae	PCC-6307	Cyanobacteriia	Cyanobacteria	98.9	K04035	NA	NA	NA	NA	Prochlorococcus_B
HSD00-20a-272-S2C010-0225-161221_c819990_1	Shared oscillators	8.02109e+08	668	24	18	24	0.0197851	3.39e-10	1117|Cyanobacteria	Seems to play a role in the dimerization of PSII	psbT	ko:K02718	NA	Prochlorococcus_A	Cyanobiaceae	PCC-6307	Cyanobacteriia	Cyanobacteria	87.1	K02718	NA	NA	NA	NA	Unknown
HSD00-20a-274-S2C008-0125-161205_c531293_1	Shared oscillators	8.00096e+08	670	9	9	24	0.00204282	8.9e-43	1117|Cyanobacteria	Stabilizes the interaction between PsaC and the PSI core, assists the docking of the ferredoxin to PSI and interacts with ferredoxin-NADP oxidoreductase	psaE	ko:K02693	Prochlorococcus_B_sp003216275	Prochlorococcus_B	Cyanobiaceae	PCC-6307	Cyanobacteriia	Cyanobacteria	90.5	K02693	NA	NA	NA	NA	Prochlorococcus_B
FS-L2-DIEL-05-22a-S37C1-0098_c2321_3	Shared oscillators	7.98052e+08	673	24	15	24	0.000333046	1.58e-57	1117|Cyanobacteria	Probably a ribosomal protein or a ribosome-associated protein	ycf65	ko:K19032	NA	Prochlorococcus_B	Cyanobiaceae	PCC-6307	Cyanobacteriia	Cyanobacteria	98.8	K19032	NA	NA	NA	NA	Prochlorococcus_B
HCD16-22a-227-S2C004-0125-150526_c468531_4	Shared oscillators	7.94868e+08	677	6	18	24	0.000857986	0	3041|Chlorophyta	One of the components of the core complex of photosystem II (PSII). It binds chlorophyll and helps catalyze the primary light-induced photochemical processes of PSII. PSII is a light- driven water plastoquinone oxidoreductase, using light energy to abstract electrons from H(2)O, generating O(2) and a proton gradient subsequently used for ATP formation	psbC	ko:K02705	JADCRZ01_sp015069695	JADCRZ01	Chitinophagaceae	Chitinophagales	Bacteroidia	Bacteroidota	86.7	K02705	Eukaryota;Archaeplastida;Chlorophyta;Mamiellophyceae;Mamiellales;Bathycoccaceae;Bathycoccus;Bathycoccus prasinos	Bathycoccus prasinos	Archaeplastida;Prasinophyte;Pyramimonadales;Pyramimonadaceae;Pyramimonas;Pyramimonas parkeae	Pyramimonas parkeae	Pyramimonas parkeae
HSD00-20a-273-S2C008-0125-161026_c192594_2	Shared oscillators	7.8871e+08	681	15	15	24	4.90946571726399e-06	0	1117|Cyanobacteria	Heat shock 70 kDa protein	dnaK2	ko:K04043	Prochlorococcus_B_sp003279615	Prochlorococcus_B	Cyanobiaceae	PCC-6307	Cyanobacteriia	Cyanobacteria	95.9	K04043	NA	NA	NA	NA	Prochlorococcus_B
HSD00-20a-267-S2C010-0100-151215_c447691_1	Shared oscillators	7.87024e+08	683	6	9	24	0.000657787	1.39e-56	1117|Cyanobacteria	Carbon dioxide concentrating mechanism	ccmK2	ko:K08696	NA	NA	Cyanobiaceae	PCC-6307	Cyanobacteriia	Cyanobacteria	98	K04027	NA	NA	NA	NA	1117|Cyanobacteria
HSD00-20a-267-S2C010-0125-151124_c370019_1	Shared oscillators	7.83819e+08	687	12	6	24	0.000479456	2.62e-21	35493|Streptophyta	-	-	-	NA	NA	NA	NA	NA	NA	NA	NA	NA	NA	NA	NA	Unknown
HCD16-22a-225-S2C010-0125-150608_c298169_16	Shared oscillators	7.82804e+08	690	9	12	24	0.00127137	7.46e-280	2759|Eukaryota	proton-transporting ATP synthase activity, rotational mechanism	atpA	ko:K02111	NA	NA	NA	Cyanobacteriales	Cyanobacteriia	Cyanobacteria	78.2	K02111	Eukaryota;Hacrobia;Haptophyta;Prymnesiophyceae;Prymnesiales;Chrysochromulinaceae;Chrysochromulina	Chrysochromulina	Haptophytes;Coccolithophyceae;Prymnesiales;Chrysochromulinaceae;Chrysochromulina;Chrysochromulina polylepis	Chrysochromulina polylepis	Chrysochromulina polylepis
HCD16-22a-224-S2C011-0125-150608_c274229_2	Shared oscillators	7.73106e+08	697	9	6	24	0.00514106	0	1117|Cyanobacteria	Acts as a processive, ATP-dependent zinc metallopeptidase for both cytoplasmic and membrane proteins. Plays a role in the quality control of integral membrane proteins	ftsH1	ko:K03798	Prochlorococcus_B_sp003216375	Prochlorococcus_B	Cyanobiaceae	PCC-6307	Cyanobacteriia	Cyanobacteria	99.1	K03798	NA	NA	NA	NA	Prochlorococcus_B
HC15-DNA-20-025-161128_c727303_1	Shared oscillators	7.70703e+08	698	15	15	24	0.0152728	0	1117|Cyanobacteria	An RNase that has 5'-3' exonuclease and possibly endonuclease activity. Involved in maturation of rRNA and in some organisms also mRNA maturation and or decay	rnj	ko:K12574	Prochlorococcus_B_sp003216375	Prochlorococcus_B	Cyanobiaceae	PCC-6307	Cyanobacteriia	Cyanobacteria	97.9	K12574	NA	NA	NA	NA	Prochlorococcus_B
HCD16-22a-224-S2C003-0075-150608_c590433_3	Shared oscillators	7.70062e+08	699	18	12	24	0.0056864	0	2759|Eukaryota	chlorophyll binding	psaA	ko:K02689,ko:K02690	Flavobacterium_sp903889745	Flavobacterium	Flavobacteriaceae	Flavobacteriales	Bacteroidia	Bacteroidota	86	K02689	Eukaryota;Hacrobia;Haptophyta;Prymnesiophyceae;Isochrysidales;Isochrysidaceae;Isochrysis;Isochrysis galbana	Isochrysis galbana	Haptophytes;Coccolithophyceae;Isochrysidales;Isochrysidaceae;Isochrysis;Isochrysis galbana	Isochrysis galbana	Isochrysis galbana
HSD00-20a-280-S2C007-0100-170508_c43126_2	Shared oscillators	7.66588e+08	703	6	15	24	4.41399094914491e-05	8.21e-309	2836|Bacillariophyta	One of the components of the core complex of photosystem II (PSII). It binds chlorophyll and helps catalyze the primary light-induced photochemical processes of PSII. PSII is a light- driven water plastoquinone oxidoreductase, using light energy to abstract electrons from H(2)O, generating O(2) and a proton gradient subsequently used for ATP formation	-	ko:K02705	Flavobacterium_sp903920835	Flavobacterium	Flavobacteriaceae	Flavobacteriales	Bacteroidia	Bacteroidota	87	K02705	Eukaryota;Stramenopiles;Ochrophyta;Pelagophyceae;Pelagomonadales;Pelagomonadaceae;Pelagomonas;Pelagomonas calceolata	Pelagomonas calceolata	Stramenopile;Pelagophyceae;Pelagomonadales;Pelagomonadaceae;Pelagomonas;Pelagomonas calceolata	Pelagomonas calceolata	Pelagomonas calceolata
FS-L2-DIEL-05-22a-S32C1-0095_c610_1	Shared oscillators	7.64773e+08	706	15	12	24	6.17351550225541e-05	9.43e-298	1117|Cyanobacteria	electron donor, via FMN and iron-sulfur (Fe-S) centers, to quinones in the respiratory and or the photosynthetic chain. The immediate electron acceptor for the enzyme in this species is believed to be plastoquinone. Couples the redox reaction to proton translocation, and thus conserves the redox energy in a proton gradient. Cyanobacterial NDH-1 also plays a role in inorganic carbon- concentration	ndhH	ko:K05579	NA	Prochlorococcus_B	Cyanobiaceae	PCC-6307	Cyanobacteriia	Cyanobacteria	98.2	K05579	NA	NA	NA	NA	Prochlorococcus_B
HC15-DNA-20-025-160906_c2246956_3	Shared oscillators	7.63887e+08	707	18	15	24	4.90946571726399e-06	0	1117|Cyanobacteria	DNA-dependent RNA polymerase catalyzes the transcription of DNA into RNA using the four ribonucleoside triphosphates as substrates	rpoB	ko:K03043	NA	Synechococcus_E	Cyanobiaceae	PCC-6307	Cyanobacteriia	Cyanobacteria	99.9	K03043	NA	NA	NA	NA	Synechococcus_E
HCD16-22a-225-S2C010-0125-150608_c588000_3	Shared oscillators	7.63034e+08	708	6	12	24	1.80424200781659e-05	0	3041|Chlorophyta	Produces ATP from ADP in the presence of a proton gradient across the membrane. The catalytic sites are hosted primarily by the beta subunits	atpB	ko:K02112	Flavobacterium_sp903920835	Flavobacterium	Flavobacteriaceae	Flavobacteriales	Bacteroidia	Bacteroidota	86.5	K02112	Eukaryota;Archaeplastida;Chlorophyta;Mamiellophyceae;Dolichomastigales;Dolichomastigaceae;Dolichomastix	Dolichomastix	Stramenopile;MAST;MAST-4;MAST-4;MAST-4A;MAST-4A	MAST-4A	MAST-4A
HSD00-20a-278-S2C003-0075-161217_c781043_1	Shared oscillators	7.62969e+08	709	6	9	24	0.00561522	6.78e-105	1117|Cyanobacteria	Belongs to the glyceraldehyde-3-phosphate dehydrogenase family	gap2	ko:K00150	NA	Prochlorococcus_B	Cyanobiaceae	PCC-6307	Cyanobacteriia	Cyanobacteria	97.5	K00150	NA	NA	NA	NA	Prochlorococcus_B
HCD16-22a-227-S2C004-0125-150526_c493131_1	Shared oscillators	7.59637e+08	711	21	9	24	4.90946571726399e-06	2.66e-79	1117|Cyanobacteria	Alternative locus ID	-	-	NA	Prochlorococcus_B	Cyanobiaceae	PCC-6307	Cyanobacteriia	Cyanobacteria	95.1	NA	NA	NA	NA	NA	Prochlorococcus_B
HSD00-20a-277-S2C007-0100-161215_c944201_1	Shared oscillators	7.56097e+08	716	15	12	24	0.00157586	4.45e-141	1117|Cyanobacteria	Low-potential electron donor to a number of redox enzymes	isiB	ko:K03839	Prochlorococcus_B_sp003279635	Prochlorococcus_B	Cyanobiaceae	PCC-6307	Cyanobacteriia	Cyanobacteria	96.3	K03839	NA	NA	NA	NA	Prochlorococcus_B
HOT229_1_0125m-140909_c1105967_2	Shared oscillators	7.55789e+08	717	9	18	24	1.59596191187504e-05	7.04e-201	1117|Cyanobacteria	Belongs to the OprB family	-	-	Prochlorococcus_B_sp003216375	Prochlorococcus_B	Cyanobiaceae	PCC-6307	Cyanobacteriia	Cyanobacteria	96.7	NA	NA	NA	NA	NA	Prochlorococcus_B
FS-L1-DIEL-05-22a-S21C1-0097_c669_1	Shared oscillators	7.53927e+08	719	6	12	24	4.90946571726399e-06	1.38e-249	2759|Eukaryota	photosynthetic electron transport in photosystem II	psbD	ko:K02706	Tolypothrix_B_sp002368435	Tolypothrix_B	Nostocaceae	Cyanobacteriales	Cyanobacteriia	Cyanobacteria	88.9	K02706	Eukaryota;Stramenopiles;Ochrophyta;Bacillariophyta;Bacillariophyta_X;Polar-centric-Mediophyceae;Thalassiosira	Thalassiosira	Stramenopile	Stramenopile	Stramenopile
HCD16-22a-227-S2C004-0125-150526_c445310_2	Shared oscillators	7.51476e+08	723	24	15	24	0.00665942	0	1117|Cyanobacteria	Catalyzes the transfer of a two-carbon ketol group from a ketose donor to an aldose acceptor, via a covalent intermediate with the cofactor thiamine pyrophosphate	tktA	ko:K00615	Prochlorococcus_B_sp003216375	Prochlorococcus_B	Cyanobiaceae	PCC-6307	Cyanobacteriia	Cyanobacteria	99.4	K00615	NA	NA	NA	NA	Prochlorococcus_B
HCD16-22a-227-S2C004-0125-150526_c178043_1	Shared oscillators	7.51271e+08	725	6	9	24	0.000657787	5.53e-241	1117|Cyanobacteria	Belongs to the glyceraldehyde-3-phosphate dehydrogenase family	gap2	ko:K00150	Prochlorococcus_B_sp003279615	Prochlorococcus_B	Cyanobiaceae	PCC-6307	Cyanobacteriia	Cyanobacteria	100	K00150	NA	NA	NA	NA	Prochlorococcus_B
FS-L1-DIEL-05-22a-S11C1-0100_c2300_1	Shared oscillators	7.50609e+08	726	21	9	24	3.6223336626609e-06	7.79e-102	1117|Cyanobacteria	DNA-dependent RNA polymerase catalyzes the transcription of DNA into RNA using the four ribonucleoside triphosphates as substrates	rpoA	ko:K03040	Prochlorococcus_B_marinus_B	Prochlorococcus_B	Cyanobiaceae	PCC-6307	Cyanobacteriia	Cyanobacteria	100	K03040	NA	NA	NA	NA	Prochlorococcus_B
FS-L1-DIEL-05-22a-S08C1-0092_c1272_1	Shared oscillators	7.49277e+08	727	9	12	24	1.84662157437523e-06	3.32e-243	1117|Cyanobacteria	Photosystem II (PSII) is a light-driven water plastoquinone oxidoreductase that uses light energy to abstract electrons from H(2)O, generating O(2) and a proton gradient subsequently used for ATP formation. It consists of a core antenna complex that captures photons, and an electron transfer chain that converts photonic excitation into a charge separation. The D1 D2 (PsbA PsbA) reaction center he…	psbA	ko:K02703	NA	NA	NA	NA	NA	Bacteria	89.4	K02703	Eukaryota;Hacrobia;Haptophyta;Prymnesiophyceae;Coccolithales;Chrysotilaceae;Chrysotila	Chrysotila	Haptophytes;Coccolithophyceae;Isochrysidales;Isochrysidaceae;Pleurochrysis;Pleurochrysis carterae	Pleurochrysis carterae	1117|Cyanobacteria
FS-KOA-L1-05-22-SC52_c1339_1	Shared oscillators	7.40277e+08	732	15	18	24	2.59762286535272e-05	4.85e-05	35493|Streptophyta	-	-	-	RAAP-2_sp013044405	RAAP-2	RAAP-2	Acidimicrobiales	Acidimicrobiia	Actinobacteriota	49.6	NA	Eukaryota;Stramenopiles;Ochrophyta;Dictyochophyceae	Dictyochophyceae	Haptophytes;Coccolithophyceae;Coccolithales;Calcidiscaceae	Calcidiscaceae	Calcidiscaceae
HSD00-20a-269-S2C010-0200-160909_c1170467_2	Shared oscillators	7.40089e+08	733	9	12	24	4.41399094914491e-05	3.76e-234	10662|Myoviridae	photosynthetic electron transport in photosystem II	-	-	AG-409-L14_sp003215545	AG-409-L14	Cyanobiaceae	PCC-6307	Cyanobacteriia	Cyanobacteria	85.2	K02703	Eukaryota;Hacrobia;Haptophyta;Pavlovophyceae;Pavlovales;Pavlovaceae;Pavlova	Pavlova	Haptophytes;Coccolithophyceae;Prymnesiales;Uncertain;Uncertain;Uncertain	Uncertain	10662|Myoviridae
HSD00-20a-271-S2C007-0125-161007_c755389_1	Shared oscillators	7.37377e+08	736	12	6	24	0.000123535	1.22e-139	1117|Cyanobacteria	photosystem II CP43 protein (PsbC) homolog	-	ko:K08918,ko:K08920,ko:K08921	Prochlorococcus_B_sp003284445	Prochlorococcus_B	Cyanobiaceae	PCC-6307	Cyanobacteriia	Cyanobacteria	92.4	K08920	NA	NA	NA	NA	Prochlorococcus_B
HC15-DNA-20-025-160906_c1828735_1	Shared oscillators	7.36465e+08	738	6	12	24	8.79502327015941e-05	0	3041|Chlorophyta	RuBisCO catalyzes two reactions the carboxylation of D- ribulose 1,5-bisphosphate, the primary event in carbon dioxide fixation, as well as the oxidative fragmentation of the pentose substrate in the photorespiration process. Both reactions occur simultaneously and in competition at the same active site	rbcL	ko:K01601	NA	NA	NA	NA	NA	Bacteria	86.7	K01601	Eukaryota;Archaeplastida;Chlorophyta;Mamiellophyceae;Mamiellales;Mamiellaceae;Micromonas;Micromonas sp.	Micromonas sp.	Archaeplastida;Prasinophyte;Mamiellales;Mamiellaceae;Micromonas;Micromonas sp.	Micromonas sp.	Micromonas sp.
FS-L2-DIEL-05-22a-S41C1-0100_c7457_1	Shared oscillators	7.35548e+08	739	24	15	24	1.63178189941663e-05	NA	NA	NA	NA	NA	Prochlorococcus_B_sp003279565	Prochlorococcus_B	Cyanobiaceae	PCC-6307	Cyanobacteriia	Cyanobacteria	96.5	NA	NA	NA	NA	NA	Prochlorococcus_B
HSD00-20a-273-S2C008-0125-161026_c709850_1	Shared oscillators	7.34927e+08	740	21	9	24	0.00164212	2.62e-203	1117|Cyanobacteria	DNA-dependent RNA polymerase catalyzes the transcription of DNA into RNA using the four ribonucleoside triphosphates as substrates	rpoA	ko:K03040	Prochlorococcus_B_sp003279615	Prochlorococcus_B	Cyanobiaceae	PCC-6307	Cyanobacteriia	Cyanobacteria	98.1	K03040	Eukaryota;Hacrobia;Cryptophyta;Cryptophyceae;Goniomonadales;Goniomonadales_X;Goniomonas	Goniomonas	Rhizaria;Filosa;Chlorarachniophyta;Paulinellideae;Paulinella;Paulinella chromatophora	Paulinella chromatophora	Prochlorococcus_B
HOT236_1_0075m-140909_c219531_2	Shared oscillators	7.33928e+08	741	24	15	24	0.0025813	0	1117|Cyanobacteria	Catalyzes the transfer of a two-carbon ketol group from a ketose donor to an aldose acceptor, via a covalent intermediate with the cofactor thiamine pyrophosphate	tktA	ko:K00615	NA	Prochlorococcus_B	Cyanobiaceae	PCC-6307	Cyanobacteriia	Cyanobacteria	97.8	K00615	NA	NA	NA	NA	Prochlorococcus_B
HC15-DNA-20-025-160906_c1252613_1	Shared oscillators	7.31825e+08	742	15	15	24	0.000142018	5.69e-123	1117|Cyanobacteria	Catalyzes the synthesis of the hydroxymethylpyrimidine phosphate (HMP-P) moiety of thiamine from aminoimidazole ribotide (AIR) in a radical S-adenosyl-L-methionine (SAM)-dependent reaction	thiC	ko:K03147	Prochlorococcus_B_sp003284375	Prochlorococcus_B	Cyanobiaceae	PCC-6307	Cyanobacteriia	Cyanobacteria	96.2	K03147	NA	NA	NA	NA	Prochlorococcus_B
FS-L1-DIEL-05-22a-S14C1-0095_c4154_1	Shared oscillators	7.31329e+08	743	18	12	24	4.90946571726399e-06	1.64e-81	1117|Cyanobacteria	Sigma factors are initiation factors that promote the attachment of RNA polymerase to specific initiation sites and are then released. This sigma factor is the primary sigma factor during exponential growth	sigA	ko:K03086	NA	NA	Cyanobiaceae	PCC-6307	Cyanobacteriia	Cyanobacteria	91.8	NA	NA	NA	NA	NA	1117|Cyanobacteria
FS-L1-DIEL-05-22a-S18C1-0108_c3194_1	Shared oscillators	7.28629e+08	746	21	18	24	0.000173557	NA	NA	NA	NA	NA	Prochlorococcus_A_sp003283415	Prochlorococcus_A	Cyanobiaceae	PCC-6307	Cyanobacteriia	Cyanobacteria	80	NA	NA	NA	NA	NA	Unknown
HSD00-20a-269-S2C010-0200-161125_c1072654_1	Shared oscillators	7.26193e+08	748	9	9	24	3.21479957928176e-06	2.71e-21	1117|Cyanobacteria	This b-type cytochrome is tightly associated with the reaction center of photosystem II (PSII). PSII is a light-driven water plastoquinone oxidoreductase that uses light energy to abstract electrons from H(2)O, generating O(2) and a proton gradient subsequently used for ATP formation. It consists of a core antenna complex that captures photons, and an electron transfer chain that converts photoni…	psbF	ko:K02708	NA	Prochlorococcus_A	Cyanobiaceae	PCC-6307	Cyanobacteriia	Cyanobacteria	97.9	K02708	NA	NA	NA	NA	Prochlorococcus_A
HOT236_1_0125m-140909_c1105147_1	Shared oscillators	7.15553e+08	760	24	15	24	8.90075110799213e-05	1.38e-104	1117|Cyanobacteria	Belongs to the universal ribosomal protein uS2 family	rps2	ko:K02967	CACPJY01_sp902634405	CACPJY01	Cyanobiaceae	PCC-6307	Cyanobacteriia	Cyanobacteria	78.4	K02967	NA	NA	NA	NA	1117|Cyanobacteria
HCD16-22a-224-S2C011-0125-150608_c487112_6	Shared oscillators	7.14269e+08	761	12	18	24	0.000233829	1.12e-304	1117|Cyanobacteria	The beta subunit is responsible for the synthesis of L- tryptophan from indole and L-serine	trpB	ko:K01696	NA	Prochlorococcus_B	Cyanobiaceae	PCC-6307	Cyanobacteriia	Cyanobacteria	100	K01696	NA	NA	NA	NA	Prochlorococcus_B
HOT236_1_0075m-140909_c117077_1	Shared oscillators	7.13082e+08	762	15	15	24	5.10462067698322e-07	5.56e-244	1117|Cyanobacteria	Essential cell division protein that forms a contractile ring structure (Z ring) at the future cell division site. The regulation of the ring assembly controls the timing and the location of cell division. One of the functions of the FtsZ ring is to recruit other cell division proteins to the septum to produce a new cell wall between the dividing cells. Binds GTP and shows GTPase activity	ftsZ	ko:K03531	Prochlorococcus_B_marinus_B	Prochlorococcus_B	Cyanobiaceae	PCC-6307	Cyanobacteriia	Cyanobacteria	99.7	K03531	NA	NA	NA	NA	Prochlorococcus_B
HOT229_1_0125m-140909_c718798_5	Shared oscillators	7.13062e+08	763	6	15	24	1.02079851275678e-05	0	2759|Eukaryota	ribulose-bisphosphate carboxylase activity	rbcL	ko:K01601,ko:K01963	Nitrosococcus_watsonii	Nitrosococcus	Nitrosococcaceae	Nitrosococcales	Gammaproteobacteria	Proteobacteria	80.5	K01601	Eukaryota;Hacrobia;Haptophyta;Prymnesiophyceae;Coccolithales;Chrysotilaceae;Chrysotila	Chrysotila	Haptophytes; Coccolithophyceae	Coccolithophyceae	Coccolithophyceae
CSHLIID20-03a-S07C001-0015-160120_c252214_1	Shared oscillators	7.13e+08	764	18	12	24	3.6223336626609e-06	0	1117|Cyanobacteria	DNA-dependent RNA polymerase catalyzes the transcription of DNA into RNA using the four ribonucleoside triphosphates as substrates	rpoC1	ko:K03046	NA	Prochlorococcus_A	Cyanobiaceae	PCC-6307	Cyanobacteriia	Cyanobacteria	99.8	K03046	NA	NA	NA	NA	Prochlorococcus_A
FS-KOA-L1-05-22-SC44_c6425_2	Shared oscillators	7.07973e+08	766	3	12	24	0.0453859	7.61e-37	1117|Cyanobacteria	Belongs to the bacterial ribosomal protein bL33 family	rpmG	ko:K02913	NA	Prochlorococcus_B	Cyanobiaceae	PCC-6307	Cyanobacteriia	Cyanobacteria	94.2	K02913	NA	NA	NA	NA	Prochlorococcus_B
HCD16-22a-224-S2C011-0125-150608_c307009_1	Shared oscillators	7.07941e+08	767	18	12	24	1.49272437223672e-05	3.76e-307	1117|Cyanobacteria	Ammonium transporter	amtB	ko:K03320	Prochlorococcus_A_sp003216835	Prochlorococcus_A	Cyanobiaceae	PCC-6307	Cyanobacteriia	Cyanobacteria	99.8	K03320	NA	NA	NA	NA	Prochlorococcus_A
HOT231_2_0125m-150213_c59656_1	Shared oscillators	7.07747e+08	769	21	9	24	0.000247962	7.48e-206	1117|Cyanobacteria	Component of the dark-operative protochlorophyllide reductase (DPOR) that uses Mg-ATP and reduced ferredoxin to reduce ring D of protochlorophyllide (Pchlide) to form chlorophyllide a (Chlide). This reaction is light-independent. The L component serves as a unique electron donor to the NB-component of the complex, and binds Mg-ATP	chlL	ko:K04037	Prochlorococcus_B_sp003279565	Prochlorococcus_B	Cyanobiaceae	PCC-6307	Cyanobacteriia	Cyanobacteria	99.3	K04037	NA	NA	NA	NA	Prochlorococcus_B
HSD00-20a-281-S2C004-0025-170417_c614115_1	Shared oscillators	7.07539e+08	770	21	18	24	0.00796407	1.01e-131	1117|Cyanobacteria	One of the primary rRNA binding proteins, it binds directly to 16S rRNA where it nucleates assembly of the body of the 30S subunit	rps4	ko:K02986	NA	Prochlorococcus_B	Cyanobiaceae	PCC-6307	Cyanobacteriia	Cyanobacteria	98.5	K02986	NA	NA	NA	NA	Prochlorococcus_B
CSHLIID20-03a-S31C001-0015-160126_c101783_1	Shared oscillators	7.06789e+08	772	24	9	24	0.0106089	0	1117|Cyanobacteria	Catalyzes the GTP-dependent ribosomal translocation step during translation elongation. During this step, the ribosome changes from the pre-translocational (PRE) to the post- translocational (POST) state as the newly formed A-site-bound peptidyl-tRNA and P-site-bound deacylated tRNA move to the P and E sites, respectively. Catalyzes the coordinated movement of the two tRNA molecules, the mRNA and…	fusA	ko:K02355	NA	Prochlorococcus_A	Cyanobiaceae	PCC-6307	Cyanobacteriia	Cyanobacteria	99.3	K02355	NA	NA	NA	NA	Prochlorococcus_A
HSD00-20a-268-S2C009-0100-151124_c269299_5	Shared oscillators	7.05736e+08	773	6	9	24	0.000122201	1.11e-116	1117|Cyanobacteria	F(1)F(0) ATP synthase produces ATP from ADP in the presence of a proton or sodium gradient. F-type ATPases consist of two structural domains, F(1) containing the extramembraneous catalytic core and F(0) containing the membrane proton channel, linked together by a central stalk and a peripheral stalk. During catalysis, ATP synthesis in the catalytic domain of F(1) is coupled via a rotary mechanism…	atpH	ko:K02113	Prochlorococcus_B_sp000757865	Prochlorococcus_B	Cyanobiaceae	PCC-6307	Cyanobacteriia	Cyanobacteria	100	K02113	NA	NA	NA	NA	Prochlorococcus_B
CSHLIID00-20a-S14C001-0015-151211_c302008_1	Shared oscillators	7.03053e+08	775	21	18	24	0.000894145	2.72e-261	1117|Cyanobacteria	Alternative locus ID	cbbA	ko:K01624	NA	Prochlorococcus_A	Cyanobiaceae	PCC-6307	Cyanobacteriia	Cyanobacteria	100	K01624	NA	NA	NA	NA	Prochlorococcus_A
FS-KOA-L1-05-22-SC49_c414_1	Shared oscillators	7.00365e+08	778	6	12	24	2.05581802477162e-05	4.34e-281	2759|Eukaryota	proton-transporting ATP synthase activity, rotational mechanism	atpB	ko:K02112,ko:K02114,ko:K02133	Sediminibacterium_sp903929425	Sediminibacterium	Chitinophagaceae	Chitinophagales	Bacteroidia	Bacteroidota	83.3	K02112	Eukaryota;Hacrobia;Haptophyta;Prymnesiophyceae;Phaeocystales;Phaeocystaceae;Phaeocystis;Phaeocystis cordata	Phaeocystis cordata	Haptophytes;Coccolithophyceae;Prymnesiales;Uncertain;Uncertain;Uncertain	Uncertain	Uncertain
HCD16-22a-227-S2C004-0125-150526_c106994_5	Shared oscillators	6.9853e+08	780	3	12	24	5.36074299568924e-05	0	1117|Cyanobacteria	Alternative locus ID	-	ko:K03321	Prochlorococcus_B_sp003279615	Prochlorococcus_B	Cyanobiaceae	PCC-6307	Cyanobacteriia	Cyanobacteria	99.8	K03321	NA	NA	NA	NA	Prochlorococcus_B
HCD16-22a-224-S2C011-0125-150608_c24904_3	Shared oscillators	6.97845e+08	782	18	15	24	0.00843617	1.77e-209	1117|Cyanobacteria	Heat shock 70 kDa protein	dnaK2	ko:K04043	UBA3478_sp002691645	UBA3478	Flavobacteriaceae	Flavobacteriales	Bacteroidia	Bacteroidota	63	NA	Eukaryota;Stramenopiles;Ochrophyta;Pelagophyceae;Pelagomonadales;Pelagomonadaceae;Pelagomonas;Pelagomonas calceolata	Pelagomonas calceolata	Stramenopile;Pelagophyceae;Pelagomonadales;Pelagomonadaceae;Pelagomonas;Pelagomonas calceolata	Pelagomonas calceolata	1117|Cyanobacteria
HSD00-20a-278-S2C006-0125-161217_c248041_1	Shared oscillators	6.94842e+08	785	12	15	24	4.51829005344651e-05	5.24e-184	1117|Cyanobacteria	Sigma factors are initiation factors that promote the attachment of RNA polymerase to specific initiation sites and are then released	-	ko:K03086,ko:K03087	Prochlorococcus_B_sp003216815	Prochlorococcus_B	Cyanobiaceae	PCC-6307	Cyanobacteriia	Cyanobacteria	98.9	K03086	NA	NA	NA	NA	Prochlorococcus_B
HSD00-20a-269-S2C008-0150-160909_c714327_2	Shared oscillators	6.93766e+08	786	15	18	24	4.80943777332354e-05	6.71e-290	1117|Cyanobacteria	Ammonium transporter	amtB	ko:K03320	Vulcanococcus_sp014217875	Vulcanococcus	Cyanobiaceae	PCC-6307	Cyanobacteriia	Cyanobacteria	84.2	K03320	NA	NA	NA	NA	1117|Cyanobacteria
HCD16-22a-224-S2C011-0125-150608_c91228_3	Shared oscillators	6.9105e+08	790	21	18	24	7.19427290776182e-05	1.43e-141	1117|Cyanobacteria	Associates with the EF-Tu.GDP complex and induces the exchange of GDP to GTP. It remains bound to the aminoacyl-tRNA.EF- Tu.GTP complex up to the GTP hydrolysis stage on the ribosome	tsf	ko:K02357	Prochlorococcus_B_sp003279565	Prochlorococcus_B	Cyanobiaceae	PCC-6307	Cyanobacteriia	Cyanobacteria	98.6	K02357	NA	NA	NA	NA	Prochlorococcus_B
HCD16-22a-224-S2C011-0125-150608_c258247_2	Shared oscillators	6.87292e+08	796	9	6	24	0.00192557	4.49e-86	1117|Cyanobacteria	ATP synthase	atp1	ko:K02116	Prochlorococcus_B_marinus_B	Prochlorococcus_B	Cyanobiaceae	PCC-6307	Cyanobacteriia	Cyanobacteria	100	K02116	NA	NA	NA	NA	Prochlorococcus_B
FS-KOA-L1-05-22-SC46_c9948_1	Shared oscillators	6.84129e+08	799	24	15	24	0.00111912	NA	NA	NA	NA	NA	NA	NA	NA	NA	NA	NA	NA	NA	NA	NA	NA	NA	Unknown
HCD16-22a-224-S2C011-0125-150608_c431495_2	Shared oscillators	6.83472e+08	800	21	9	24	0.000125223	6.17e-306	1117|Cyanobacteria	Participates in both transcription termination and antitermination	nusA	ko:K02600	Prochlorococcus_B_marinus_B	Prochlorococcus_B	Cyanobiaceae	PCC-6307	Cyanobacteriia	Cyanobacteria	98	K02600	NA	NA	NA	NA	Prochlorococcus_B
FS-L2-DIEL-05-22a-S53C1-0109_c2297_2	Shared oscillators	6.79012e+08	806	12	9	24	7.19759249246441e-06	1.11e-108	3041|Chlorophyta	One of the components of the core complex of photosystem II (PSII). It binds chlorophyll and helps catalyze the primary light-induced photochemical processes of PSII. PSII is a light- driven water plastoquinone oxidoreductase, using light energy to abstract electrons from H(2)O, generating O(2) and a proton gradient subsequently used for ATP formation	psbC	ko:K02705	JADCRZ01_sp015069695	JADCRZ01	Chitinophagaceae	Chitinophagales	Bacteroidia	Bacteroidota	89.9	K02705	Eukaryota;Archaeplastida;Chlorophyta;Mamiellophyceae;Mamiellales;Bathycoccaceae;Bathycoccus;Bathycoccus prasinos	Bathycoccus prasinos	Archaeplastida;Prasinophyte;Mamiellales;Bathycoccaceae;Ostreococcus;Ostreococcus mediterraneus	Ostreococcus mediterraneus	Ostreococcus mediterraneus
FS-KOA-L1-05-22-SC39_c730_1	Shared oscillators	6.77241e+08	807	12	18	24	0.000240433	1.02e-81	1117|Cyanobacteria	Glutamine synthetase	glnA	ko:K01915	Prochlorococcus_B_sp003278445	Prochlorococcus_B	Cyanobiaceae	PCC-6307	Cyanobacteriia	Cyanobacteria	95.5	K01915	NA	NA	NA	NA	Prochlorococcus_B
HSD00-20a-271-S2C007-0125-161007_c291288_1	Shared oscillators	6.76873e+08	808	12	6	24	0.0203921	1.96e-71	1117|Cyanobacteria	photosystem II CP43 protein (PsbC) homolog	-	ko:K08918,ko:K08920,ko:K08921	AG-409-L18_sp003215535	AG-409-L18	Cyanobiaceae	PCC-6307	Cyanobacteriia	Cyanobacteria	90.6	K08920	NA	NA	NA	NA	AG-409-L18
FS-KOA-L1-05-22-SC42_c1914_1	Shared oscillators	6.76335e+08	809	12	6	24	4.90946571726399e-06	2.86e-104	2759|Eukaryota	photosynthetic electron transport in photosystem II	psbD	ko:K02706	Saprospira_sp903854205	Saprospira	Saprospiraceae	Chitinophagales	Bacteroidia	Bacteroidota	92.3	K02706;K02705	Eukaryota;Hacrobia;Haptophyta;Prymnesiophyceae;Phaeocystales;Phaeocystaceae;Phaeocystis;Phaeocystis cordata	Phaeocystis cordata	Haptophytes;Coccolithophyceae;Prymnesiales;Uncertain;Uncertain;Uncertain	Uncertain	Saprospira
HSD00-20a-279-S2C007-0100-170501_c883211_1	Shared oscillators	6.75405e+08	811	21	18	24	0.00275431	NA	NA	NA	NA	NA	NA	NA	NA	NA	NA	NA	NA	NA	NA	NA	NA	NA	Unknown
HC15-DNA-20-025-160906_c476669_1	Shared oscillators	6.68056e+08	817	12	9	24	0.00468905	4.28e-174	1117|Cyanobacteria	photosystem II CP43 protein (PsbC) homolog	-	ko:K08918,ko:K08921	NA	Prochlorococcus_A	Cyanobiaceae	PCC-6307	Cyanobacteriia	Cyanobacteria	96.8	K08918	NA	NA	NA	NA	Prochlorococcus_A
HC15-DNA-20-025-161128_c1082810_1	Shared oscillators	6.63552e+08	822	18	12	24	5.54556367515431e-05	1.53e-283	1117|Cyanobacteria	Prevents misfolding and promotes the refolding and proper assembly of unfolded polypeptides generated under stress conditions	groEL	ko:K04077	NA	Synechococcus_E	Cyanobiaceae	PCC-6307	Cyanobacteriia	Cyanobacteria	86.3	K04077	NA	NA	NA	NA	1117|Cyanobacteria
HC15-DNA-20-125-161128_c1044804_1	Shared oscillators	6.63441e+08	823	15	12	24	3.6022832885102e-05	3.37e-168	1117|Cyanobacteria	Catalyzes the synthesis of the hydroxymethylpyrimidine phosphate (HMP-P) moiety of thiamine from aminoimidazole ribotide (AIR) in a radical S-adenosyl-L-methionine (SAM)-dependent reaction	thiC	ko:K03147	Prochlorococcus_B_marinus_A	Prochlorococcus_B	Cyanobiaceae	PCC-6307	Cyanobacteriia	Cyanobacteria	96.5	K03147	NA	NA	NA	NA	Prochlorococcus_B
HCD16-22a-224-S2C011-0125-150608_c66488_4	Shared oscillators	6.62689e+08	824	3	12	24	4.90946571726399e-06	8.32e-180	1117|Cyanobacteria	Enoyl- acyl-carrier-protein reductase NADH	fabI	ko:K00208	Prochlorococcus_B_sp003216575	Prochlorococcus_B	Cyanobiaceae	PCC-6307	Cyanobacteriia	Cyanobacteria	99.2	K00208	NA	NA	NA	NA	Prochlorococcus_B
HCD16-22a-225-S2C010-0125-150608_c505059_3	Shared oscillators	6.57459e+08	828	15	6	24	0.00271297	0	3041|Chlorophyta	PsaA and PsaB bind P700, the primary electron donor of photosystem I (PSI), as well as the electron acceptors A0, A1 and FX. PSI is a plastocyanin cytochrome c6-ferredoxin oxidoreductase, converting photonic excitation into a charge separation, which transfers an electron from the donor P700 chlorophyll pair to the spectroscopically characterized acceptors A0, A1, FX, FA and FB in turn. Oxidized …	psaB	ko:K02690	Synechococcus_E_sp002690325	Synechococcus_E	Cyanobiaceae	PCC-6307	Cyanobacteriia	Cyanobacteria	94.5	K02690	Eukaryota;Archaeplastida;Chlorophyta;Mamiellophyceae;Mamiellales;Bathycoccaceae;Bathycoccus;Bathycoccus prasinos	Bathycoccus prasinos	Archaeplastida;Prasinophyte;Nephroselmidales;Nephroselmidophyceae;Nephroselmis;Nephroselmis pyriformis	Nephroselmis pyriformis	Synechococcus_E
HSD00-20a-277-S2C007-0125-161215_c239961_1	Shared oscillators	6.57381e+08	829	24	9	24	0.00267884	6.2e-101	1117|Cyanobacteria	One of the primary rRNA binding proteins, it binds directly to 16S rRNA where it nucleates assembly of the head domain of the 30S subunit. Is located at the subunit interface close to the decoding center, probably blocks exit of the E-site tRNA	rps7	ko:K02992	NA	Prochlorococcus_B	Cyanobiaceae	PCC-6307	Cyanobacteriia	Cyanobacteria	99.3	K02992	NA	NA	NA	NA	Prochlorococcus_B
FS-KOA-L1-05-22-SC39_c4071_1	Shared oscillators	6.56781e+08	832	15	15	24	2.25685462718287e-05	6.64e-54	1117|Cyanobacteria	Essential cell division protein that forms a contractile ring structure (Z ring) at the future cell division site. The regulation of the ring assembly controls the timing and the location of cell division. One of the functions of the FtsZ ring is to recruit other cell division proteins to the septum to produce a new cell wall between the dividing cells. Binds GTP and shows GTPase activity	ftsZ	ko:K03531	NA	Prochlorococcus_B	Cyanobiaceae	PCC-6307	Cyanobacteriia	Cyanobacteria	100	K03531	NA	NA	NA	NA	Prochlorococcus_B
FS-KOA-L1-05-22-SC44_c1090_2	Shared oscillators	6.53975e+08	839	15	18	24	0.000839197	9.49e-40	1117|Cyanobacteria	ATP binding to DnaK triggers the release of the substrate protein, thus completing the reaction cycle. Several rounds of ATP-dependent interactions between DnaJ, DnaK and GrpE are required for fully efficient folding. Also involved, together with DnaK and GrpE, in the DNA replication of plasmids through activation of initiation proteins	dnaJ	ko:K03686	NA	Prochlorococcus_B	Cyanobiaceae	PCC-6307	Cyanobacteriia	Cyanobacteria	98.8	K03686	NA	NA	NA	NA	Prochlorococcus_B
HCD16-22a-224-S2C011-0125-150608_c52503_1	Shared oscillators	6.53106e+08	840	15	15	24	1.43548237865788e-05	4e-232	1117|Cyanobacteria	Alternative locus ID	trxB	ko:K00384	NA	Prochlorococcus_B	Cyanobiaceae	PCC-6307	Cyanobacteriia	Cyanobacteria	98.7	K00384	NA	NA	NA	NA	Prochlorococcus_B
HSD00-20a-274-S2C008-0125-161205_c27910_5	Shared oscillators	6.50556e+08	842	24	15	24	8.90075110799213e-05	3.26e-243	1117|Cyanobacteria	This protein promotes the GTP-dependent binding of aminoacyl-tRNA to the A-site of ribosomes during protein biosynthesis	tuf	ko:K02358	Prochlorococcus_B_sp003216375	Prochlorococcus_B	Cyanobiaceae	PCC-6307	Cyanobacteriia	Cyanobacteria	96.4	K02358	NA	NA	NA	NA	Prochlorococcus_B
HOT229_1_0125m-140909_c402022_1	Shared oscillators	6.45256e+08	844	15	15	24	0.000105524	0	1117|Cyanobacteria	Catalyzes the oxidative decarboxylation of 6- phosphogluconate to ribulose 5-phosphate and CO(2), with concomitant reduction of NADP to NADPH	gnd	ko:K00033	Prochlorococcus_B_marinus_B	Prochlorococcus_B	Cyanobiaceae	PCC-6307	Cyanobacteriia	Cyanobacteria	100	K00033	NA	NA	NA	NA	Prochlorococcus_B
CSHLIID00-20a-S21C001-0015-151211_c510973_1	Shared oscillators	6.43286e+08	845	9	9	24	2.05581802477162e-05	8.26e-126	2836|Bacillariophyta	One of the components of the core complex of photosystem II (PSII). It binds chlorophyll and helps catalyze the primary light-induced photochemical processes of PSII. PSII is a light- driven water plastoquinone oxidoreductase, using light energy to abstract electrons from H(2)O, generating O(2) and a proton gradient subsequently used for ATP formation	-	ko:K02705	Saprospira_sp903854205	Saprospira	Saprospiraceae	Chitinophagales	Bacteroidia	Bacteroidota	85.9	K02705	Eukaryota;Hacrobia;Haptophyta;Prymnesiophyceae;Prymnesiales;Chrysochromulinaceae;Chrysochromulina	Chrysochromulina	Haptophytes;Coccolithophyceae;Prymnesiales;Prymnesiaceae;Prymnesium;Prymnesium parvum	Prymnesium parvum	Prymnesium parvum
HC15-DNA-20-200-161128_c2385024_1	Shared oscillators	6.42751e+08	846	6	9	24	0.000462238	2.39e-235	1117|Cyanobacteria	Alternative locus ID	-	ko:K03321	NA	Prochlorococcus_B	Cyanobiaceae	PCC-6307	Cyanobacteriia	Cyanobacteria	96.5	K03321	NA	NA	NA	NA	Prochlorococcus_B
HSD00-20a-280-S2C004-0075-170508_c266939_2	Shared oscillators	6.4269e+08	847	24	15	24	0.0147209	3.22e-58	1117|Cyanobacteria	Belongs to the universal ribosomal protein uS2 family	rps2	ko:K02967	Prochlorococcus_B_marinus_A	Prochlorococcus_B	Cyanobiaceae	PCC-6307	Cyanobacteriia	Cyanobacteria	98.9	K02967	NA	NA	NA	NA	Prochlorococcus_B
HSD00-20a-273-S2C008-0125-161026_c708235_1	Shared oscillators	6.40131e+08	851	21	9	24	2.71507559462058e-07	2.16e-152	1117|Cyanobacteria	DNA-dependent RNA polymerase catalyzes the transcription of DNA into RNA using the four ribonucleoside triphosphates as substrates	rpoB	ko:K03043	Prochlorococcus_B_sp003216575	Prochlorococcus_B	Cyanobiaceae	PCC-6307	Cyanobacteriia	Cyanobacteria	98.7	K03043	NA	NA	NA	NA	Prochlorococcus_B
HCD16-22a-224-S2C011-0125-150608_c233417_5	Shared oscillators	6.35814e+08	855	9	12	24	0.00113016	5.14e-34	2836|Bacillariophyta	ATP synthase subunit b', chloroplastic	atpG	ko:K02109	Phormidesmis_foveolarum	Phormidesmis	Phormidesmiaceae	Phormidesmiales	Cyanobacteriia	Cyanobacteria	38.8	K02109	Eukaryota;Hacrobia;Cryptophyta;Cryptophyceae	Cryptophyceae	Stramenopile;Bacillariophyceae;Lithodesmiales;Lithodesmiaceae	Lithodesmiaceae	Lithodesmiaceae
FS-L2-DIEL-05-22a-S62C1-0098_c4447_1	Shared oscillators	6.34645e+08	856	6	15	24	1.53151108973453e-05	5.43e-108	2759|Eukaryota	ribulose-bisphosphate carboxylase activity	rbcL	ko:K01601,ko:K01963	Terricaulis_sp003242075	Terricaulis	TH1-2	Caulobacterales	Alphaproteobacteria	Proteobacteria	80.5	K01601	Eukaryota;Stramenopiles;Ochrophyta;Pelagophyceae;Pelagomonadales;Pelagomonadaceae;Pelagomonas	Pelagomonas	Stramenopile;Pelagophyceae;Pelagomonadales;Pelagomonadaceae;Pelagomonas;Pelagomonas calceolata	Pelagomonas calceolata	Pelagomonas calceolata
HSD00-20a-270-S2C009-0150-161122_c116269_1	Shared oscillators	6.32822e+08	858	9	12	24	0.0155807	1.46e-262	1117|Cyanobacteria	Photosystem II (PSII) is a light-driven water plastoquinone oxidoreductase that uses light energy to abstract electrons from H(2)O, generating O(2) and a proton gradient subsequently used for ATP formation. It consists of a core antenna complex that captures photons, and an electron transfer chain that converts photonic excitation into a charge separation. The D1 D2 (PsbA PsbA) reaction center he…	psbA	ko:K02703	AG-363-O15_sp003278255	AG-363-O15	Cyanobiaceae	PCC-6307	Cyanobacteriia	Cyanobacteria	96.9	K02703	NA	NA	NA	NA	AG-363-O15
HCD16-22a-224-S2C003-0025-150608_c534743_13	Shared oscillators	6.32237e+08	859	6	15	24	1.56934158778101e-05	1.68e-252	2759|Eukaryota	photosynthetic electron transport in photosystem II	psbD	ko:K02706	Saprospira_sp903854205	Saprospira	Saprospiraceae	Chitinophagales	Bacteroidia	Bacteroidota	90.3	K02706	Eukaryota;Hacrobia;Haptophyta;Prymnesiophyceae;Prymnesiales;Chrysochromulinaceae;Chrysochromulina;Chrysochromulina ericina	Chrysochromulina ericina	Haptophytes;Coccolithophyceae;Isochrysidales;Isochrysidaceae;Isochrysis;Isochrysis galbana	Isochrysis galbana	Saprospira
HCD16-22a-227-S2C004-0125-150526_c615006_4	Shared oscillators	6.31451e+08	861	6	9	24	0.00345584	5.16e-270	1117|Cyanobacteria	Belongs to the phosphoglycerate kinase family	pgk	ko:K00927	Prochlorococcus_B_sp003279615	Prochlorococcus_B	Cyanobiaceae	PCC-6307	Cyanobacteriia	Cyanobacteria	99.8	K00927	NA	NA	NA	NA	Prochlorococcus_B
HSD00-20a-269-S2C004-0045-160909_c100928_1	Shared oscillators	6.2783e+08	865	18	9	24	1.95898253331128e-05	NA	NA	NA	NA	NA	Hel1-33-131_sp018608705	Hel1-33-131	Flavobacteriaceae	Flavobacteriales	Bacteroidia	Bacteroidota	50.7	NA	Eukaryota;Archaeplastida;Chlorophyta;Mamiellophyceae;Mamiellales	Mamiellales	Alveolate;Dinophyceae;Suessiales;Suessiaceae	Suessiaceae	Unknown
HSD00-20a-269-S2C010-0225-161125_c1020632_1	Shared oscillators	6.26595e+08	867	3	15	24	0.00281884	1.06e-139	1117|Cyanobacteria	One of the components of the core complex of photosystem II (PSII). It binds chlorophyll and helps catalyze the primary light-induced photochemical processes of PSII. PSII is a light- driven water plastoquinone oxidoreductase, using light energy to abstract electrons from H(2)O, generating O(2) and a proton gradient subsequently used for ATP formation	psbB	ko:K02704	Prochlorococcus_B_sp003279585	Prochlorococcus_B	Cyanobiaceae	PCC-6307	Cyanobacteriia	Cyanobacteria	96.5	K02704	NA	NA	NA	NA	Prochlorococcus_B
HSD00-20a-279-S2C007-0150-170501_c1065354_1	Shared oscillators	6.26469e+08	868	3	12	24	0.000131523	NA	NA	NA	NA	NA	Udaeobacter_sp003219435	Udaeobacter	UBA10450	Chthoniobacterales	Verrucomicrobiae	Verrucomicrobiota	55.3	NA	NA	NA	NA	NA	Unknown
HC15-DNA-20-125-161128_c268642_1	Shared oscillators	6.25927e+08	870	12	18	24	0.000233829	0	1117|Cyanobacteria	Ribonucleotide reductase of class II (Coenzyme B12-dependent)	nrdJ	ko:K00524	Prochlorococcus_B_sp003279615	Prochlorococcus_B	Cyanobiaceae	PCC-6307	Cyanobacteriia	Cyanobacteria	99.5	K00524	NA	NA	NA	NA	Prochlorococcus_B
HC15-DNA-20-025-160906_c1089324_1	Shared oscillators	6.24166e+08	872	9	9	24	3.6223336626609e-06	1.18000000000185e-312	2836|Bacillariophyta	One of the components of the core complex of photosystem II (PSII). It binds chlorophyll and helps catalyze the primary light-induced photochemical processes of PSII. PSII is a light- driven water plastoquinone oxidoreductase, using light energy to abstract electrons from H(2)O, generating O(2) and a proton gradient subsequently used for ATP formation	-	ko:K02705	Flavobacterium_sp903920835	Flavobacterium	Flavobacteriaceae	Flavobacteriales	Bacteroidia	Bacteroidota	83.7	K02705	Eukaryota;Hacrobia;Haptophyta;Prymnesiophyceae;Prymnesiales;Chrysochromulinaceae;Chrysochromulina;Chrysochromulina polylepis	Chrysochromulina polylepis	Haptophytes;Coccolithophyceae;Isochrysidales;Noelhaerhabdaceae;Emiliania;Emiliania huxleyi	Emiliania huxleyi	Emiliania huxleyi
HC15-DNA-20-025-160906_c1230695_2	Shared oscillators	6.20614e+08	882	12	6	24	0.000681794	0	3041|Chlorophyta	One of the components of the core complex of photosystem II (PSII). It binds chlorophyll and helps catalyze the primary light-induced photochemical processes of PSII. PSII is a light- driven water plastoquinone oxidoreductase, using light energy to abstract electrons from H(2)O, generating O(2) and a proton gradient subsequently used for ATP formation	-	ko:K02704	Flavobacterium_sp903920835	Flavobacterium	Flavobacteriaceae	Flavobacteriales	Bacteroidia	Bacteroidota	89	K02704	Eukaryota;Archaeplastida;Chlorophyta;Mamiellophyceae;Mamiellales;Bathycoccaceae;Ostreococcus;Ostreococcus mediterraneus	Ostreococcus mediterraneus	Stramenopile;MAST;MAST-4;MAST-4;MAST-4A;MAST-4A	MAST-4A	MAST-4A
HOT229_1_0075m-140909_c1169957_1	Shared oscillators	6.2019e+08	884	18	12	24	0.000167875	1.49e-77	1117|Cyanobacteria	Sigma factors are initiation factors that promote the attachment of RNA polymerase to specific initiation sites and are then released. This sigma factor is the primary sigma factor during exponential growth	sigA	ko:K03086	Prochlorococcus_B_marinus_B	Prochlorococcus_B	Cyanobiaceae	PCC-6307	Cyanobacteriia	Cyanobacteria	91.7	K03086	NA	NA	NA	NA	Prochlorococcus_B
HCD16-22a-224-S2C011-0125-150608_c372975_2	Shared oscillators	6.18017e+08	886	3	6	24	5.10462067698322e-07	1.59e-54	1117|Cyanobacteria	Located on the platform of the 30S subunit, it bridges several disparate RNA helices of the 16S rRNA. Forms part of the Shine-Dalgarno cleft in the 70S ribosome	rpsK	ko:K02948	PXDR01_sp003566335	PXDR01	Phormidesmiaceae	Phormidesmiales	Cyanobacteriia	Cyanobacteria	69.3	NA	NA	NA	NA	NA	1117|Cyanobacteria
HSD00-20a-273-S2C008-0175-161026_c1026493_1	Shared oscillators	6.17124e+08	887	21	9	24	0.000127878	NA	NA	NA	NA	NA	RAAP-2_sp013044405	RAAP-2	RAAP-2	Acidimicrobiales	Acidimicrobiia	Actinobacteriota	50	NA	Eukaryota;Stramenopiles;Ochrophyta;Dictyochophyceae	Dictyochophyceae	Stramenopile;Dictyochophyceae;Pedinellales;Pedinellaceae;Pseudopedinella	Pseudopedinella	Pseudopedinella
HC15-DNA-20-125-160906_c1969478_1	Shared oscillators	6.16442e+08	888	15	15	24	7.19759249246441e-06	2.87e-73	1117|Cyanobacteria	Heat shock 70 kDa protein	dnaK2	ko:K04043	Prochlorococcus_B_sp003209755	Prochlorococcus_B	Cyanobiaceae	PCC-6307	Cyanobacteriia	Cyanobacteria	86.3	K04043	NA	NA	NA	NA	1117|Cyanobacteria
HCD16-22a-224-S2C011-0125-150608_c496510_1	Shared oscillators	615369733	891	24	15	24	4.51829005344651e-05	2.22e-297	1117|Cyanobacteria	Na H antiporter	kefB	-	NA	Prochlorococcus_B	Cyanobiaceae	PCC-6307	Cyanobacteriia	Cyanobacteria	100	NA	NA	NA	NA	NA	Prochlorococcus_B
CSHLIID00-20a-S23C001-0015-151219_c342410_3	Shared oscillators	6.13108e+08	896	9	9	24	2.05581802477162e-05	0	2836|Bacillariophyta	RuBisCO catalyzes two reactions the carboxylation of D- ribulose 1,5-bisphosphate, the primary event in carbon dioxide fixation, as well as the oxidative fragmentation of the pentose substrate in the photorespiration process. Both reactions occur simultaneously and in competition at the same active site	-	ko:K01601	NA	NA	NA	NA	Gammaproteobacteria	Proteobacteria	78.7	K01601	Eukaryota;Stramenopiles;Ochrophyta;Bolidophyceae;Parmales;Bolidomonadaceae;Bolidomonas	Bolidomonas	Stramenopile;Bacillariophyceae;Corethrids;Incertae sedis;Corethron;Corethron hystrix	Corethron hystrix	Corethron hystrix
HCD16-22a-224-S2C011-0125-150608_c289051_1	Shared oscillators	6.08095e+08	906	15	12	24	7.28021717932657e-06	0	1117|Cyanobacteria	Catalyzes the synthesis of the hydroxymethylpyrimidine phosphate (HMP-P) moiety of thiamine from aminoimidazole ribotide (AIR) in a radical S-adenosyl-L-methionine (SAM)-dependent reaction	thiC	ko:K03147	Prochlorococcus_B_marinus_B	Prochlorococcus_B	Cyanobiaceae	PCC-6307	Cyanobacteriia	Cyanobacteria	99.1	K03147	NA	NA	NA	NA	Prochlorococcus_B
HCD16-22a-224-S2C011-0125-150608_c98257_1	Shared oscillators	6.06974e+08	907	12	9	24	0.000839197	1.23e-250	1117|Cyanobacteria	photosystem II CP43 protein (PsbC) homolog	-	ko:K08918,ko:K08921	Prochlorococcus_A_sp003209795	Prochlorococcus_A	Cyanobiaceae	PCC-6307	Cyanobacteriia	Cyanobacteria	99.2	K08918	NA	NA	NA	NA	Prochlorococcus_A
HSD00-20a-280-S2C007-0150-170508_c354955_1	Shared oscillators	6.06428e+08	908	9	15	24	0.00024096	1.52e-241	2836|Bacillariophyta	Photosynthetic reaction centre protein	psbA	ko:K02703	Winogradskyella_sp013003655	Winogradskyella	Flavobacteriaceae	Flavobacteriales	Bacteroidia	Bacteroidota	89.7	K02703	Eukaryota;Stramenopiles;Ochrophyta;Pelagophyceae;Pelagomonadales;Pelagomonadaceae;Pelagomonas;Pelagomonas calceolata	Pelagomonas calceolata	Stramenopile;Pelagophyceae;Pelagomonadales;Pelagomonadaceae;Pelagomonas;Pelagomonas calceolata	Pelagomonas calceolata	Pelagomonas calceolata
HOT232_1_0125m-140909_c74777_4	Shared oscillators	6.05433e+08	910	21	9	24	0.000352174	1.48e-164	1117|Cyanobacteria	Prevents misfolding and promotes the refolding and proper assembly of unfolded polypeptides generated under stress conditions	groL2	ko:K04077	Prochlorococcus_B_sp003279455	Prochlorococcus_B	Cyanobiaceae	PCC-6307	Cyanobacteriia	Cyanobacteria	98.7	K04077	NA	NA	NA	NA	Prochlorococcus_B
FS-L1-DIEL-05-22a-S24C1-0109_c1192_1	Shared oscillators	6.01591e+08	912	6	12	24	0.00599438	1.58e-207	1117|Cyanobacteria	Belongs to the glyceraldehyde-3-phosphate dehydrogenase family	gap2	ko:K00150	Prochlorococcus_B_sp003279615	Prochlorococcus_B	Cyanobiaceae	PCC-6307	Cyanobacteriia	Cyanobacteria	79.5	K00150	NA	NA	NA	NA	1117|Cyanobacteria
HOT236_1_0075m-140909_c105012_1	Shared oscillators	6.00679e+08	913	15	12	24	2.69905335711064e-06	0	1117|Cyanobacteria	Chaperone protein HtpG	htpG	ko:K04079	NA	Prochlorococcus_B	Cyanobiaceae	PCC-6307	Cyanobacteriia	Cyanobacteria	99.4	K04079	NA	NA	NA	NA	Prochlorococcus_B
HC15-DNA-20-200-160906_c1537915_1	Shared oscillators	6.00377e+08	914	12	9	24	0.000138383	2.94e-154	1117|Cyanobacteria	Photosystem II (PSII) is a light-driven water plastoquinone oxidoreductase that uses light energy to abstract electrons from H(2)O, generating O(2) and a proton gradient subsequently used for ATP formation. It consists of a core antenna complex that captures photons, and an electron transfer chain that converts photonic excitation into a charge separation. The D1 D2 (PsbA PsbA) reaction center he…	psbA	ko:K02703	FACHB-152_sp014697475	FACHB-152	Nostocaceae	Cyanobacteriales	Cyanobacteriia	Cyanobacteria	87.3	K02703	Eukaryota;Stramenopiles;Ochrophyta;Dictyochophyceae;Dictyochophyceae_X;Florenciellales;Florenciella	Florenciella	Stramenopile;Dictyochophyceae;Florenciellales;Incertae sedis;Florenciella;Florenciella sp.	Florenciella sp.	1117|Cyanobacteria
HSD00-20a-274-S2C008-0125-161205_c728885_1	Shared oscillators	5.97523e+08	919	15	15	24	1.01201780462231e-05	3.69e-68	1117|Cyanobacteria	Prevents misfolding and promotes the refolding and proper assembly of unfolded polypeptides generated under stress conditions	groEL	ko:K04077	NA	Prochlorococcus_B	Cyanobiaceae	PCC-6307	Cyanobacteriia	Cyanobacteria	100	K04077	NA	NA	NA	NA	Prochlorococcus_B
FS-L1-DIEL-05-22a-S27C1-0097_c6155_1	Shared oscillators	5.9562e+08	920	15	18	24	0.000209007	1.01e-77	1117|Cyanobacteria	Ammonium transporter	amtB	ko:K03320	Prochlorococcus_B_sp003215895	Prochlorococcus_B	Cyanobiaceae	PCC-6307	Cyanobacteriia	Cyanobacteria	99.2	K03320	NA	NA	NA	NA	Prochlorococcus_B
HSD00-20a-268-S2C009-0100-151124_c763509_1	Shared oscillators	5.91802e+08	927	21	18	24	0.00899514	9.87e-50	1117|Cyanobacteria	One of the primary rRNA binding proteins, it binds directly to 16S rRNA where it nucleates assembly of the head domain of the 30S subunit. Is located at the subunit interface close to the decoding center, probably blocks exit of the E-site tRNA	rps7	ko:K02992	NA	Prochlorococcus_B	Cyanobiaceae	PCC-6307	Cyanobacteriia	Cyanobacteria	82.5	K02992	NA	NA	NA	NA	1117|Cyanobacteria
FS-L1-DIEL-05-22a-S15C1-0093_c6361_1	Shared oscillators	5.87428e+08	930	24	12	24	0.00266044	5.2e-67	1117|Cyanobacteria	Binds 16S rRNA, required for the assembly of 30S particles and may also be responsible for determining the conformation of the 16S rRNA at the A site	rpsN	ko:K02954	Prochlorococcus_B_sp003216715	Prochlorococcus_B	Cyanobiaceae	PCC-6307	Cyanobacteriia	Cyanobacteria	99	K02954	NA	NA	NA	NA	Prochlorococcus_B
HC15-DNA-20-125-160906_c1252034_1	Shared oscillators	5.86303e+08	932	21	9	24	2.71507559462058e-07	1.08e-62	1117|Cyanobacteria	Alternative locus ID	-	-	NA	Prochlorococcus_B	Cyanobiaceae	PCC-6307	Cyanobacteriia	Cyanobacteria	90.4	NA	NA	NA	NA	NA	Prochlorococcus_B
HCD16-22a-225-S2C010-0125-150608_c209069_5	Shared oscillators	5.86083e+08	933	6	9	24	2.17292436667903e-05	0	1117|Cyanobacteria	Produces ATP from ADP in the presence of a proton gradient across the membrane. The catalytic sites are hosted primarily by the beta subunits	atpD	ko:K02112	Prochlorococcus_C_sp000760295	Prochlorococcus_C	Cyanobiaceae	PCC-6307	Cyanobacteriia	Cyanobacteria	97.2	K02112	NA	NA	NA	NA	Prochlorococcus_C
FS-KOA-L2-05-22-SC51_c4472_1	Shared oscillators	5.80769e+08	943	24	15	24	6.77710953756193e-05	5.16e-30	1117|Cyanobacteria	Belongs to the bacterial ribosomal protein bS21 family	rpsU	ko:K02970	NA	Prochlorococcus_B	Cyanobiaceae	PCC-6307	Cyanobacteriia	Cyanobacteria	100	K02970	NA	NA	NA	NA	Prochlorococcus_B
FS-KOA-L1-05-22-SC39_c6805_1	Shared oscillators	5.80726e+08	944	15	6	24	0.026323	1.17e-36	1117|Cyanobacteria	photosystem II CP43 protein (PsbC) homolog	-	ko:K08922	NA	Prochlorococcus_B	Cyanobiaceae	PCC-6307	Cyanobacteriia	Cyanobacteria	100	K08919;K08922	NA	NA	NA	NA	Prochlorococcus_B
HOT229_1_0125m-140909_c296734_2	Shared oscillators	5.79312e+08	945	24	15	24	0.011765	1.01e-138	1117|Cyanobacteria	One of the primary rRNA binding proteins, this protein initially binds near the 5'-end of the 23S rRNA. It is important during the early stages of 50S assembly. It makes multiple contacts with different domains of the 23S rRNA in the assembled 50S subunit and ribosome	rpl4	ko:K02926	Prochlorococcus_B_marinus_B	Prochlorococcus_B	Cyanobiaceae	PCC-6307	Cyanobacteriia	Cyanobacteria	99	K02926	NA	NA	NA	NA	Prochlorococcus_B
HOT232_1_0125m-140909_c950942_1	Shared oscillators	5.79279e+08	946	21	18	24	5.22289531865721e-05	3.9e-80	1117|Cyanobacteria	Interacts with and stabilizes bases of the 16S rRNA that are involved in tRNA selection in the A site and with the mRNA backbone. Located at the interface of the 30S and 50S subunits, it traverses the body of the 30S subunit contacting proteins on the other side and probably holding the rRNA structure together. The combined cluster of proteins S8, S12 and S17 appears to hold together the shoulder…	rpsL	ko:K02950	Prochlorococcus_B_sp902564695	Prochlorococcus_B	Cyanobiaceae	PCC-6307	Cyanobacteriia	Cyanobacteria	99.2	K02950	NA	NA	NA	NA	Prochlorococcus_B
FS-L2-DIEL-05-22a-S35C1-0100_c2145_1	Shared oscillators	5.78606e+08	947	12	12	24	1.07071967235483e-05	2.54e-148	2759|Eukaryota	ATP binding	-	ko:K03283	CAIXEA01_sp903918315	CAIXEA01	Acetobacteraceae	Acetobacterales	Alphaproteobacteria	Proteobacteria	69.5	K03283	Eukaryota;Stramenopiles;Ochrophyta;Pelagophyceae;Pelagomonadales;Pelagomonadaceae;Pelagomonas;Pelagomonas calceolata	Pelagomonas calceolata	Stramenopile;Pelagophyceae;Pelagomonadales;Pelagomonadaceae;Pelagococcus;Pelagococcus subviridis	Pelagococcus subviridis	Pelagococcus subviridis
CSHLIID00-20a-S16C001-0015-151211_c783280_3	Shared oscillators	5.76885e+08	948	9	9	24	0.000105524	1.11e-18	2759|Eukaryota	One of the components of the core complex of photosystem II (PSII). PSII is a light-driven water plastoquinone oxidoreductase that uses light energy to abstract electrons from H(2)O, generating O(2) and a proton gradient subsequently used for ATP formation. It consists of a core antenna complex that captures photons, and an electron transfer chain that converts photonic excitation into a charge s…	psbL	ko:K02713	NA	NA	NA	NA	Cyanobacteriia	Cyanobacteria	89.5	K02713	NA	NA	NA	NA	Unknown
HOT237_3_0125m-150209_c39437_1	Shared oscillators	5.76692e+08	949	21	18	24	0.0178394	0	1117|Cyanobacteria	Synthesizes alpha-1,4-glucan chains using ADP-glucose	glgA	ko:K00703	NA	Prochlorococcus_B	Cyanobiaceae	PCC-6307	Cyanobacteriia	Cyanobacteria	99.6	K00703	NA	NA	NA	NA	Prochlorococcus_B
HCD16-22a-225-S2C010-0125-150608_c353442_1	Shared oscillators	5.72373e+08	954	21	9	24	4.90946571726399e-06	5.16e-77	1117|Cyanobacteria	Alternative locus ID	-	-	Prochlorococcus_B_sp003216595	Prochlorococcus_B	Cyanobiaceae	PCC-6307	Cyanobacteriia	Cyanobacteria	94.3	NA	NA	NA	NA	NA	Prochlorococcus_B
FS-KOA-L1-05-22-SC42_c3969_1	Shared oscillators	5.71746e+08	955	15	15	24	0.000329968	6.03e-101	1117|Cyanobacteria	Heat shock 70 kDa protein	dnaK2	ko:K04043	NA	Prochlorococcus_B	Cyanobiaceae	PCC-6307	Cyanobacteriia	Cyanobacteria	93.7	K04043	NA	NA	NA	NA	Prochlorococcus_B
HSD00-20a-267-S2C010-0125-151124_c73946_1	Shared oscillators	5.70258e+08	957	21	9	24	0.0126012	2.2e-202	1117|Cyanobacteria	Belongs to the PstS family	-	ko:K02040	Prochlorococcus_B_sp003209755	Prochlorococcus_B	Cyanobiaceae	PCC-6307	Cyanobacteriia	Cyanobacteria	99.7	K02040	NA	NA	NA	NA	Prochlorococcus_B
HOT229_1_0125m-140909_c876362_1	Shared oscillators	5.70065e+08	958	18	12	24	0.000632456	0	1117|Cyanobacteria	Releases the supercoiling and torsional tension of DNA, which is introduced during the DNA replication and transcription, by transiently cleaving and rejoining one strand of the DNA duplex. Introduces a single-strand break via transesterification at a target site in duplex DNA. The scissile phosphodiester is attacked by the catalytic tyrosine of the enzyme, resulting in the formation of a DNA-(5'…	topA	ko:K03168	Prochlorococcus_B_marinus_B	Prochlorococcus_B	Cyanobiaceae	PCC-6307	Cyanobacteriia	Cyanobacteria	99.7	K03168	NA	NA	NA	NA	Prochlorococcus_B
HCD16-22a-224-S2C011-0125-150608_c495507_2	Shared oscillators	5.69283e+08	960	24	15	24	2.10165879644101e-06	1.97e-231	1117|Cyanobacteria	Belongs to the FBPase class 2 family	glpX	ko:K11532	Prochlorococcus_B_sp003216975	Prochlorococcus_B	Cyanobiaceae	PCC-6307	Cyanobacteriia	Cyanobacteria	99.4	K11532	NA	NA	NA	NA	Prochlorococcus_B
HSD00-20a-277-S2C007-0100-161215_c679151_1	Shared oscillators	5.68005e+08	961	15	15	24	0.0120808	6.24e-45	1117|Cyanobacteria	Heat shock 70 kDa protein	dnaK2	ko:K04043	NA	Prochlorococcus_B	Cyanobiaceae	PCC-6307	Cyanobacteriia	Cyanobacteria	95.3	K04043	NA	NA	NA	NA	Prochlorococcus_B
FS-L2-DIEL-05-22a-S63C1-0110_c1309_1	Shared oscillators	5.67886e+08	963	9	18	24	0.0120273	1.1e-189	1117|Cyanobacteria	Alternative locus ID	-	-	Prochlorococcus_B_sp003216275	Prochlorococcus_B	Cyanobiaceae	PCC-6307	Cyanobacteriia	Cyanobacteria	90.8	NA	NA	NA	NA	NA	Prochlorococcus_B
HOT234_1_0075m-150209_c183920_1	Shared oscillators	5.66589e+08	966	9	15	24	0.000243131	1.04e-264	10662|Myoviridae	photosynthetic electron transport in photosystem II	-	-	Prochlorococcus_A_sp003214355	Prochlorococcus_A	Cyanobiaceae	PCC-6307	Cyanobacteriia	Cyanobacteria	96.2	K02703	NA	NA	NA	NA	Prochlorococcus_A
HOT229_1_0125m-140909_c73794_12	Shared oscillators	5.65269e+08	968	9	9	24	0.0180464	4.91e-282	2759|Eukaryota	proton-transporting ATP synthase activity, rotational mechanism	atpA	ko:K02111	Oxynema_aestuarii	Oxynema	Oscillatoriaceae	Cyanobacteriales	Cyanobacteriia	Cyanobacteria	80.6	K02111	Eukaryota;Hacrobia;Haptophyta;Prymnesiophyceae;Phaeocystales;Phaeocystaceae;Phaeocystis;Phaeocystis cordata	Phaeocystis cordata	Haptophytes;Coccolithophyceae;Prymnesiales;Chrysochromulinaceae;Chrysochromulina;Chrysochromulina polylepis	Chrysochromulina polylepis	Chrysochromulina polylepis
HSD00-20a-272-S2C008-0150-161221_c865007_1	Shared oscillators	5.63808e+08	969	24	15	24	3.15229513421375e-05	4.18e-102	1117|Cyanobacteria	Belongs to the FBPase class 2 family	glpX	ko:K11532	Prochlorococcus_B_sp003216815	Prochlorococcus_B	Cyanobiaceae	PCC-6307	Cyanobacteriia	Cyanobacteria	90.9	K11532	NA	NA	NA	NA	Prochlorococcus_B
HCD16-22a-225-S2C010-0125-150608_c567882_1	Shared oscillators	5.59997e+08	974	15	15	24	5.10462067698322e-07	1.18e-63	1117|Cyanobacteria	Binds to Cpn60 in the presence of Mg-ATP and suppresses the ATPase activity of the latter	groS	ko:K04078	Synechococcus_E_sp003210795	Synechococcus_E	Cyanobiaceae	PCC-6307	Cyanobacteriia	Cyanobacteria	86.4	K04078	NA	NA	NA	NA	1117|Cyanobacteria
FS-L1-DIEL-05-22a-S11C1-0100_c6998_1	Shared oscillators	5.54844e+08	981	18	12	24	0.000442869	1.24e-46	1117|Cyanobacteria	Alternative locus ID	-	-	NA	NA	Cyanobiaceae	PCC-6307	Cyanobacteriia	Cyanobacteria	100	NA	NA	NA	NA	NA	1117|Cyanobacteria
HCD16-22a-224-S2C011-0125-150608_c133385_1	Shared oscillators	5.52575e+08	982	15	15	24	6.09945933088422e-05	1.48e-141	1117|Cyanobacteria	Cleaves peptides in various proteins in a process that requires ATP hydrolysis. Has a chymotrypsin-like activity. Plays a major role in the degradation of misfolded proteins	clpP	ko:K01358	Prochlorococcus_B_sp003212625	Prochlorococcus_B	Cyanobiaceae	PCC-6307	Cyanobacteriia	Cyanobacteria	98.7	K01358	NA	NA	NA	NA	Prochlorococcus_B
HSD00-20a-269-S2C004-0045-160909_c600612_1	Shared oscillators	5.51449e+08	987	3	15	24	0.0152728	2.42e-62	1117|Cyanobacteria	contains 8 pentapeptide repeats, sll0577 homolog	-	-	Prochlorococcus_B_sp003216375	Prochlorococcus_B	Cyanobiaceae	PCC-6307	Cyanobacteriia	Cyanobacteria	97.8	NA	NA	NA	NA	NA	Prochlorococcus_B
FS-L2-DIEL-05-22a-S37C1-0098_c694_1	Shared oscillators	5.49121e+08	989	18	12	24	6.26166211453732e-05	4.23e-222	1117|Cyanobacteria	Ammonium transporter	amtB	ko:K03320	NA	Prochlorococcus_A	Cyanobiaceae	PCC-6307	Cyanobacteriia	Cyanobacteria	99.6	K03320	NA	NA	NA	NA	Prochlorococcus_A
HCD16-22a-224-S2C011-0125-150608_c427538_4	Shared oscillators	5.4911e+08	990	24	15	24	0.0135379	0	1117|Cyanobacteria	Belongs to the pyruvate kinase family	pykF	ko:K00873	Prochlorococcus_B_marinus_B	Prochlorococcus_B	Cyanobiaceae	PCC-6307	Cyanobacteriia	Cyanobacteria	99.4	K00873	NA	NA	NA	NA	Prochlorococcus_B
CSHLIID00-20a-S14C001-0015-151211_c46836_1	Shared oscillators	5.46931e+08	993	6	12	24	4.41399094914491e-05	2.53e-168	2759|Eukaryota	ribulose-bisphosphate carboxylase activity	rbcL	ko:K01601,ko:K01963	Nitrosomonas_aestuarii	Nitrosomonas	Nitrosomonadaceae	Burkholderiales	Gammaproteobacteria	Proteobacteria	82.4	K01601	Eukaryota;Hacrobia;Haptophyta;Prymnesiophyceae;Prymnesiales;Chrysochromulinaceae;Chrysochromulina	Chrysochromulina	Haptophytes; Coccolithophyceae	Coccolithophyceae	Coccolithophyceae
HSD00-20a-269-S2C008-0125-160909_c723530_2	Shared oscillators	5.46697e+08	995	6	12	24	0.00117606	1.32e-162	1117|Cyanobacteria	it plays a direct role in the translocation of protons across the membrane	atpI	ko:K02108	Prochlorococcus_B_sp003284375	Prochlorococcus_B	Cyanobiaceae	PCC-6307	Cyanobacteriia	Cyanobacteria	95.8	K02108	NA	NA	NA	NA	Prochlorococcus_B
HOT232_1_0125m-140909_c935345_1	Shared oscillators	5.4597e+08	996	21	9	24	0.000173557	4.66e-122	33090|Viridiplantae	unnamed protein	-	-	Haloferula_sp014904755	Haloferula	Akkermansiaceae	Verrucomicrobiales	Verrucomicrobiae	Verrucomicrobiota	34.1	NA	Eukaryota;Archaeplastida;Chlorophyta;Mamiellophyceae	Mamiellophyceae	Stramenopile;MAST;MAST-4;MAST-4	MAST-4	MAST-4
FS-L2-DIEL-05-22a-S58C1-0112_c1380_1	Shared oscillators	5.44348e+08	998	9	9	24	0.000215223	NA	NA	NA	NA	NA	NA	NA	NA	NA	NA	NA	NA	NA	NA	NA	NA	NA	Unknown
FS-L1-DIEL-05-22a-S25C1-0113_c1419_1	Shared oscillators	5.43651e+08	1000	15	12	24	2.16961035313132e-05	4.83e-214	1117|Cyanobacteria	Transaldolase is important for the balance of metabolites in the pentose-phosphate pathway	tal	ko:K00616	Prochlorococcus_B_sp003209755	Prochlorococcus_B	Cyanobiaceae	PCC-6307	Cyanobacteriia	Cyanobacteria	94.5	K00616	NA	NA	NA	NA	Prochlorococcus_B
HOT236_1_0075m-140909_c78601_3	Shared oscillators	5.42557e+08	1002	12	15	24	0.00061793	0	1117|Cyanobacteria	Catalyzes the conversion of acetate into acetyl-CoA (AcCoA), an essential intermediate at the junction of anabolic and catabolic pathways. AcsA undergoes a two-step reaction. In the first half reaction, AcsA combines acetate with ATP to form acetyl-adenylate (AcAMP) intermediate. In the second half reaction, it can then transfer the acetyl group from AcAMP to the sulfhydryl group of CoA, forming …	acsA	ko:K01895	Prochlorococcus_B_marinus_B	Prochlorococcus_B	Cyanobiaceae	PCC-6307	Cyanobacteriia	Cyanobacteria	99.1	K01895	NA	NA	NA	NA	Prochlorococcus_B
HSD00-20a-277-S2C007-0100-161215_c49698_1	Shared oscillators	5.423e+08	1003	24	15	24	0.0389799	NA	NA	NA	NA	NA	RGUW01_sp016882285	RGUW01	Cyanobiaceae	PCC-6307	Cyanobacteriia	Cyanobacteria	62	NA	NA	NA	NA	NA	Unknown
HCD16-22a-224-S2C011-0125-150608_c550333_1	Shared oscillators	5.36795e+08	1014	24	15	24	0.000333046	0	1117|Cyanobacteria	Involved in chlorophyll biosynthesis. Catalyzes the insertion of magnesium ion into protoporphyrin IX to yield Mg- protoporphyrin IX	chlD	ko:K03404	NA	Prochlorococcus_B	Cyanobiaceae	PCC-6307	Cyanobacteriia	Cyanobacteria	99.7	K03404	NA	NA	NA	NA	Prochlorococcus_B
HSD00-20a-269-S2C010-0200-161125_c920785_1	Shared oscillators	5.36756e+08	1015	9	9	24	0.0153416	2.94e-49	1117|Cyanobacteria	-	-	-	NA	Prochlorococcus_B	Cyanobiaceae	PCC-6307	Cyanobacteriia	Cyanobacteria	98.8	NA	NA	NA	NA	NA	Prochlorococcus_B
HCD16-22a-224-S2C011-0125-150608_c424506_1	Shared oscillators	534866331	1017	6	9	24	4.20798697592633e-05	7.13e-226	1117|Cyanobacteria	Delta-9 fatty acid desaturase	ole1	ko:K00507	NA	Prochlorococcus_B	Cyanobiaceae	PCC-6307	Cyanobacteriia	Cyanobacteria	96.4	K23054	NA	NA	NA	NA	Prochlorococcus_B
CSHLIID00-20a-S19C001-0015-151211_c210409_1	Shared oscillators	5.33836e+08	1018	24	15	24	6.26166211453732e-05	1.63e-188	1117|Cyanobacteria	Produces ATP from ADP in the presence of a proton gradient across the membrane. The catalytic sites are hosted primarily by the beta subunits	atpD	ko:K02112	NA	Prochlorococcus_A	Cyanobiaceae	PCC-6307	Cyanobacteriia	Cyanobacteria	93.3	K02112	NA	NA	NA	NA	Prochlorococcus_A
HCD16-22a-227-S2C004-0125-150526_c467745_6	Shared oscillators	5.3341e+08	1019	15	15	24	0.000474172	2.14e-229	1117|Cyanobacteria	ATP binding to DnaK triggers the release of the substrate protein, thus completing the reaction cycle. Several rounds of ATP-dependent interactions between DnaJ, DnaK and GrpE are required for fully efficient folding. Also involved, together with DnaK and GrpE, in the DNA replication of plasmids through activation of initiation proteins	dnaJ	ko:K03686	Prochlorococcus_B_sp003216955	Prochlorococcus_B	Cyanobiaceae	PCC-6307	Cyanobacteriia	Cyanobacteria	96.3	K03686	NA	NA	NA	NA	Prochlorococcus_B
HCD16-22a-227-S2C004-0125-150526_c165858_1	Shared oscillators	5.33407e+08	1020	9	18	24	1.15902780462264e-05	1.31e-223	1117|Cyanobacteria	Belongs to the OprB family	-	-	Prochlorococcus_B_sp003216955	Prochlorococcus_B	Cyanobiaceae	PCC-6307	Cyanobacteriia	Cyanobacteria	97.3	NA	NA	NA	NA	NA	Prochlorococcus_B
HSD00-20a-267-S2C010-0125-161208_c31989_1	Shared oscillators	5.32343e+08	1021	15	12	24	2.16961035313132e-05	0	1117|Cyanobacteria	The transhydrogenation between NADH and NADP is coupled to respiration and ATP hydrolysis and functions as a proton pump across the membrane	pntB	ko:K00325	Prochlorococcus_B_sp003216575	Prochlorococcus_B	Cyanobiaceae	PCC-6307	Cyanobacteriia	Cyanobacteria	98.5	K00325	NA	NA	NA	NA	Prochlorococcus_B
HOT229_1_0125m-140909_c696407_1	Shared oscillators	5.31355e+08	1026	9	18	24	7.78764746258107e-05	9.86e-87	1117|Cyanobacteria	Domain of unknown function (DUF4114)	-	-	JACVSF01_sp014534085	JACVSF01	Phormidesmiaceae	Phormidesmiales	Cyanobacteriia	Cyanobacteria	35.9	NA	Eukaryota;Stramenopiles;Ochrophyta;Pelagophyceae;Pelagomonadales;Pelagomonadaceae;Pelagomonas;Pelagomonas calceolata	Pelagomonas calceolata	Stramenopile;Pelagophyceae;Pelagomonadales;Pelagomonadaceae;Pelagomonas;Pelagomonas calceolata	Pelagomonas calceolata	1117|Cyanobacteria
HCD16-22a-224-S2C011-0125-150608_c372975_4	Shared oscillators	5.3065e+08	1027	3	6	24	4.8050123530741e-06	1.53e-52	1117|Cyanobacteria	This protein is one of the early assembly proteins of the 50S ribosomal subunit, although it is not seen to bind rRNA by itself. It is important during the early stages of 50S assembly	rplM	ko:K02871	NA	Prochlorococcus_A	Cyanobiaceae	PCC-6307	Cyanobacteriia	Cyanobacteria	64.9	NA	NA	NA	NA	NA	1117|Cyanobacteria
HCD16-22a-227-S2C004-0125-150526_c232378_2	Shared oscillators	5.30372e+08	1028	15	12	24	7.41563521081034e-06	0	1117|Cyanobacteria	Catalyzes the oxidation of glucose 6-phosphate to 6- phosphogluconolactone	zwf	ko:K00036	NA	Prochlorococcus_B	Cyanobiaceae	PCC-6307	Cyanobacteriia	Cyanobacteria	99.8	K00036	NA	NA	NA	NA	Prochlorococcus_B
HSD00-20a-268-S2C004-0075-151215_c184198_1	Shared oscillators	5.2873e+08	1032	18	12	24	8.82222457262972e-07	0	1117|Cyanobacteria	Alternative locus ID	met17	ko:K01740	Prochlorococcus_B_marinus_A	Prochlorococcus_B	Cyanobiaceae	PCC-6307	Cyanobacteriia	Cyanobacteria	96.3	K01740	NA	NA	NA	NA	Prochlorococcus_B
HSD00-20a-268-S2C009-0125-151124_c420853_1	Shared oscillators	5.27155e+08	1034	21	9	24	1.56934158778101e-05	NA	NA	NA	NA	NA	NIES-981_sp018400215	NIES-981	Cyanobiaceae	PCC-6307	Cyanobacteriia	Cyanobacteria	67	NA	NA	NA	NA	NA	Unknown
HC15-DNA-20-125-160906_c1262880_1	Shared oscillators	5.27133e+08	1035	3	15	24	0.00240186	0	2759|Eukaryota	ATP binding	clpC	ko:K03696	NA	NA	NA	NA	Cyanobacteriia	Cyanobacteria	82.4	K03696	Eukaryota;Hacrobia;Haptophyta;Prymnesiophyceae;Prymnesiales;Prymnesiaceae;Prymnesium	Prymnesium	Haptophytes;Coccolithophyceae;Prymnesiales;Prymnesiaceae;Prymnesium;Prymnesium parvum	Prymnesium parvum	Prymnesium parvum
HCD16-22a-224-S2C011-0125-150608_c46809_3	Shared oscillators	5.26994e+08	1036	18	15	24	0.00115386	0	1117|Cyanobacteria	Belongs to the IlvD Edd family	ilvD	ko:K01687	NA	Prochlorococcus_B	Cyanobiaceae	PCC-6307	Cyanobacteriia	Cyanobacteria	99.6	K01687	NA	NA	NA	NA	Prochlorococcus_B
FS-L1-DIEL-05-22a-S14C1-0095_c2304_1	Shared oscillators	5.25751e+08	1039	6	15	24	0.000177952	4.1e-148	2759|Eukaryota	ribulose-bisphosphate carboxylase activity	rbcL	ko:K01601,ko:K01963	Terricaulis_sp003242075	Terricaulis	TH1-2	Caulobacterales	Alphaproteobacteria	Proteobacteria	79.8	K01601	Eukaryota; Hacrobia; Haptophyta; Prymnesiophyceae	Prymnesiophyceae	Haptophytes; Coccolithophyceae	Coccolithophyceae	Coccolithophyceae
FS-KOA-L1-05-22-SC40_c2492_1	Shared oscillators	5.24981e+08	1042	9	15	24	2.59762286535272e-05	9.89e-25	1117|Cyanobacteria	Alternative locus ID	-	-	Prochlorococcus_B_marinus_B	Prochlorococcus_B	Cyanobiaceae	PCC-6307	Cyanobacteriia	Cyanobacteria	98.2	NA	NA	NA	NA	NA	Prochlorococcus_B
FS-L2-DIEL-05-22a-S34C1-0120_c224_2	Shared oscillators	5.21905e+08	1047	12	6	24	3.02231710421028e-05	5.9e-249	2759|Eukaryota	photosynthetic electron transport in photosystem II	psbD	ko:K02706	Saprospira_sp903854205	Saprospira	Saprospiraceae	Chitinophagales	Bacteroidia	Bacteroidota	90.2	K02706	Eukaryota;Hacrobia;Haptophyta;Prymnesiophyceae;Prymnesiales;Chrysochromulinaceae;Chrysochromulina;Chrysochromulina ericina	Chrysochromulina ericina	Haptophytes; Coccolithophyceae	Coccolithophyceae	Saprospira
HSD00-20a-283-S2C007-0125-170428_c111644_1	Shared oscillators	5.21422e+08	1048	6	12	24	0.0190772	4.66e-104	1117|Cyanobacteria	photosystem II CP43 protein (PsbC) homolog	-	ko:K08918,ko:K08920,ko:K08921	Prochlorococcus_B_sp003279635	Prochlorococcus_B	Cyanobiaceae	PCC-6307	Cyanobacteriia	Cyanobacteria	92.6	K08920	NA	NA	NA	NA	Prochlorococcus_B
HSD00-20a-269-S2C010-0250-161125_c766729_3	Shared oscillators	5.19936e+08	1054	12	9	24	0.00020493	4.29e-94	2836|Bacillariophyta	One of the components of the core complex of photosystem II (PSII). It binds chlorophyll and helps catalyze the primary light-induced photochemical processes of PSII. PSII is a light- driven water plastoquinone oxidoreductase, using light energy to abstract electrons from H(2)O, generating O(2) and a proton gradient subsequently used for ATP formation	psbB	ko:K02704	JAAFJM01_sp903888395	JAAFJM01	UKL13-3	NS11-12g	Bacteroidia	Bacteroidota	85.8	K02704	Eukaryota;Stramenopiles;Ochrophyta;Pelagophyceae;Pelagomonadales;Pelagomonadaceae;Pelagomonas;Pelagomonas calceolata	Pelagomonas calceolata	Stramenopile;Pelagophyceae;Pelagomonadales;Pelagomonadaceae;Pelagomonas;Pelagomonas calceolata	Pelagomonas calceolata	Pelagomonas calceolata
HCD16-22a-224-S2C011-0125-150608_c351387_6	Shared oscillators	5.19924e+08	1055	12	12	24	7.52711882833288e-05	0	1117|Cyanobacteria	Ribonucleotide reductase of class II (Coenzyme B12-dependent)	nrdJ	ko:K00524	NA	Prochlorococcus_B	Cyanobiaceae	PCC-6307	Cyanobacteriia	Cyanobacteria	94.7	K00524	NA	NA	NA	NA	Prochlorococcus_B
FS-KOA-L1-05-22-SC51_c2845_1	Shared oscillators	5.17699e+08	1059	24	12	24	0.00625273	1.67e-16	2|Bacteria	Belongs to the bacterial ribosomal protein bL36 family	rpmJ	ko:K02919	Synechococcus_E_sp002690325	Synechococcus_E	Cyanobiaceae	PCC-6307	Cyanobacteriia	Cyanobacteria	75.4	K02919	NA	NA	NA	NA	Unknown
HOT229_1_0125m-140909_c1002329_3	Shared oscillators	5.16051e+08	1062	18	15	24	0.00149068	1.09999999981205e-314	2759|Eukaryota	unfolded protein binding	dnaK	ko:K03283	UBA3478_sp002691645	UBA3478	Flavobacteriaceae	Flavobacteriales	Bacteroidia	Bacteroidota	82.9	K04043	Eukaryota;Hacrobia;Haptophyta;Prymnesiophyceae;Phaeocystales;Phaeocystaceae;Phaeocystis;Phaeocystis Sp	Phaeocystis Sp	Haptophytes;Coccolithophyceae;Phaeocystales;Phaeocystaceae;Phaeocystis;Phaeocystis Sp	Phaeocystis Sp	Phaeocystis Sp
HOT232_1_0125m-140909_c998462_1	Shared oscillators	5.1592e+08	1063	6	9	24	0.00326998	1.2e-58	1117|Cyanobacteria	Alternative locus ID	-	ko:K01623	NA	Prochlorococcus_B	Cyanobiaceae	PCC-6307	Cyanobacteriia	Cyanobacteria	98	K01623	NA	NA	NA	NA	Prochlorococcus_B
HCD16-22a-227-S2C004-0125-150526_c532179_1	Shared oscillators	5.14986e+08	1068	9	18	24	1.13201980633974e-06	7.52e-226	1117|Cyanobacteria	Belongs to the OprB family	-	-	Prochlorococcus_B_sp003279655	Prochlorococcus_B	Cyanobiaceae	PCC-6307	Cyanobacteriia	Cyanobacteria	97.2	NA	NA	NA	NA	NA	Prochlorococcus_B
HSD00-20a-272-S2C008-0125-161221_c1095903_1	Shared oscillators	5.14748e+08	1070	9	12	24	8.82222457262972e-07	NA	NA	NA	NA	NA	NA	NA	NA	NA	NA	NA	NA	NA	NA	NA	NA	NA	Unknown
HSD00-20a-269-S2C004-0025-160909_c847790_1	Shared oscillators	5.13529e+08	1075	6	15	24	0.00118549	2.53e-53	2836|Bacillariophyta	This b-type cytochrome is tightly associated with the reaction center of photosystem II (PSII). PSII is a light-driven water plastoquinone oxidoreductase that uses light energy to abstract electrons from H(2)O, generating O(2) and a proton gradient subsequently used for ATP formation. It consists of a core antenna complex that captures photons, and an electron transfer chain that converts photoni…	psbE	ko:K02707	NA	NA	NA	NA	Cyanobacteriia	Cyanobacteria	74.7	K02707	Eukaryota;Stramenopiles;Ochrophyta;Bacillariophyta;Bacillariophyta_X;Araphid-pennate;Asterionellopsis	Asterionellopsis	Stramenopile;Pelagophyceae;Sarcinochrysidales;Sarcinochrysidaceae;Chrysoreinhardia;Chrysoreinhardia sp	Chrysoreinhardia sp	Chrysoreinhardia sp
HSD00-20a-279-S2C007-0175-170501_c851768_1	Shared oscillators	5.1162e+08	1081	3	6	24	5.7595404865819e-06	1.17e-47	1117|Cyanobacteria	One of the primary rRNA binding proteins, it binds directly to 16S rRNA where it nucleates assembly of the head domain of the 30S subunit. Is located at the subunit interface close to the decoding center, probably blocks exit of the E-site tRNA	rps7	ko:K02992	NA	NA	NA	Cyanobacteriales	Cyanobacteriia	Cyanobacteria	65.6	NA	NA	NA	NA	NA	1117|Cyanobacteria
HCD16-22a-225-S2C010-0125-150608_c287638_7	Shared oscillators	5.11343e+08	1082	6	9	24	3.6223336626609e-06	0	1117|Cyanobacteria	Protoporphyrin IX	chlH	ko:K03403	Prochlorococcus_C_marinus_B	Prochlorococcus_C	Cyanobiaceae	PCC-6307	Cyanobacteriia	Cyanobacteria	99.5	K03403	NA	NA	NA	NA	Prochlorococcus_C
FS-L2-DIEL-05-22a-S58C1-0112_c428_1	Shared oscillators	5.10179e+08	1086	6	15	24	1.03463902727557e-05	1.29000000016585e-314	2759|Eukaryota	ribulose-bisphosphate carboxylase activity	rbcL	ko:K01601,ko:K01963	Nitrosococcus_watsonii	Nitrosococcus	Nitrosococcaceae	Nitrosococcales	Gammaproteobacteria	Proteobacteria	79.4	K01601	Eukaryota;Hacrobia;Haptophyta;Prymnesiophyceae;Coccolithales;Chrysotilaceae;Chrysotila	Chrysotila	Haptophytes;Coccolithophyceae;Isochrysidales;Isochrysidaceae;Pleurochrysis;Pleurochrysis carterae	Pleurochrysis carterae	Pleurochrysis carterae
HCD16-22a-224-S2C011-0125-150608_c102287_1	Shared oscillators	5.06952e+08	1094	24	12	24	0.000857986	1.5e-228	1117|Cyanobacteria	Component of the acetyl coenzyme A carboxylase (ACC) complex. First, biotin carboxylase catalyzes the carboxylation of biotin on its carrier protein (BCCP) and then the CO(2) group is transferred by the carboxyltransferase to acetyl-CoA to form malonyl-CoA	accA	ko:K01962	Prochlorococcus_B_sp003279655	Prochlorococcus_B	Cyanobiaceae	PCC-6307	Cyanobacteriia	Cyanobacteria	99.1	K01962	NA	NA	NA	NA	Prochlorococcus_B
HCD16-22a-225-S2C010-0125-150608_c763548_8	Shared oscillators	5.04306e+08	1097	9	12	24	4.90946571726399e-06	6.88e-167	3041|Chlorophyta	it plays a direct role in the translocation of protons across the membrane	atpI	ko:K02108	Synechococcus_E_sp002690325	Synechococcus_E	Cyanobiaceae	PCC-6307	Cyanobacteriia	Cyanobacteria	100	K02108	Eukaryota;Archaeplastida;Chlorophyta;Mamiellophyceae;Dolichomastigales;Crustomastigaceae;Crustomastix	Crustomastix	Archaeplastida;Prasinophyte;Dolichomastigales;Dolichomastigaceae;Crustomastix;Crustomastix stigmata	Crustomastix stigmata	Synechococcus_E
CSHLIID00-20a-S24C001-0015-151219_c328170_1	Shared oscillators	5.02859e+08	1099	24	15	24	0.00145238	0	1117|Cyanobacteria	Produces ATP from ADP in the presence of a proton gradient across the membrane. The catalytic sites are hosted primarily by the beta subunits	atpD	ko:K02112	NA	Prochlorococcus_A	Cyanobiaceae	PCC-6307	Cyanobacteriia	Cyanobacteria	100	K02112	NA	NA	NA	NA	Prochlorococcus_A
HSD00-20a-268-S2C009-0125-151215_c474550_1	Shared oscillators	5.0261e+08	1103	3	9	24	0.000209007	4.68e-80	1117|Cyanobacteria	Alternative locus ID	-	-	NA	Prochlorococcus_B	Cyanobiaceae	PCC-6307	Cyanobacteriia	Cyanobacteria	97.2	NA	NA	NA	NA	NA	Prochlorococcus_B
HC15-DNA-20-125-160906_c2161298_1	Shared oscillators	5.01934e+08	1105	24	12	24	0.000173557	1.31e-67	1117|Cyanobacteria	Involved in the binding of tRNA to the ribosomes	rpsJ	ko:K02946	NA	NA	Cyanobiaceae	PCC-6307	Cyanobacteriia	Cyanobacteria	97.2	K02946	NA	NA	NA	NA	1117|Cyanobacteria
FS-L1-DIEL-05-22a-S24C1-0109_c5843_1	Shared oscillators	5.00184e+08	1106	24	15	24	6.38855813223237e-05	2.39e-58	1117|Cyanobacteria	Cytochrome b559 beta chain (PsbF)	-	ko:K02708	NA	Prochlorococcus_B	Cyanobiaceae	PCC-6307	Cyanobacteriia	Cyanobacteria	97.8	K02708	NA	NA	NA	NA	Prochlorococcus_B
HC15-DNA-20-125-160906_c2652960_1	Shared oscillators	5.00017e+08	1107	24	12	24	3.74666113088329e-07	2.52e-70	1117|Cyanobacteria	ribosomal protein S1	rps1a	ko:K02945	AG-409-P03_sp003215295	AG-409-P03	Cyanobiaceae	PCC-6307	Cyanobacteriia	Cyanobacteria	96.7	K02945	NA	NA	NA	NA	AG-409-P03
HC15-DNA-20-125-161128_c2607319_2	Shared oscillators	4.98987e+08	1110	6	15	24	4.33188812335285e-05	1.28e-200	2759|Eukaryota	photosynthetic electron transport in photosystem II	psbD	ko:K02706	Saprospira_sp903854205	Saprospira	Saprospiraceae	Chitinophagales	Bacteroidia	Bacteroidota	87.7	K02706;K02705	Eukaryota;Hacrobia;Haptophyta;Prymnesiophyceae;Prymnesiales;Chrysochromulinaceae;Chrysochromulina	Chrysochromulina	Haptophytes;Coccolithophyceae;Prymnesiales;Uncertain;Uncertain;Uncertain	Uncertain	Uncertain
HOT237_3_0025m-150209_c130189_1	Shared oscillators	4.9555e+08	1114	6	9	24	0.0147029	NA	NA	NA	NA	NA	Prochlorococcus_A_sp003281485	Prochlorococcus_A	Cyanobiaceae	PCC-6307	Cyanobacteriia	Cyanobacteria	83.8	NA	NA	NA	NA	NA	Unknown
FS-L1-DIEL-05-22a-S12C1-0095_c17_9	Shared oscillators	4.94867e+08	1116	24	12	24	0.024151	NA	NA	NA	NA	NA	NA	NA	NA	NA	NA	NA	NA	NA	NA	NA	NA	NA	Unknown
HSD00-20a-267-S2C010-0125-161208_c138507_3	Shared oscillators	4.92094e+08	1121	15	15	24	0.00063036	0	1117|Cyanobacteria	Catalyzes the ATP-dependent amination of UTP to CTP with either L-glutamine or ammonia as the source of nitrogen. Regulates intracellular CTP levels through interactions with the four ribonucleotide triphosphates	pyrG	ko:K01937	NA	Prochlorococcus_B	Cyanobiaceae	PCC-6307	Cyanobacteriia	Cyanobacteria	99.3	K01937	NA	NA	NA	NA	Prochlorococcus_B
HOT229_1_0125m-140909_c570216_1	Shared oscillators	4.90202e+08	1127	6	12	24	0.000247962	0	2759|Eukaryota	ribulose-bisphosphate carboxylase activity	rbcL	ko:K01601,ko:K01963	SHVT01_sp009694125	SHVT01	SHVT01	SHVT01	Alphaproteobacteria	Proteobacteria	79.2	K01601	Eukaryota;Hacrobia;Haptophyta;Prymnesiophyceae;Prymnesiales;Chrysochromulinaceae;Chrysochromulina	Chrysochromulina	Haptophytes;Coccolithophyceae;Prymnesiales;Prymnesiaceae;Prymnesium;Prymnesium parvum	Prymnesium parvum	Prymnesium parvum
FS-KOA-L1-05-22-SC25_c3163_1	Shared oscillators	4.88385e+08	1130	15	15	24	7.66586897532482e-05	6.52e-156	1117|Cyanobacteria	Participates actively in the response to hyperosmotic and heat shock by preventing the aggregation of stress-denatured proteins, in association with DnaK and GrpE. It is the nucleotide exchange factor for DnaK and may function as a thermosensor. Unfolded proteins bind initially to DnaJ	grpE	ko:K03687	Prochlorococcus_B_marinus_B	Prochlorococcus_B	Cyanobiaceae	PCC-6307	Cyanobacteriia	Cyanobacteria	94.6	K03687	NA	NA	NA	NA	Prochlorococcus_B
HCD16-22a-224-S2C011-0125-150608_c315792_8	Shared oscillators	4.86194e+08	1134	9	9	24	0.000270057	5.97e-203	2836|Bacillariophyta	Involved in chlorophyll biosynthesis. Catalyzes the insertion of magnesium ion into protoporphyrin IX to yield Mg- protoporphyrin IX	-	-	RDYZ01_sp004293855	RDYZ01	Geitlerinemaceae	Cyanobacteriales	Cyanobacteriia	Cyanobacteria	77.4	NA	Eukaryota;Stramenopiles;Ochrophyta;Bacillariophyta;Bacillariophyta_X;Polar-centric-Mediophyceae;Extubocellulus	Extubocellulus	Stramenopile;Bacillariophyceae;Cymatosirales;Cymatosiraceae;Extubocellulus;Extubocellulus spinifer	Extubocellulus spinifer	Extubocellulus spinifer
HSD00-20a-271-S2C004-0075-161007_c359361_2	Shared oscillators	4.82491e+08	1147	6	12	24	0.0155807	1.47e-286	1117|Cyanobacteria	Alternative locus ID	csoS2	-	NA	Prochlorococcus_B	Cyanobiaceae	PCC-6307	Cyanobacteriia	Cyanobacteria	97.8	NA	NA	NA	NA	NA	Prochlorococcus_B
HCD16-22a-225-S2C010-0125-150608_c298169_38	Shared oscillators	4.8184e+08	1149	3	6	24	3.60257648051633e-06	9.52e-88	2759|Eukaryota	protein transport	secY	ko:K10956	NA	NA	NA	NA	Cyanobacteriia	Cyanobacteria	41.5	NA	NA	NA	NA	NA	2759|Eukaryota
HCD16-22a-227-S2C004-0125-150526_c165773_3	Shared oscillators	4.81445e+08	1152	15	15	24	0.000103229	2.3e-149	1117|Cyanobacteria	Participates in transcription elongation, termination and antitermination	nusG	ko:K02601	NA	Prochlorococcus_B	Cyanobiaceae	PCC-6307	Cyanobacteriia	Cyanobacteria	99.1	K02601	NA	NA	NA	NA	Prochlorococcus_B
HCD16-22a-224-S2C011-0125-150608_c545673_6	Shared oscillators	4.80744e+08	1153	15	18	24	9.03245078416644e-05	1.83e-53	1117|Cyanobacteria	Alternative locus ID	-	-	Prochlorococcus_B_marinus_B	Prochlorococcus_B	Cyanobiaceae	PCC-6307	Cyanobacteriia	Cyanobacteria	99	NA	NA	NA	NA	NA	Prochlorococcus_B
CSHLIID00-20a-S66C001-0015-151219_c57815_1	Shared oscillators	4.77294e+08	1159	15	15	24	2.46644246855272e-05	NA	NA	NA	NA	NA	NA	NA	NA	NA	NA	NA	NA	NA	NA	NA	NA	NA	Unknown
HSD00-20a-274-S2C008-0125-161205_c78122_1	Shared oscillators	4.77137e+08	1161	21	15	24	0.00577055	7.75e-81	1117|Cyanobacteria	Interacts with and stabilizes bases of the 16S rRNA that are involved in tRNA selection in the A site and with the mRNA backbone. Located at the interface of the 30S and 50S subunits, it traverses the body of the 30S subunit contacting proteins on the other side and probably holding the rRNA structure together. The combined cluster of proteins S8, S12 and S17 appears to hold together the shoulder…	rpsL	ko:K02950	NA	Prochlorococcus_B	Cyanobiaceae	PCC-6307	Cyanobacteriia	Cyanobacteria	100	K02950	NA	NA	NA	NA	Prochlorococcus_B
HOT229_1_0075m-140909_c1171934_2	Shared oscillators	4.76725e+08	1162	6	12	24	2.69905335711064e-06	2.81e-275	1117|Cyanobacteria	Produces ATP from ADP in the presence of a proton gradient across the membrane. The catalytic sites are hosted primarily by the beta subunits	atpD	ko:K02112	Sediminibacterium_sp903929425	Sediminibacterium	Chitinophagaceae	Chitinophagales	Bacteroidia	Bacteroidota	84	K02112	Eukaryota;Hacrobia;Haptophyta;Prymnesiophyceae;Prymnesiales;Chrysochromulinaceae;Chrysochromulina	Chrysochromulina	Haptophytes;Coccolithophyceae;Prymnesiales;Chrysochromulinaceae;Chrysochromulina;Chrysochromulina rotalis	Chrysochromulina rotalis	1117|Cyanobacteria
HC15-DNA-20-025-161128_c1208483_1	Shared oscillators	4.76499e+08	1164	15	15	24	4.90946571726399e-06	1.48e-30	1117|Cyanobacteria	Prevents misfolding and promotes the refolding and proper assembly of unfolded polypeptides generated under stress conditions	groEL	ko:K04077	NA	NA	Cyanobiaceae	PCC-6307	Cyanobacteriia	Cyanobacteria	100	NA	NA	NA	NA	NA	Unknown
HSD00-20a-278-S2C006-0125-161217_c859575_2	Shared oscillators	4.7619e+08	1167	15	15	24	0.024151	5.89e-145	1117|Cyanobacteria	Heat shock 70 kDa protein	dnaK2	ko:K04043	Prochlorococcus_B_marinus_B	Prochlorococcus_B	Cyanobiaceae	PCC-6307	Cyanobacteriia	Cyanobacteria	96.6	K04043	NA	NA	NA	NA	Prochlorococcus_B
HSD00-20a-270-S2C009-0150-161020_c1080820_1	Shared oscillators	4.7302e+08	1172	21	15	24	0.028882	2.11e-71	1117|Cyanobacteria	Located at the top of the head of the 30S subunit, it contacts several helices of the 16S rRNA. In the 70S ribosome it contacts the 23S rRNA (bridge B1a) and protein L5 of the 50S subunit (bridge B1b), connecting the 2 subunits	rpsM	ko:K02952	Prochlorococcus_B_sp003284375	Prochlorococcus_B	Cyanobiaceae	PCC-6307	Cyanobacteriia	Cyanobacteria	95	K02952	NA	NA	NA	NA	Prochlorococcus_B
HSD00-20a-282-S2C014-0125-170504_c1188326_1	Shared oscillators	4.73009e+08	1173	12	15	24	0.00197188	4.08e-202	1117|Cyanobacteria	Alternative locus ID	-	-	Prochlorococcus_sp003278425	Prochlorococcus	Cyanobiaceae	PCC-6307	Cyanobacteriia	Cyanobacteria	77.9	NA	NA	NA	NA	NA	1117|Cyanobacteria
HSD00-20a-273-S2C008-0125-161026_c355214_2	Shared oscillators	4.72987e+08	1174	12	6	24	0.00139019	0	2836|Bacillariophyta	One of the components of the core complex of photosystem II (PSII). It binds chlorophyll and helps catalyze the primary light-induced photochemical processes of PSII. PSII is a light- driven water plastoquinone oxidoreductase, using light energy to abstract electrons from H(2)O, generating O(2) and a proton gradient subsequently used for ATP formation	-	ko:K02705	Flavobacterium_sp903920835	Flavobacterium	Flavobacteriaceae	Flavobacteriales	Bacteroidia	Bacteroidota	88.3	K02705	Eukaryota;Stramenopiles;Ochrophyta;Pelagophyceae;Pelagomonadales;Pelagomonadaceae;Pelagomonas	Pelagomonas	Stramenopile;Pelagophyceae;Pelagomonadales;Pelagomonadaceae;Pelagomonas;Pelagomonas calceolata	Pelagomonas calceolata	Pelagomonas calceolata
CSHLIID00-20a-S29C001-0015-151219_c290687_1	Shared oscillators	4.70624e+08	1179	9	15	24	0.000374764	2.46e-78	10662|Myoviridae	photosynthetic electron transport in photosystem II	-	-	NA	Prochlorococcus_A	Cyanobiaceae	PCC-6307	Cyanobacteriia	Cyanobacteria	95.9	K02703	NA	NA	NA	NA	Prochlorococcus_A
HOT229_1_0125m-140909_c704413_2	Shared oscillators	4.7013e+08	1180	15	18	24	0.00219734	0	2759|Eukaryota	dynein light chain binding	DYNC2H1	ko:K05636,ko:K10414	GCA-2684655_sp002684655	GCA-2684655	UBA2386	UBA2386	UBA1135	Planctomycetota	41.9	NA	Eukaryota;Stramenopiles;Ochrophyta;Pelagophyceae;Pelagomonadales;Pelagomonadaceae;Pelagomonas;Pelagomonas calceolata	Pelagomonas calceolata	Stramenopile;Pelagophyceae;Pelagomonadales;Pelagomonadaceae;Pelagomonas;Pelagomonas calceolata	Pelagomonas calceolata	Pelagomonas calceolata
CSHLIID20-03a-S06C001-0015-160120_c132072_2	Shared oscillators	4.68554e+08	1185	9	9	24	0.000145193	0	1117|Cyanobacteria	Protoporphyrin IX	chlH	ko:K03403	Prochlorococcus_A_sp902537445	Prochlorococcus_A	Cyanobiaceae	PCC-6307	Cyanobacteriia	Cyanobacteria	99.6	K03403	NA	NA	NA	NA	Prochlorococcus_A
FS-L1-DIEL-05-22a-S21C1-0097_c4574_1	Shared oscillators	4.67068e+08	1189	9	6	24	0.00340994	5.78e-18	1117|Cyanobacteria	it plays a direct role in the translocation of protons across the membrane	atpI	ko:K02108	NA	Prochlorococcus_B	Cyanobiaceae	PCC-6307	Cyanobacteriia	Cyanobacteria	77.5	K02108	NA	NA	NA	NA	Unknown
HSD00-20a-273-S2C008-0150-161026_c51998_1	Shared oscillators	4.66229e+08	1191	3	12	24	0.00105375	1.75e-73	1117|Cyanobacteria	Alternative locus ID	psbO	ko:K02716	Prochlorococcus_B_sp003209755	Prochlorococcus_B	Cyanobiaceae	PCC-6307	Cyanobacteriia	Cyanobacteria	98.3	K02716	NA	NA	NA	NA	Prochlorococcus_B
HCD16-22a-224-S2C011-0125-150608_c512167_2	Shared oscillators	4.64291e+08	1196	24	15	24	5.59842052560499e-06	7.09e-250	1117|Cyanobacteria	Catalyzes the decarboxylation of four acetate groups of uroporphyrinogen-III to yield coproporphyrinogen-III	hemE	ko:K01599	Prochlorococcus_B_sp003213355	Prochlorococcus_B	Cyanobiaceae	PCC-6307	Cyanobacteriia	Cyanobacteria	98.3	K01599	NA	NA	NA	NA	Prochlorococcus_B
HSD00-20a-270-S2C009-0150-161020_c1923347_1	Shared oscillators	4.63824e+08	1197	15	15	24	0.00959831	3.09e-109	1117|Cyanobacteria	Heat shock 70 kDa protein	dnaK2	ko:K04043	NA	Prochlorococcus_B	Cyanobiaceae	PCC-6307	Cyanobacteriia	Cyanobacteria	95.6	K04043	NA	NA	NA	NA	Prochlorococcus_B
HSD00-20a-269-S2C008-0175-161125_c1023299_1	Shared oscillators	4.63725e+08	1198	6	12	24	0.00606241	5.63e-121	1117|Cyanobacteria	One of the components of the core complex of photosystem II (PSII). It binds chlorophyll and helps catalyze the primary light-induced photochemical processes of PSII. PSII is a light- driven water plastoquinone oxidoreductase, using light energy to abstract electrons from H(2)O, generating O(2) and a proton gradient subsequently used for ATP formation	psbB	ko:K02704	AG-409-B05_sp003216075	AG-409-B05	Cyanobiaceae	PCC-6307	Cyanobacteriia	Cyanobacteria	92.8	K02704	NA	NA	NA	NA	AG-409-B05
FS-L2-DIEL-05-22a-S31C1-0115_c2612_1	Shared oscillators	4.61755e+08	1200	12	12	24	0.000144728	4.92e-18	35493|Streptophyta	The light-harvesting complex (LHC) functions as a light receptor, it captures and delivers excitation energy to photosystems with which it is closely associated	-	ko:K08915	NA	NA	NA	NA	NA	NA	NA	K08915	Eukaryota;Archaeplastida;Chlorophyta;Mamiellophyceae;Mamiellales;Bathycoccaceae;Ostreococcus	Ostreococcus	Archaeplastida;Prasinophyte;Mamiellales;Mamiellaceae;Micromonas;Micromonas sp.	Micromonas sp.	Micromonas sp.
HC15-DNA-20-025-160906_c469199_1	Shared oscillators	4.58467e+08	1207	6	12	24	2.05581802477162e-05	1.1e-207	2759|Eukaryota	photosynthetic electron transport in photosystem II	psbC	ko:K02705	Flavobacterium_sp903920835	Flavobacterium	Flavobacteriaceae	Flavobacteriales	Bacteroidia	Bacteroidota	85.9	K02705	Eukaryota;Hacrobia;Haptophyta;Prymnesiophyceae;Coccolithales;Chrysotilaceae;Chrysotila;Chrysotila carterae	Chrysotila carterae	Haptophytes;Coccolithophyceae;Isochrysidales;Isochrysidaceae;Pleurochrysis;Pleurochrysis carterae	Pleurochrysis carterae	Pleurochrysis carterae
HCD16-22a-224-S2C011-0125-150608_c102245_4	Shared oscillators	4.56813e+08	1213	24	9	24	6.5544563347985e-06	5.46e-45	1117|Cyanobacteria	Protein S19 forms a complex with S13 that binds strongly to the 16S ribosomal RNA	rpsS	ko:K02965	JACYME01_sp015272155	JACYME01	Phormidesmiaceae	Phormidesmiales	Cyanobacteriia	Cyanobacteria	78.3	K02965	NA	NA	NA	NA	1117|Cyanobacteria
HC15-DNA-20-025-161128_c208867_2	Shared oscillators	4.56014e+08	1214	15	12	24	0.000124737	5.53e-246	3041|Chlorophyta	PsaA and PsaB bind P700, the primary electron donor of photosystem I (PSI), as well as the electron acceptors A0, A1 and FX. PSI is a plastocyanin cytochrome c6-ferredoxin oxidoreductase, converting photonic excitation into a charge separation, which transfers an electron from the donor P700 chlorophyll pair to the spectroscopically characterized acceptors A0, A1, FX, FA and FB in turn. Oxidized …	psaA	ko:K02689	Synechococcus_E_sp002690325	Synechococcus_E	Cyanobiaceae	PCC-6307	Cyanobacteriia	Cyanobacteria	94	K02689	Eukaryota;Archaeplastida;Chlorophyta;Mamiellophyceae;Mamiellales;Bathycoccaceae;Ostreococcus	Ostreococcus	Archaeplastida;Prasinophyte;Mamiellales;Bathycoccaceae;Ostreococcus;Ostreococcus mediterraneus	Ostreococcus mediterraneus	Synechococcus_E
HSD00-20a-283-S2C007-0125-170428_c570878_2	Shared oscillators	4.54766e+08	1219	12	15	24	9.01903236254504e-05	1.81e-212	1117|Cyanobacteria	Sigma factors are initiation factors that promote the attachment of RNA polymerase to specific initiation sites and are then released	-	ko:K03086,ko:K03087	Prochlorococcus_B_sp000757865	Prochlorococcus_B	Cyanobiaceae	PCC-6307	Cyanobacteriia	Cyanobacteria	98.8	K03086	NA	NA	NA	NA	Prochlorococcus_B
HSD00-20a-274-S2C008-0125-161205_c1141_1	Shared oscillators	4.52881e+08	1224	6	9	24	0.000839197	NA	NA	NA	NA	NA	NA	NA	NA	NA	NA	NA	NA	NA	NA	NA	NA	NA	Unknown
FS-KOA-L1-05-22-SC44_c8736_1	Shared oscillators	4.51609e+08	1228	15	18	24	0.00063036	1e-82	1117|Cyanobacteria	Ammonium transporter	amtB	ko:K03320	NA	NA	Cyanobiaceae	PCC-6307	Cyanobacteriia	Cyanobacteria	94.8	K03320	NA	NA	NA	NA	1117|Cyanobacteria
HOT232_1_0075m-140909_c552426_1	Shared oscillators	4.51292e+08	1229	15	18	24	0.00197464	NA	NA	NA	NA	NA	Prochlorococcus_A_sp003281335	Prochlorococcus_A	Cyanobiaceae	PCC-6307	Cyanobacteriia	Cyanobacteria	82.2	NA	NA	NA	NA	NA	Unknown
HSD00-20a-271-S2C007-0125-161007_c686312_2	Shared oscillators	4.46537e+08	1234	15	15	24	5.27312235887877e-05	1.98e-129	3041|Chlorophyta	-	-	-	UM-FILTER-63-12_sp002789955	UM-FILTER-63-12	UBA4248	UBA4248	Bradymonadia	Myxococcota	47.2	NA	Eukaryota;Archaeplastida;Chlorophyta;Mamiellophyceae	Mamiellophyceae	Stramenopile;MAST;MAST-4;MAST-4;MAST-4C	MAST-4C	MAST-4C
HSD00-20a-269-S2C008-0150-160909_c951279_4	Shared oscillators	4.4519e+08	1237	6	12	24	4.41399094914491e-05	1e-141	2836|Bacillariophyta	One of the components of the core complex of photosystem II (PSII). It binds chlorophyll and helps catalyze the primary light-induced photochemical processes of PSII. PSII is a light- driven water plastoquinone oxidoreductase, using light energy to abstract electrons from H(2)O, generating O(2) and a proton gradient subsequently used for ATP formation	psbB	ko:K02704	JAAFJM01_sp903888395	JAAFJM01	UKL13-3	NS11-12g	Bacteroidia	Bacteroidota	88.8	K02704	Eukaryota; Hacrobia; Haptophyta; Prymnesiophyceae	Prymnesiophyceae	Haptophytes; Coccolithophyceae	Coccolithophyceae	Coccolithophyceae
HSD00-20a-269-S2C004-0045-160909_c832997_1	Shared oscillators	4.44985e+08	1238	6	9	24	0.000233213	2.32e-25	1117|Cyanobacteria	Produces ATP from ADP in the presence of a proton gradient across the membrane. The alpha chain is a regulatory subunit	atpA	ko:K02111	NA	Prochlorococcus_B	Cyanobiaceae	PCC-6307	Cyanobacteriia	Cyanobacteria	96.7	K02111	NA	NA	NA	NA	Prochlorococcus_B
HCD16-22a-225-S2C010-0125-150608_c767456_1	Shared oscillators	4.44437e+08	1239	9	9	24	0.0266663	8.68e-09	1117|Cyanobacteria	F(1)F(0) ATP synthase produces ATP from ADP in the presence of a proton or sodium gradient. F-type ATPases consist of two structural domains, F(1) containing the extramembraneous catalytic core and F(0) containing the membrane proton channel, linked together by a central stalk and a peripheral stalk. During catalysis, ATP synthesis in the catalytic domain of F(1) is coupled via a rotary mechanism…	atpF	ko:K02109	Nostoc_linckia	Nostoc	Nostocaceae	Cyanobacteriales	Cyanobacteriia	Cyanobacteria	42.6	K02109	Eukaryota;Hacrobia;Haptophyta;Prymnesiophyceae;Prymnesiales;Chrysochromulinaceae	Chrysochromulinaceae	Haptophytes;Coccolithophyceae;Prymnesiales;Prymnesiaceae;Prymnesium;Prymnesium parvum	Prymnesium parvum	Prymnesium parvum
HCD16-22a-224-S2C011-0125-150608_c165391_1	Shared oscillators	4.43836e+08	1241	15	15	24	0.000177952	8.03e-187	1117|Cyanobacteria	Signal peptide peptidase SppA (Protease IV)	sppA	ko:K04773	Prochlorococcus_B_marinus_B	Prochlorococcus_B	Cyanobiaceae	PCC-6307	Cyanobacteriia	Cyanobacteria	99.3	K04773	NA	NA	NA	NA	Prochlorococcus_B
HOT231_1_0125m-141117_c49313_1	Shared oscillators	4.4349e+08	1245	12	6	24	0.0203921	5.52e-184	1117|Cyanobacteria	photosystem II CP43 protein (PsbC) homolog	-	ko:K08918,ko:K08920,ko:K08921	Prochlorococcus_B_sp003216275	Prochlorococcus_B	Cyanobiaceae	PCC-6307	Cyanobacteriia	Cyanobacteria	97	K08918	NA	NA	NA	NA	Prochlorococcus_B
HCD16-22a-225-S2C010-0125-150608_c130269_1	Shared oscillators	4.43125e+08	1246	21	6	24	0.0295884	1.44e-293	1117|Cyanobacteria	The central subunit of the protein translocation channel SecYEG. Consists of two halves formed by TMs 1-5 and 6-10. These two domains form a lateral gate at the front which open onto the bilayer between TMs 2 and 7, and are clamped together by SecE at the back. The channel is closed by both a pore ring composed of hydrophobic SecY resides and a short helix (helix 2A) on the extracellular side of …	secY	ko:K03076	NA	Prochlorococcus_B	Cyanobiaceae	PCC-6307	Cyanobacteriia	Cyanobacteria	98.4	K03076	NA	NA	NA	NA	Prochlorococcus_B
HCD16-22a-224-S2C011-0125-150608_c26243_6	Shared oscillators	4.42558e+08	1248	3	6	24	1.46663723230655e-06	2.11e-58	1117|Cyanobacteria	Binds to 23S rRNA. Forms part of two intersubunit bridges in the 70S ribosome	rplN	ko:K02874	NA	Flavobacterium	Flavobacteriaceae	Flavobacteriales	Bacteroidia	Bacteroidota	71.9	NA	Eukaryota	Eukaryota	Stramenopile;Bacillariophyceae;Incertae sedis;Chaetocerotaceae;Chaetoceros;Chaetoceros neogracile	Chaetoceros neogracile	1117|Cyanobacteria
HOT229_2_0025m-140909_c381681_1	Shared oscillators	4.41012e+08	1255	6	15	24	0.000213868	1.57e-282	2836|Bacillariophyta	One of the components of the core complex of photosystem II (PSII). It binds chlorophyll and helps catalyze the primary light-induced photochemical processes of PSII. PSII is a light- driven water plastoquinone oxidoreductase, using light energy to abstract electrons from H(2)O, generating O(2) and a proton gradient subsequently used for ATP formation	psbB	ko:K02704	JAAFJM01_sp903901345	JAAFJM01	UKL13-3	NS11-12g	Bacteroidia	Bacteroidota	90.3	K02704	Eukaryota;Stramenopiles;Ochrophyta;Bacillariophyta;Bacillariophyta_X;Raphid-pennate;Amphora	Amphora	Stramenopile;Bacillariophyceae;Thalassiophysales;Catenulaceae;Amphora;Amphora coffeaeformis	Amphora coffeaeformis	JAAFJM01
HOT233_1_0500m-141117_c145797_1	Shared oscillators	4.40709e+08	1257	9	12	24	3.09345009265146e-05	8.35e-263	1117|Cyanobacteria	photosystem II CP43 protein (PsbC) homolog	-	ko:K08918,ko:K08920,ko:K08921	NA	Prochlorococcus_A	Cyanobiaceae	PCC-6307	Cyanobacteriia	Cyanobacteria	99.4	K08921	NA	NA	NA	NA	Prochlorococcus_A
HOT229_1_0075m-140909_c1756933_2	Shared oscillators	4.406e+08	1258	15	12	24	0.00338421	0	1117|Cyanobacteria	Participates in initiation and elongation during chromosome replication	dnaB	ko:K02314	NA	Prochlorococcus_B	Cyanobiaceae	PCC-6307	Cyanobacteriia	Cyanobacteria	99.8	K02314	NA	NA	NA	NA	Prochlorococcus_B
HCD16-22a-224-S2C011-0125-150608_c233417_6	Shared oscillators	4.40164e+08	1259	6	15	24	0.00370185	9.77e-07	1117|Cyanobacteria	Component of the F(0) channel, it forms part of the peripheral stalk, linking F(1) to F(0)	atpF	ko:K02109	FACHB-T130_sp014698845	FACHB-T130	FACHB-T130	Cyanobacteriales	Cyanobacteriia	Cyanobacteria	32.7	K02109	Eukaryota;Stramenopiles;Ochrophyta;Bacillariophyta	Bacillariophyta	Haptophytes;Coccolithophyceae;Prymnesiales;Prymnesiaceae	Prymnesiaceae	Unknown
HSD00-20a-269-S2C008-0175-160909_c1138310_1	Shared oscillators	4.384e+08	1266	9	6	24	0.000526526	5.25e-29	1117|Cyanobacteria	it plays a direct role in the translocation of protons across the membrane	atpI	ko:K02108	NA	NA	Cyanobiaceae	PCC-6307	Cyanobacteriia	Cyanobacteria	95.3	K02108	NA	NA	NA	NA	Unknown
FS-KOA-L1-05-22-SC43_c2264_1	Shared oscillators	4.35986e+08	1274	24	12	24	0.00367858	1.73e-79	1117|Cyanobacteria	The globular domain of the protein is located near the polypeptide exit tunnel on the outside of the subunit, while an extended beta-hairpin is found that lines the wall of the exit tunnel in the center of the 70S ribosome	rplV	ko:K02890	Prochlorococcus_B_sp003216375	Prochlorococcus_B	Cyanobiaceae	PCC-6307	Cyanobacteriia	Cyanobacteria	100	K02890	NA	NA	NA	NA	Prochlorococcus_B
HOT232_1_0125m-140909_c243014_1	Shared oscillators	4.35811e+08	1276	9	15	24	0.00142299	1.46e-103	10662|Myoviridae	photosynthetic electron transport in photosystem II	-	-	Prochlorococcus_sp000760215	Prochlorococcus	Cyanobiaceae	PCC-6307	Cyanobacteriia	Cyanobacteria	95	K02703	NA	NA	NA	NA	Prochlorococcus
HSD00-20a-270-S2C009-0100-161122_c183171_1	Shared oscillators	4.3407e+08	1279	15	18	24	0.00063036	NA	NA	NA	NA	NA	H5-UNCL2_sp015075175	H5-UNCL2	H5-UNCL2	H5-UNCL2	OLB16	OLB16	48.5	NA	Eukaryota;Alveolata;Ciliophora;Litostomatea	Litostomatea	Alveolate;Dinophyceae;Suessiales;Suessiaceae	Suessiaceae	Unknown
FS-KOA-L1-05-22-SC47_c3589_2	Shared oscillators	4.32188e+08	1282	15	18	24	6.33425871668689e-06	6.69e-35	1117|Cyanobacteria	Binds to Cpn60 in the presence of Mg-ATP and suppresses the ATPase activity of the latter	groS	ko:K04078	NA	Prochlorococcus_B	Cyanobiaceae	PCC-6307	Cyanobacteriia	Cyanobacteria	88.6	K04078	NA	NA	NA	NA	Unknown
HCD16-22a-227-S2C004-0125-150526_c264360_2	Shared oscillators	4.32095e+08	1283	6	12	24	8.79502327015941e-05	1.83e-21	2759|Eukaryota	photosynthetic electron transport chain	psbF	ko:K02708	NA	NA	NA	Cyanobacteriales	Cyanobacteriia	Cyanobacteria	82.5	K02708	NA	NA	NA	NA	Unknown
HOT231_1_0125m-141117_c96657_1	Shared oscillators	4.29968e+08	1288	18	12	24	1.05846706628506e-05	2.38e-118	1117|Cyanobacteria	DNA-dependent RNA polymerase catalyzes the transcription of DNA into RNA using the four ribonucleoside triphosphates as substrates	rpoC1	ko:K03046	NA	Prochlorococcus_B	Cyanobiaceae	PCC-6307	Cyanobacteriia	Cyanobacteria	94.7	K03046	NA	NA	NA	NA	Prochlorococcus_B
HSD00-20a-278-S2C003-0075-161217_c724892_1	Shared oscillators	4.28989e+08	1290	24	15	24	0.00468905	7.33e-98	1117|Cyanobacteria	Involved in mRNA degradation. Catalyzes the phosphorolysis of single-stranded polyribonucleotides processively in the 3'- to 5'-direction	pnp	ko:K00962	NA	Prochlorococcus_B	Cyanobiaceae	PCC-6307	Cyanobacteriia	Cyanobacteria	100	K00962	NA	NA	NA	NA	Prochlorococcus_B
HOT236_1_0075m-140909_c243933_1	Shared oscillators	4.28669e+08	1291	3	15	24	0.0274733	NA	NA	NA	NA	NA	NA	NA	NA	NA	NA	NA	NA	NA	NA	NA	NA	NA	Unknown
FS-L1-DIEL-05-22a-S12C1-0095_c8280_1	Shared oscillators	4.28281e+08	1292	18	9	24	3.59697805853492e-05	2.2e-38	1117|Cyanobacteria	Domain of unknown function (DUF4214)	-	-	Prochlorococcus_B_sp003279455	Prochlorococcus_B	Cyanobiaceae	PCC-6307	Cyanobacteriia	Cyanobacteria	94.3	NA	NA	NA	NA	NA	Prochlorococcus_B
HOT232_1_0125m-140909_c729625_1	Shared oscillators	4.27767e+08	1296	21	18	24	0.00163899	NA	NA	NA	NA	NA	NA	NA	NA	NA	NA	NA	NA	NA	NA	NA	NA	NA	Unknown
HSD20-02a-271-S2C007-0100-161130_c59752_1	Shared oscillators	4.27666e+08	1297	12	6	24	4.55268279442336e-05	NA	NA	NA	NA	NA	NA	NA	NA	NA	NA	NA	NA	NA	NA	NA	NA	NA	Unknown
HC15-DNA-20-125-161128_c1782030_1	Shared oscillators	4.2584e+08	1303	9	18	24	0.00541542	2.96e-126	1117|Cyanobacteria	Alternative locus ID	-	-	Prochlorococcus_B_sp003215895	Prochlorococcus_B	Cyanobiaceae	PCC-6307	Cyanobacteriia	Cyanobacteria	87.8	NA	NA	NA	NA	NA	1117|Cyanobacteria
HOT238_1c_0125m-141106_c250089_2	Shared oscillators	4.25219e+08	1306	12	18	24	0.000676132	1.17e-154	1117|Cyanobacteria	Sigma factors are initiation factors that promote the attachment of RNA polymerase to specific initiation sites and are then released	-	ko:K03086	NA	Prochlorococcus_B	Cyanobiaceae	PCC-6307	Cyanobacteriia	Cyanobacteria	96	K03086	NA	NA	NA	NA	Prochlorococcus_B
HC15-DNA-20-200-161128_c1917395_1	Shared oscillators	4.24732e+08	1308	21	9	24	0.00162017	2.5e-200	1117|Cyanobacteria	Belongs to the PstS family	-	ko:K02040	Prochlorococcus_B_sp003209755	Prochlorococcus_B	Cyanobiaceae	PCC-6307	Cyanobacteriia	Cyanobacteria	94.5	K02040	NA	NA	NA	NA	Prochlorococcus_B
HC15-DNA-20-125-161128_c1610163_2	Shared oscillators	4.23759e+08	1312	15	12	24	3.09345009265146e-05	3.77e-159	1117|Cyanobacteria	Band 7 protein	hflC	-	NA	Prochlorococcus_B	Cyanobiaceae	PCC-6307	Cyanobacteriia	Cyanobacteria	95	NA	NA	NA	NA	NA	Prochlorococcus_B
HSD00-20a-274-S2C008-0125-161205_c438114_1	Shared oscillators	4.23547e+08	1314	24	6	24	0.0100027	NA	NA	NA	NA	NA	NA	Prochlorococcus_A	Cyanobiaceae	PCC-6307	Cyanobacteriia	Cyanobacteria	75	NA	Eukaryota;Archaeplastida;Chlorophyta;Mamiellophyceae;Mamiellales	Mamiellales	Archaeplastida;Prasinophyte;Mamiellales;Bathycoccaceae	Bathycoccaceae	Unknown
HCD16-22a-227-S2C004-0125-150526_c484918_6	Shared oscillators	4.21343e+08	1318	15	15	24	2.16961035313132e-05	0	1117|Cyanobacteria	Belongs to the D-isomer specific 2-hydroxyacid dehydrogenase family	serA	ko:K00058	Prochlorococcus_B_marinus_A	Prochlorococcus_B	Cyanobiaceae	PCC-6307	Cyanobacteriia	Cyanobacteria	96.6	K00058	NA	NA	NA	NA	Prochlorococcus_B
HOT229_1_0125m-140909_c303428_1	Shared oscillators	4.21326e+08	1319	15	12	24	3.02231710421028e-05	0	1117|Cyanobacteria	Alternative locus ID	-	-	Prochlorococcus_B_marinus_B	Prochlorococcus_B	Cyanobiaceae	PCC-6307	Cyanobacteriia	Cyanobacteria	99.3	NA	NA	NA	NA	NA	Prochlorococcus_B
HCD16-22a-225-S2C010-0125-150608_c466587_9	Shared oscillators	4.19858e+08	1322	21	18	24	0.00271276	0	1117|Cyanobacteria	Catalyzes the GTP-dependent ribosomal translocation step during translation elongation. During this step, the ribosome changes from the pre-translocational (PRE) to the post- translocational (POST) state as the newly formed A-site-bound peptidyl-tRNA and P-site-bound deacylated tRNA move to the P and E sites, respectively. Catalyzes the coordinated movement of the two tRNA molecules, the mRNA and…	fusA	ko:K02355	NA	Prochlorococcus_C	Cyanobiaceae	PCC-6307	Cyanobacteriia	Cyanobacteria	99.9	K02355	NA	NA	NA	NA	Prochlorococcus_C
HC15-DNA-20-025-161128_c1489805_1	Shared oscillators	4.19106e+08	1323	15	12	24	2.16961035313132e-05	3.35e-222	1117|Cyanobacteria	Transaldolase is important for the balance of metabolites in the pentose-phosphate pathway	tal	ko:K00616	NA	Prochlorococcus_B	Cyanobiaceae	PCC-6307	Cyanobacteriia	Cyanobacteria	94.6	K00616	NA	NA	NA	NA	Prochlorococcus_B
HCD16-22a-224-S2C011-0125-150608_c221652_3	Shared oscillators	4.19042e+08	1325	21	15	24	4.9937295442815e-08	1.65e-74	1117|Cyanobacteria	-	-	-	Prochlorococcus_B_marinus_B	Prochlorococcus_B	Cyanobiaceae	PCC-6307	Cyanobacteriia	Cyanobacteria	100	NA	NA	NA	NA	NA	Prochlorococcus_B
HOT229_1_0125m-140909_c252778_1	Shared oscillators	4.18011e+08	1329	15	18	24	0.000215531	1.21e-74	1117|Cyanobacteria	Alternative locus ID	-	-	NA	NA	Cyanobiaceae	PCC-6307	Cyanobacteriia	Cyanobacteria	95.9	NA	NA	NA	NA	NA	1117|Cyanobacteria
HC15-DNA-20-125-160906_c1939011_1	Shared oscillators	4.17683e+08	1330	9	9	24	0.00360013	5.5e-274	2759|Eukaryota	proton-transporting ATP synthase activity, rotational mechanism	atpA	ko:K02111	DVEF01_sp015295805	DVEF01	Cyanobacteriaceae	Cyanobacteriales	Cyanobacteriia	Cyanobacteria	78.9	K02111	Eukaryota;Hacrobia;Haptophyta;Prymnesiophyceae;Prymnesiales;Chrysochromulinaceae;Chrysochromulina	Chrysochromulina	Haptophytes;Coccolithophyceae;Prymnesiales;Chrysochromulinaceae;Chrysochromulina;Chrysochromulina rotalis	Chrysochromulina rotalis	Chrysochromulina rotalis
HSD00-20a-283-S2C007-0175-170428_c1154608_2	Shared oscillators	4.17141e+08	1331	21	18	24	0.0151899	3.08e-163	1117|Cyanobacteria	Belongs to the universal ribosomal protein uS2 family	rps2	ko:K02967	Prochlorococcus_B_sp003216375	Prochlorococcus_B	Cyanobiaceae	PCC-6307	Cyanobacteriia	Cyanobacteria	99.2	K02967	NA	NA	NA	NA	Prochlorococcus_B
FS-KOA-L1-05-22-SC52_c578_1	Shared oscillators	4.17008e+08	1332	18	12	24	2.69905335711064e-06	0	2759|Eukaryota	structural constituent of cytoskeleton	-	ko:K07374	Microbacterium_arborescens	Microbacterium	Microbacteriaceae	Actinomycetales	Actinomycetia	Actinobacteriota	84.8	K07374	Eukaryota;Stramenopiles;Ochrophyta;Raphidophyceae;Raphidophyceae_X;Raphidophyceae_XX;Chattonella	Chattonella	Stramenopile;Raphidophyceae;Chattonellales;Vacuolariaceae;Chattonella;Chattonella subsalsa	Chattonella subsalsa	Chattonella subsalsa
HCD16-22a-224-S2C011-0125-150608_c279224_1	Shared oscillators	4.14737e+08	1339	21	18	24	0.00260515	1.47e-303	1117|Cyanobacteria	Catalyzes the NADPH-dependent reduction of glutamyl- tRNA(Glu) to glutamate 1-semialdehyde (GSA)	hemA	ko:K02492	Prochlorococcus_B_sp000757865	Prochlorococcus_B	Cyanobiaceae	PCC-6307	Cyanobacteriia	Cyanobacteria	99.1	K02492	NA	NA	NA	NA	Prochlorococcus_B
HSD00-20a-267-S2C010-0125-161208_c243943_1	Shared oscillators	4.14567e+08	1340	18	9	24	2.59762286535272e-05	1.02e-129	1117|Cyanobacteria	Alternative locus ID	-	-	Prochlorococcus_B_sp003212625	Prochlorococcus_B	Cyanobiaceae	PCC-6307	Cyanobacteriia	Cyanobacteria	95.1	NA	NA	NA	NA	NA	Prochlorococcus_B
HC15-DNA-20-025-160906_c879938_1	Shared oscillators	4.14454e+08	1341	24	15	24	0.0230545	1.8e-42	1117|Cyanobacteria	Belongs to the bacterial ribosomal protein bL33 family	rpmG	ko:K02913	Prochlorococcus_A_marinus_AD	Prochlorococcus_A	Cyanobiaceae	PCC-6307	Cyanobacteriia	Cyanobacteria	100	K02913	NA	NA	NA	NA	Prochlorococcus_A
HOT229_1_0125m-140909_c592547_4	Shared oscillators	4.13222e+08	1349	21	9	24	4.41399094914491e-05	0	2759|Eukaryota	dynein light chain binding	-	ko:K10408	GCA-2684655_sp002684655	GCA-2684655	UBA2386	UBA2386	UBA1135	Planctomycetota	58.9	K10408	Eukaryota;Stramenopiles;Ochrophyta;Pelagophyceae;Pelagomonadales;Pelagomonadaceae;Pelagomonas;Pelagomonas calceolata	Pelagomonas calceolata	Stramenopile;Pelagophyceae;Pelagomonadales;Pelagomonadaceae;Pelagomonas;Pelagomonas calceolata	Pelagomonas calceolata	Pelagomonas calceolata
CSHLIID20-03a-S08C001-0015-160120_c224144_2	Shared oscillators	4.12765e+08	1350	9	12	24	0.0128484	5.3e-46	10662|Myoviridae	photosynthetic electron transport in photosystem II	-	-	Prochlorococcus_A_sp003214355	Prochlorococcus_A	Cyanobiaceae	PCC-6307	Cyanobacteriia	Cyanobacteria	85.4	K02703	NA	NA	NA	NA	10662|Myoviridae
HCD16-22a-227-S2C004-0125-150526_c153979_5	Shared oscillators	4.12666e+08	1351	15	15	24	1.84662157437523e-06	0	1117|Cyanobacteria	A type II topoisomerase that negatively supercoils closed circular double-stranded (ds) DNA in an ATP-dependent manner to modulate DNA topology and maintain chromosomes in an underwound state. Negative supercoiling favors strand separation, and DNA replication, transcription, recombination and repair, all of which involve strand separation. Also able to catalyze the interconversion of other topol…	gyrB	ko:K02470	Prochlorococcus_B_sp003216375	Prochlorococcus_B	Cyanobiaceae	PCC-6307	Cyanobacteriia	Cyanobacteria	99.5	K02470	NA	NA	NA	NA	Prochlorococcus_B
HOT229_1_0125m-140909_c969350_1	Shared oscillators	4.12401e+08	1352	6	9	24	0.00484082	1e-107	1117|Cyanobacteria	Alternative locus ID	-	ko:K01623	Prochlorococcus_B_sp003216575	Prochlorococcus_B	Cyanobiaceae	PCC-6307	Cyanobacteriia	Cyanobacteria	98.2	K01623	NA	NA	NA	NA	Prochlorococcus_B
HSD00-20a-272-S2C008-0125-161221_c315721_1	Shared oscillators	4.11413e+08	1356	15	18	24	7.00479635275214e-05	1.32e-55	1117|Cyanobacteria	Binds to Cpn60 in the presence of Mg-ATP and suppresses the ATPase activity of the latter	groS	ko:K04078	NA	Prochlorococcus_B	Cyanobiaceae	PCC-6307	Cyanobacteriia	Cyanobacteria	92	K04078	NA	NA	NA	NA	Prochlorococcus_B
HSD00-20a-275-S2C007-0100-170419_c645127_1	Shared oscillators	4.10185e+08	1361	18	12	24	0.000172095	4.52e-116	1117|Cyanobacteria	Sigma factors are initiation factors that promote the attachment of RNA polymerase to specific initiation sites and are then released. This sigma factor is the primary sigma factor during exponential growth	sigA	ko:K03086	Prochlorococcus_B_sp003278445	Prochlorococcus_B	Cyanobiaceae	PCC-6307	Cyanobacteriia	Cyanobacteria	96.5	K03086	NA	NA	NA	NA	Prochlorococcus_B
HOT236_1_0075m-140909_c93609_1	Shared oscillators	4.09317e+08	1364	15	15	24	1.03463902727557e-05	4.07e-18	35493|Streptophyta	-	-	-	CACFBG01_sp902564535	CACFBG01	Cyanobiaceae	PCC-6307	Cyanobacteriia	Cyanobacteria	79.3	NA	NA	NA	NA	NA	Unknown
HC15-DNA-20-125-161128_c2129206_1	Shared oscillators	4.09182e+08	1365	15	15	24	0.00819901	8.34e-108	1117|Cyanobacteria	Acts as a processive, ATP-dependent zinc metallopeptidase for both cytoplasmic and membrane proteins. Plays a role in the quality control of integral membrane proteins	ftsH3	ko:K03798	Prochlorococcus_B_sp003216955	Prochlorococcus_B	Cyanobiaceae	PCC-6307	Cyanobacteriia	Cyanobacteria	95.3	K03798	NA	NA	NA	NA	Prochlorococcus_B
HCD16-22a-224-S2C011-0125-150608_c315792_6	Shared oscillators	4.077e+08	1367	6	12	24	0.0159761	2.36e-156	2759|Eukaryota	ATP binding	cfxQ	-	CAIMMJ01_sp903842515	CAIMMJ01	UBA4408	AKYH767	Bacteroidia	Bacteroidota	74.7	NA	Eukaryota;Stramenopiles;Ochrophyta;Pelagophyceae;Pelagomonadales;Pelagomonadales_X	Pelagomonadales_X	Stramenopile;Uncertain;Uncertain;Uncertain;Uncertain;Uncertain	Uncertain	Uncertain
HC15-DNA-20-025-161128_c1657639_1	Shared oscillators	4.0612e+08	1373	9	9	24	0.030219	8.54e-131	1117|Cyanobacteria	One of the components of the core complex of photosystem II (PSII). It binds chlorophyll and helps catalyze the primary light-induced photochemical processes of PSII. PSII is a light- driven water plastoquinone oxidoreductase, using light energy to abstract electrons from H(2)O, generating O(2) and a proton gradient subsequently used for ATP formation	psbC	ko:K02705	NA	Prochlorococcus_A	Cyanobiaceae	PCC-6307	Cyanobacteriia	Cyanobacteria	93.3	K02705	NA	NA	NA	NA	Prochlorococcus_A
HSD00-20a-278-S2C006-0150-161217_c1137525_2	Shared oscillators	4.06113e+08	1374	6	12	24	0.00468905	1.17e-138	1117|Cyanobacteria	RuBisCO catalyzes two reactions the carboxylation of D- ribulose 1,5-bisphosphate, the primary event in carbon dioxide fixation, as well as the oxidative fragmentation of the pentose substrate in the photorespiration process. Both reactions occur simultaneously and in competition at the same active site	cbbL	ko:K01601	NA	Prochlorococcus_B	Cyanobiaceae	PCC-6307	Cyanobacteriia	Cyanobacteria	99.5	K01601	NA	NA	NA	NA	Prochlorococcus_B
HC15-DNA-20-025-161128_c980139_2	Shared oscillators	4.0539e+08	1380	21	9	24	0.0206708	2.3e-126	1117|Cyanobacteria	IF-3 binds to the 30S ribosomal subunit and shifts the equilibrum between 70S ribosomes and their 50S and 30S subunits in favor of the free subunits, thus enhancing the availability of 30S subunits on which protein synthesis initiation begins	infC	ko:K02520	NA	Prochlorococcus_B	Cyanobiaceae	PCC-6307	Cyanobacteriia	Cyanobacteria	96.6	K02520	NA	NA	NA	NA	Prochlorococcus_B
HC15-DNA-20-125-161128_c61253_2	Shared oscillators	4.05234e+08	1381	9	9	24	0.0234245	5.87e-24	1117|Cyanobacteria	-	-	-	Prochlorococcus_B_sp003279655	Prochlorococcus_B	Cyanobiaceae	PCC-6307	Cyanobacteriia	Cyanobacteria	100	NA	NA	NA	NA	NA	Prochlorococcus_B
HCD16-22a-225-S2C010-0125-150608_c298169_7	Shared oscillators	4.04192e+08	1386	21	12	24	0.000347245	0	2759|Eukaryota	DNA-directed 5'-3' RNA polymerase activity	rpoB	ko:K03043,ko:K03046	NA	NA	Cyanobiaceae	PCC-6307	Cyanobacteriia	Cyanobacteria	55.6	NA	NA	NA	NA	NA	2759|Eukaryota
HSD00-20a-272-S2C008-0150-161221_c647884_1	Shared oscillators	4.02169e+08	1393	15	12	24	1.33001118423895e-06	5.08e-47	1117|Cyanobacteria	Domain of unknown function (DUF4214)	-	-	SP256_sp002714185	SP256	TMED113	Flavobacteriales	Bacteroidia	Bacteroidota	91.8	NA	NA	NA	NA	NA	SP256
HSD00-20a-273-S2C008-0150-161026_c27072_1	Shared oscillators	4.0201e+08	1394	21	6	24	0.000374813	2.98e-297	1117|Cyanobacteria	DNA-dependent RNA polymerase catalyzes the transcription of DNA into RNA using the four ribonucleoside triphosphates as substrates	rpoC2	ko:K03046	Prochlorococcus_B_marinus_B	Prochlorococcus_B	Cyanobiaceae	PCC-6307	Cyanobacteriia	Cyanobacteria	97.8	K03046	NA	NA	NA	NA	Prochlorococcus_B
HSD20-02a-270-S2C009-0150-161103_c470470_1	Shared oscillators	4.01106e+08	1397	21	12	24	4.41399094914491e-05	3.73000000000016e-311	5794|Apicomplexa	Tubulin is the major constituent of microtubules. It binds two moles of GTP, one at an exchangeable site on the beta chain and one at a non-exchangeable site on the alpha chain	-	ko:K07375	Microbacterium_arborescens	Microbacterium	Microbacteriaceae	Actinomycetales	Actinomycetia	Actinobacteriota	88	K07375	Eukaryota;Alveolata;Ciliophora;Spirotrichea;Hypotrichia;Pseudokeronopsidae;Pseudokeronopsis;Pseudokeronopsis sp.	Pseudokeronopsis sp.	Alveolate;Spirotrichea;Choreotrichida;Strombidiidae;Strombidium;Strombidium inclinatum	Strombidium inclinatum	Strombidium inclinatum
FS-L2-DIEL-05-22a-S37C1-0098_c1286_1	Shared oscillators	4.00973e+08	1398	9	18	24	0.00541542	7.61e-172	1117|Cyanobacteria	Alternative locus ID	-	-	Prochlorococcus_B_sp003280445	Prochlorococcus_B	Cyanobiaceae	PCC-6307	Cyanobacteriia	Cyanobacteria	91.4	NA	NA	NA	NA	NA	Prochlorococcus_B
HCD16-22a-225-S2C010-0125-150608_c645503_14	Shared oscillators	4.007e+08	1400	18	12	24	8.93546032598674e-05	0	1117|Cyanobacteria	DNA-dependent RNA polymerase catalyzes the transcription of DNA into RNA using the four ribonucleoside triphosphates as substrates	rpoC2	ko:K03046	Prochlorococcus_C_marinus_B	Prochlorococcus_C	Cyanobiaceae	PCC-6307	Cyanobacteriia	Cyanobacteria	99.6	K03046	NA	NA	NA	NA	Prochlorococcus_C
HSD00-20a-270-S2C007-0075-161122_c718606_1	Shared oscillators	3.99499e+08	1403	9	12	24	0.000456896	1.06e-79	2836|Bacillariophyta	One of the components of the core complex of photosystem II (PSII). It binds chlorophyll and helps catalyze the primary light-induced photochemical processes of PSII. PSII is a light- driven water plastoquinone oxidoreductase, using light energy to abstract electrons from H(2)O, generating O(2) and a proton gradient subsequently used for ATP formation	-	ko:K02705	Saprospira_sp903854205	Saprospira	Saprospiraceae	Chitinophagales	Bacteroidia	Bacteroidota	82.9	K02705	Eukaryota;Stramenopiles;Ochrophyta;Pelagophyceae;Pelagomonadales;Pelagomonadaceae;Pelagomonas;Pelagomonas calceolata	Pelagomonas calceolata	Stramenopile;Pelagophyceae;Pelagomonadales;Pelagomonadaceae;Pelagomonas;Pelagomonas calceolata	Pelagomonas calceolata	Pelagomonas calceolata
HSD00-20a-273-S2C008-0175-161026_c828727_1	Shared oscillators	3.99327e+08	1404	9	12	24	0.000857986	3.34e-268	1117|Cyanobacteria	Photosystem II (PSII) is a light-driven water plastoquinone oxidoreductase that uses light energy to abstract electrons from H(2)O, generating O(2) and a proton gradient subsequently used for ATP formation. It consists of a core antenna complex that captures photons, and an electron transfer chain that converts photonic excitation into a charge separation. The D1 D2 (PsbA PsbA) reaction center he…	psbA	ko:K02703	Prochlorococcus_sp003214695	Prochlorococcus	Cyanobiaceae	PCC-6307	Cyanobacteriia	Cyanobacteria	99.7	K02703	NA	NA	NA	NA	Prochlorococcus
HC15-DNA-20-025-160906_c135096_1	Shared oscillators	3.99154e+08	1405	21	6	24	1.51579237370499e-05	1.76e-172	1117|Cyanobacteria	DNA-dependent RNA polymerase catalyzes the transcription of DNA into RNA using the four ribonucleoside triphosphates as substrates	rpoC2	ko:K03046	Prochlorococcus_B_marinus_B	Prochlorococcus_B	Cyanobiaceae	PCC-6307	Cyanobacteriia	Cyanobacteria	92.6	K03046	NA	NA	NA	NA	Prochlorococcus_B
HSD00-20a-267-S2C010-0125-151124_c96477_1	Shared oscillators	3.99116e+08	1406	21	18	24	0.000227701	NA	NA	NA	NA	NA	JABAAY01_sp014238225	JABAAY01	GCF-1484045	Mycoplasmatales	Bacilli	Firmicutes	62.1	NA	NA	NA	NA	NA	Unknown
HOT229_1_0125m-140909_c852787_3	Shared oscillators	3.98829e+08	1407	9	9	24	1.53151108973453e-05	1.76e-280	2759|Eukaryota	proton-transporting ATP synthase activity, rotational mechanism	atpB	ko:K02112,ko:K02114,ko:K02133	NA	NA	NA	NA	NA	Bacteria	81.3	K02112	Eukaryota;Hacrobia;Haptophyta;Pavlovophyceae;Pavlovales;Pavlovaceae;Pavlova	Pavlova	Haptophytes;Coccolithophyceae;Prymnesiales;Uncertain;Uncertain;Uncertain	Uncertain	Uncertain
HOT237_3_0125m-150209_c186879_1	Shared oscillators	3.98539e+08	1409	6	12	24	0.0138466	3.06e-23	1117|Cyanobacteria	Carbon dioxide concentrating mechanism	ccmK2	ko:K08696	NA	NA	NA	NA	NA	Bacteria	100	K04027	NA	NA	NA	NA	Unknown
HSD00-20a-268-S2C004-0075-151124_c307380_1	Shared oscillators	3.97236e+08	1415	21	9	24	0.0220847	1.04e-113	1117|Cyanobacteria	Alternative locus ID	fkpA	ko:K01802,ko:K03772	Prochlorococcus_B_sp003277985	Prochlorococcus_B	Cyanobiaceae	PCC-6307	Cyanobacteriia	Cyanobacteria	94	NA	NA	NA	NA	NA	Prochlorococcus_B
HSD20-02a-269-S2C004-0045-161103_c297840_6	Shared oscillators	3.96179e+08	1421	9	9	24	1.54601593643339e-06	NA	NA	NA	NA	NA	NA	NA	NA	NA	NA	NA	NA	NA	Eukaryota;Alveolata;Dinoflagellata;Dinophyceae;Prorocentrales;Prorocentraceae	Prorocentraceae	NA	NA	Unknown
HSD00-20a-274-S2C005-0075-161205_c324409_1	Shared oscillators	3.94884e+08	1425	6	15	24	2.16961035313132e-05	2.65e-274	2759|Eukaryota	photosynthetic electron transport in photosystem II	psbC	ko:K02705	Flavobacterium_sp903920835	Flavobacterium	Flavobacteriaceae	Flavobacteriales	Bacteroidia	Bacteroidota	86	K02705	Eukaryota;Hacrobia;Haptophyta;Prymnesiophyceae;Prymnesiales;Chrysochromulinaceae;Chrysochromulina;Chrysochromulina polylepis	Chrysochromulina polylepis	Haptophytes; Coccolithophyceae; Isochrysidales	Isochrysidales	Isochrysidales
FS-L1-DIEL-05-22a-S08C1-0092_c2667_1	Shared oscillators	3.94692e+08	1426	12	15	24	0.000209007	1.4e-65	1117|Cyanobacteria	Glutamine synthetase	glnA	ko:K01915	NA	Prochlorococcus_B	Cyanobiaceae	PCC-6307	Cyanobacteriia	Cyanobacteria	100	K01915	NA	NA	NA	NA	Prochlorococcus_B
HOT229_1_0125m-140909_c1048205_36	Shared oscillators	3.94686e+08	1427	24	9	24	5.03432539594923e-07	7.01e-239	1117|Cyanobacteria	This protein promotes the GTP-dependent binding of aminoacyl-tRNA to the A-site of ribosomes during protein biosynthesis	tuf	ko:K02358	Nodosilinea_sp007135385	Nodosilinea	Phormidesmiaceae	Phormidesmiales	Cyanobacteriia	Cyanobacteria	82.1	K02358	Eukaryota;Hacrobia;Haptophyta;Prymnesiophyceae;Phaeocystales;Phaeocystaceae;Phaeocystis	Phaeocystis	Haptophytes;Coccolithophyceae;Prymnesiales;Prymnesiaceae;Prymnesium;Prymnesium parvum	Prymnesium parvum	1117|Cyanobacteria
HC15-DNA-20-125-161128_c1292212_1	Shared oscillators	3.93669e+08	1428	15	9	24	0.00148084	0	1117|Cyanobacteria	NDH-1 shuttles electrons from NAD(P)H, via FMN and iron- sulfur (Fe-S) centers, to quinones in the respiratory chain. The immediate electron acceptor for the enzyme in this species is believed to be plastoquinone. Couples the redox reaction to proton translocation (for every two electrons transferred, four hydrogen ions are translocated across the cytoplasmic membrane), and thus conserves the red…	ndhD	ko:K05575	NA	Prochlorococcus_B	Cyanobiaceae	PCC-6307	Cyanobacteriia	Cyanobacteria	98.1	K05575	NA	NA	NA	NA	Prochlorococcus_B
HSD00-20a-272-S2C005-0075-161221_c234412_1	Shared oscillators	3.89716e+08	1438	12	9	24	0.00577055	1.22e-86	1117|Cyanobacteria	photosystem II CP43 protein (PsbC) homolog	-	ko:K08918,ko:K08921	NA	Prochlorococcus_A	Cyanobiaceae	PCC-6307	Cyanobacteriia	Cyanobacteria	100	K08918	NA	NA	NA	NA	Prochlorococcus_A
HCD16-22a-224-S2C011-0125-150608_c233417_3	Shared oscillators	3.89696e+08	1439	6	15	24	0.00160848	6.06e-124	2836|Bacillariophyta	it plays a direct role in the translocation of protons across the membrane	atpI	ko:K02108	NA	NA	NA	Cyanobacteriales	Cyanobacteriia	Cyanobacteria	70.8	K02108	NA	NA	NA	NA	2836|Bacillariophyta
HSD00-20a-283-S2C007-0125-170428_c438095_1	Shared oscillators	3.88876e+08	1440	24	6	24	0.00481673	2.19e-55	1117|Cyanobacteria	Located on the platform of the 30S subunit, it bridges several disparate RNA helices of the 16S rRNA. Forms part of the Shine-Dalgarno cleft in the 70S ribosome	rpsK	ko:K02948	NA	NA	Cyanobiaceae	PCC-6307	Cyanobacteriia	Cyanobacteria	96.9	K02948	NA	NA	NA	NA	1117|Cyanobacteria
HC15-DNA-20-125-161128_c2272251_1	Shared oscillators	3.88501e+08	1442	3	15	24	0.012563	7.72e-25	1117|Cyanobacteria	Carbon dioxide concentrating mechanism	ccmK2	ko:K08696	NA	NA	Cyanobiaceae	PCC-6307	Cyanobacteriia	Cyanobacteria	97.8	NA	NA	NA	NA	NA	Unknown
FS-KOA-L1-05-22-SC38_c1721_1	Shared oscillators	3.87529e+08	1445	9	18	24	0.00143751	3.13e-199	1117|Cyanobacteria	Alternative locus ID	-	-	Prochlorococcus_B_sp003216955	Prochlorococcus_B	Cyanobiaceae	PCC-6307	Cyanobacteriia	Cyanobacteria	93	NA	NA	NA	NA	NA	Prochlorococcus_B
CSHLIID00-20a-S06C001-0015-151211_c104238_1	Shared oscillators	3.86398e+08	1450	6	15	24	7.46774943441097e-06	1.57e-149	2759|Eukaryota	ribulose-bisphosphate carboxylase activity	rbcL	ko:K01601,ko:K01963	Nitrosomonas_aestuarii	Nitrosomonas	Nitrosomonadaceae	Burkholderiales	Gammaproteobacteria	Proteobacteria	82.5	K01601	Eukaryota;Hacrobia;Haptophyta;Prymnesiophyceae;Prymnesiales;Chrysochromulinaceae;Chrysochromulina	Chrysochromulina	Haptophytes;Coccolithophyceae;Prymnesiales;Chrysochromulinaceae;Chrysochromulina;Chrysochromulina rotalis	Chrysochromulina rotalis	Chrysochromulina rotalis
HSD00-20a-269-S2C008-0150-161125_c30581_1	Shared oscillators	3.85927e+08	1451	18	12	24	3.6223336626609e-06	3.09e-50	1117|Cyanobacteria	Ammonium transporter	amtB	ko:K03320	NA	Prochlorococcus_A	Cyanobiaceae	PCC-6307	Cyanobacteriia	Cyanobacteria	98.9	K03320	NA	NA	NA	NA	Prochlorococcus_A
HOT229_1_0125m-140909_c91701_1	Shared oscillators	3.83665e+08	1461	15	12	24	2.18327195678446e-05	5.38e-308	1117|Cyanobacteria	Involved in protein export. Acts as a chaperone by maintaining the newly synthesized protein in an open conformation. Functions as a peptidyl-prolyl cis-trans isomerase	tig	ko:K03545	Prochlorococcus_B_marinus_B	Prochlorococcus_B	Cyanobiaceae	PCC-6307	Cyanobacteriia	Cyanobacteria	98.7	K03545	NA	NA	NA	NA	Prochlorococcus_B
HSD00-20a-277-S2C007-0125-161215_c674772_1	Shared oscillators	3.82711e+08	1467	12	12	24	2.88428488460372e-05	0	1117|Cyanobacteria	Ribonucleotide reductase of class II (Coenzyme B12-dependent)	nrdJ	ko:K00524	Prochlorococcus_B_sp003216375	Prochlorococcus_B	Cyanobiaceae	PCC-6307	Cyanobacteriia	Cyanobacteria	97.5	K00524	NA	NA	NA	NA	Prochlorococcus_B
HSD00-20a-267-S2C010-0125-151124_c230151_1	Shared oscillators	3.82478e+08	1470	18	12	24	0.0366988	0	1117|Cyanobacteria	Alternative locus ID	invA	ko:K01193	NA	Prochlorococcus_B	Cyanobiaceae	PCC-6307	Cyanobacteriia	Cyanobacteria	99.4	NA	NA	NA	NA	NA	Prochlorococcus_B
HSD00-20a-268-S2C009-0125-151124_c9343_1	Shared oscillators	3.80785e+08	1477	6	9	24	0.019361	NA	NA	NA	NA	NA	NA	NA	NA	NA	NA	NA	NA	NA	NA	NA	NA	NA	Unknown
HOT233_1_0500m-141117_c207352_1	Shared oscillators	3.80602e+08	1479	18	12	24	7.45540646921953e-06	4.74e-303	1117|Cyanobacteria	Dihydrolipoamide acetyltransferase component of pyruvate dehydrogenase complex	pdhC	ko:K00627	NA	Prochlorococcus_B	Cyanobiaceae	PCC-6307	Cyanobacteriia	Cyanobacteria	98.2	K00627	NA	NA	NA	NA	Prochlorococcus_B
HCD16-22a-224-S2C011-0200-150608_c379479_1	Shared oscillators	3.79564e+08	1485	12	6	24	0.0108791	5.13e-45	1117|Cyanobacteria	Photosystem I, reaction centre subunit XI	psaL	ko:K02699	SXXS01_sp903828265	SXXS01	Rickettsiaceae	Rickettsiales	Alphaproteobacteria	Proteobacteria	61.4	K02699	Eukaryota;Archaeplastida;Rhodophyta;Porphyridiophyceae;Porphyridiales	Porphyridiales	Stramenopile;Pelagophyceae;Pelagomonadales;Pelagomonadaceae;Pelagomonas;Pelagomonas calceolata	Pelagomonas calceolata	1117|Cyanobacteria
HCD16-22a-224-S2C011-0125-150608_c519825_1	Shared oscillators	3.79039e+08	1486	9	9	24	1.08894207468767e-05	9.75e-81	1117|Cyanobacteria	ATP synthase	atp1	ko:K02116	Prochlorococcus_B_sp003216375	Prochlorococcus_B	Cyanobiaceae	PCC-6307	Cyanobacteriia	Cyanobacteria	97.8	K02116	NA	NA	NA	NA	Prochlorococcus_B
HC15-DNA-20-025-160906_c1049593_1	Shared oscillators	3.77412e+08	1493	24	15	24	0.0245796	2.85e-129	1117|Cyanobacteria	Involved in the biosynthesis of branched-chain amino acids (BCAA). Catalyzes an alkyl-migration followed by a ketol- acid reduction of (S)-2-acetolactate (S2AL) to yield (R)-2,3- dihydroxy-isovalerate. In the isomerase reaction, S2AL is rearranged via a Mg-dependent methyl migration to produce 3- hydroxy-3-methyl-2-ketobutyrate (HMKB). In the reductase reaction, this 2-ketoacid undergoes a metal-…	ilvC	ko:K00053	Prochlorococcus_B_marinus_B	Prochlorococcus_B	Cyanobiaceae	PCC-6307	Cyanobacteriia	Cyanobacteria	93.2	K00053	NA	NA	NA	NA	Prochlorococcus_B
HSD00-20a-277-S2C004-0075-161215_c98143_1	Shared oscillators	3.76903e+08	1496	15	12	24	1.53151108973453e-05	1.84e-08	1117|Cyanobacteria	ABC-type polysaccharide polyol phosphate transport system ATPase component	-	ko:K01990,ko:K09691	Prochlorococcus_B_sp003284375	Prochlorococcus_B	Cyanobiaceae	PCC-6307	Cyanobacteriia	Cyanobacteria	91.2	K09691	NA	NA	NA	NA	Prochlorococcus_B
FS-L2-DIEL-05-22a-S50C1-0110_c1875_1	Shared oscillators	3.75842e+08	1500	9	18	24	0.00440899	1.26e-195	1117|Cyanobacteria	Alternative locus ID	-	-	NA	Prochlorococcus_B	Cyanobiaceae	PCC-6307	Cyanobacteriia	Cyanobacteria	93.7	NA	NA	NA	NA	NA	Prochlorococcus_B
HC15-DNA-20-025-160906_c551323_68	Shared oscillators	3.75229e+08	1503	6	12	24	0.000124737	3.34e-283	2836|Bacillariophyta	Produces ATP from ADP in the presence of a proton gradient across the membrane. The catalytic sites are hosted primarily by the beta subunits	atpB	ko:K02112	Sediminibacterium_sp903929425	Sediminibacterium	Chitinophagaceae	Chitinophagales	Bacteroidia	Bacteroidota	84.8	K02112	Eukaryota;Stramenopiles;Ochrophyta;Pelagophyceae;Pelagomonadales;Pelagomonadaceae;Pelagomonas	Pelagomonas	Stramenopile;Pelagophyceae;Pelagomonadales;Pelagomonadaceae;Pelagomonas;Pelagomonas calceolata	Pelagomonas calceolata	Pelagomonas calceolata
HC15-DNA-20-025-161128_c1214205_2	Shared oscillators	3.74325e+08	1506	6	12	24	0.00459511	1.19e-276	1117|Cyanobacteria	Produces ATP from ADP in the presence of a proton gradient across the membrane. The alpha chain is a regulatory subunit	atpA	ko:K02111	NA	Synechococcus_E	Cyanobiaceae	PCC-6307	Cyanobacteriia	Cyanobacteria	88.2	K02111	NA	NA	NA	NA	1117|Cyanobacteria
HOT229_1_0125m-140909_c125753_3	Shared oscillators	3.73687e+08	1507	18	12	24	2.23936217562721e-05	0	2759|Eukaryota	dynein light chain binding	RRP36	ko:K00025,ko:K03035,ko:K10408,ko:K13115,ko:K14771,ko:K14795	GCA-2684655_sp002684655	GCA-2684655	UBA2386	UBA2386	UBA1135	Planctomycetota	54.7	K10408	Eukaryota;Stramenopiles;Ochrophyta;Pelagophyceae;Pelagomonadales;Pelagomonadaceae;Pelagomonas;Pelagomonas calceolata	Pelagomonas calceolata	Stramenopile;Pelagophyceae;Pelagomonadales;Pelagomonadaceae;Pelagomonas;Pelagomonas calceolata	Pelagomonas calceolata	Pelagomonas calceolata
FS-KOA-L1-05-22-SC47_c1687_1	Shared oscillators	3.73539e+08	1509	9	15	24	0.000285874	NA	NA	NA	NA	NA	NA	NA	NA	NA	NA	NA	NA	NA	NA	NA	NA	NA	Unknown
CSHLIID00-20a-S37C001-0015-151211_c2379_1	Shared oscillators	3.73534e+08	1510	15	15	24	0.00273057	2.66000000001262e-314	976|Bacteroidetes	Heat shock 70 kDa protein	dnaK	ko:K04043	GCA-2862715_sp002862715	GCA-2862715	Flavobacteriaceae	Flavobacteriales	Bacteroidia	Bacteroidota	85.5	K04043	NA	NA	NA	NA	976|Bacteroidetes
CSHLIID00-20a-S17C001-0015-151211_c79722_1	Shared oscillators	3.72657e+08	1513	12	9	24	4.01809772886746e-07	NA	NA	NA	NA	NA	NA	NA	NA	NA	NA	NA	NA	NA	NA	NA	NA	NA	Unknown
HSD00-20a-273-S2C008-0125-161026_c645506_1	Shared oscillators	3.72532e+08	1514	15	18	24	4.8050123530741e-06	5.21e-87	1117|Cyanobacteria	Prevents misfolding and promotes the refolding and proper assembly of unfolded polypeptides generated under stress conditions	groL2	ko:K04077	Prochlorococcus_B_sp003279585	Prochlorococcus_B	Cyanobiaceae	PCC-6307	Cyanobacteriia	Cyanobacteria	96.5	K04077	NA	NA	NA	NA	Prochlorococcus_B
HCD16-22a-224-S2C011-0125-150608_c285832_1	Shared oscillators	3.72196e+08	1515	18	9	24	0.0016091	0	1117|Cyanobacteria	Alternative locus ID	rps1b	ko:K02945	Prochlorococcus_B_marinus_B	Prochlorococcus_B	Cyanobiaceae	PCC-6307	Cyanobacteriia	Cyanobacteria	96.8	K02945	NA	NA	NA	NA	Prochlorococcus_B
HSD00-20a-272-S2C008-0150-161221_c440135_1	Shared oscillators	3.72171e+08	1516	12	6	24	0.00106635	NA	NA	NA	NA	NA	Prochlorococcus_A_sp902521995	Prochlorococcus_A	Cyanobiaceae	PCC-6307	Cyanobacteriia	Cyanobacteria	66.7	NA	NA	NA	NA	NA	Unknown
FS-KOA-L1-05-22-SC40_c2802_1	Shared oscillators	3.71699e+08	1518	9	9	24	0.00010924	1.37e-55	2759|Eukaryota	Chlorophyll A-B binding protein	-	-	NA	NA	NA	NA	NA	NA	NA	NA	Eukaryota;Stramenopiles;Ochrophyta;Pelagophyceae;Pelagomonadales;Pelagomonadaceae;Pelagomonas;Pelagomonas calceolata	Pelagomonas calceolata	Stramenopile;Pelagophyceae;Pelagomonadales;Pelagomonadaceae;Pelagomonas;Pelagomonas calceolata	Pelagomonas calceolata	Pelagomonas calceolata
HC15-DNA-20-125-160906_c329597_2	Shared oscillators	3.70148e+08	1524	15	18	24	0.000190907	0	33090|Viridiplantae	unnamed protein	-	-	Pseudoalteromonas_amylolytica	Pseudoalteromonas	Alteromonadaceae	Enterobacterales	Gammaproteobacteria	Proteobacteria	42.9	NA	Eukaryota;Archaeplastida;Chlorophyta;Mamiellophyceae;Mamiellales;Bathycoccaceae;Ostreococcus	Ostreococcus	Archaeplastida;Prasinophyte;Mamiellales;Bathycoccaceae;Bathycoccus;Bathycoccus prasinos	Bathycoccus prasinos	Bathycoccus prasinos
HC15-DNA-20-025-160906_c1268417_1	Shared oscillators	3.70116e+08	1526	24	15	24	6.38855813223237e-05	2.74e-130	1117|Cyanobacteria	Alternative locus ID	-	ko:K01507	NA	Prochlorococcus_B	Cyanobiaceae	PCC-6307	Cyanobacteriia	Cyanobacteria	91.3	K01507	NA	NA	NA	NA	Prochlorococcus_B
HSD00-20a-274-S2C008-0125-161205_c494245_1	Shared oscillators	3.6973e+08	1527	9	18	24	0.00214752	9.08e-179	1117|Cyanobacteria	Alternative locus ID	-	-	Prochlorococcus_B_sp003216275	Prochlorococcus_B	Cyanobiaceae	PCC-6307	Cyanobacteriia	Cyanobacteria	90.2	NA	NA	NA	NA	NA	Prochlorococcus_B
HOT236_1_0125m-140909_c729440_1	Shared oscillators	3.69458e+08	1528	24	15	24	0.0253783	0	1117|Cyanobacteria	Biotin carboxylase of acetyl-CoA carboxylase	accC	ko:K01961	Prochlorococcus_B_marinus_B	Prochlorococcus_B	Cyanobiaceae	PCC-6307	Cyanobacteriia	Cyanobacteria	98	K01961	NA	NA	NA	NA	Prochlorococcus_B
HC15-DNA-20-025-161128_c1637115_1	Shared oscillators	3.69351e+08	1530	21	18	24	0.0169706	2.53e-67	1117|Cyanobacteria	Binds directly to 23S ribosomal RNA and is necessary for the in vitro assembly process of the 50S ribosomal subunit. It is not involved in the protein synthesizing functions of that subunit	rplT	ko:K02887	NA	Prochlorococcus_A	Cyanobiaceae	PCC-6307	Cyanobacteriia	Cyanobacteria	93	K02887	NA	NA	NA	NA	Prochlorococcus_A
HSD00-20a-267-S2C010-0100-151215_c324041_1	Shared oscillators	3.68452e+08	1534	6	9	24	0.0159763	3.78e-182	1117|Cyanobacteria	GTP cyclohydrolase I	folE	ko:K01495	Prochlorococcus_B_sp003216295	Prochlorococcus_B	Cyanobiaceae	PCC-6307	Cyanobacteriia	Cyanobacteria	98.8	K01495	NA	NA	NA	NA	Prochlorococcus_B
HCD16-22a-227-S2C004-0125-150526_c804555_1	Shared oscillators	3.68268e+08	1535	18	6	24	7.00479635275214e-05	2.34e-43	1117|Cyanobacteria	Domain of unknown function (DUF4214)	-	-	Prochlorococcus_B_sp003279455	Prochlorococcus_B	Cyanobiaceae	PCC-6307	Cyanobacteriia	Cyanobacteria	92.4	NA	NA	NA	NA	NA	Prochlorococcus_B
HSD00-20a-278-S2C006-0125-161217_c391717_1	Shared oscillators	3.66609e+08	1541	24	15	24	0.0172958	1.58e-97	1117|Cyanobacteria	Binds to the 23S rRNA	rpl9	ko:K02939	NA	Prochlorococcus_B	Cyanobiaceae	PCC-6307	Cyanobacteriia	Cyanobacteria	98	K02939	NA	NA	NA	NA	Prochlorococcus_B
HCD16-22a-227-S2C004-0125-150526_c513782_1	Shared oscillators	3.65933e+08	1545	15	12	24	0.000172095	2.08e-30	1117|Cyanobacteria	-	-	-	NA	Prochlorococcus_B	Cyanobiaceae	PCC-6307	Cyanobacteriia	Cyanobacteria	100	NA	NA	NA	NA	NA	Prochlorococcus_B
HOT232_1_0125m-140909_c972162_1	Shared oscillators	3.6584e+08	1546	15	15	24	0.00159031	3.41e-204	1117|Cyanobacteria	ATP binding to DnaK triggers the release of the substrate protein, thus completing the reaction cycle. Several rounds of ATP-dependent interactions between DnaJ, DnaK and GrpE are required for fully efficient folding. Also involved, together with DnaK and GrpE, in the DNA replication of plasmids through activation of initiation proteins	dnaJ	ko:K03686	NA	Prochlorococcus_B	Cyanobiaceae	PCC-6307	Cyanobacteriia	Cyanobacteria	94.8	K03686	NA	NA	NA	NA	Prochlorococcus_B
HCD16-22a-227-S2C004-0125-150526_c176762_1	Shared oscillators	3.65223e+08	1549	15	12	24	7.6342509649112e-05	8.76e-153	1117|Cyanobacteria	Can catalyze the hydrolysis of ATP in the presence of single-stranded DNA, the ATP-dependent uptake of single-stranded DNA by duplex DNA, and the ATP-dependent hybridization of homologous single-stranded DNAs. It interacts with LexA causing its activation and leading to its autocatalytic cleavage	recA	ko:K03553	Prochlorococcus_B_sp003215695	Prochlorococcus_B	Cyanobiaceae	PCC-6307	Cyanobacteriia	Cyanobacteria	95	K03553	NA	NA	NA	NA	Prochlorococcus_B
HSD00-20a-270-S2C009-0125-161122_c411138_1	Shared oscillators	3.64783e+08	1551	21	9	24	0.0447231	1.08e-155	1117|Cyanobacteria	Acts as a processive, ATP-dependent zinc metallopeptidase for both cytoplasmic and membrane proteins. Plays a role in the quality control of integral membrane proteins	ftsH3	ko:K03798	Prochlorococcus_A_sp003212615	Prochlorococcus_A	Cyanobiaceae	PCC-6307	Cyanobacteriia	Cyanobacteria	93.7	K03798	NA	NA	NA	NA	Prochlorococcus_A
HSD00-20a-271-S2C007-0125-161007_c274298_1	Shared oscillators	3.64625e+08	1552	3	12	24	0.00433534	1.11e-176	1117|Cyanobacteria	Alternative locus ID	psbO	ko:K02716	Prochlorococcus_B_sp003279655	Prochlorococcus_B	Cyanobiaceae	PCC-6307	Cyanobacteriia	Cyanobacteria	98.1	K02716	NA	NA	NA	NA	Prochlorococcus_B
HOT238_1c_0125m-141106_c56574_1	Shared oscillators	3.63859e+08	1554	9	12	24	2.23936217562721e-05	NA	NA	NA	NA	NA	Nostoc_sp014222285	Nostoc	Nostocaceae	Cyanobacteriales	Cyanobacteriia	Cyanobacteria	83.3	NA	Eukaryota;Alveolata;Dinoflagellata;Dinophyceae;Prorocentrales;Prorocentraceae	Prorocentraceae	NA	NA	Unknown
HSD00-20a-269-S2C008-0100-161125_c146566_2	Shared oscillators	3.62643e+08	1556	24	15	24	0.0169706	1.17e-308	1117|Cyanobacteria	Alternative locus ID	spt	ko:K00830	Prochlorococcus_B_marinus_B	Prochlorococcus_B	Cyanobiaceae	PCC-6307	Cyanobacteriia	Cyanobacteria	99.5	K00830	NA	NA	NA	NA	Prochlorococcus_B
HSD00-20a-270-S2C007-0075-161020_c671466_2	Shared oscillators	3.62519e+08	1557	9	15	24	0.0281836	6.42e-145	28211|Alphaproteobacteria	COG0834 ABC-type amino acid transport signal transduction systems periplasmic component domain	bztA	ko:K09969	CACKLF01_sp002725175	CACKLF01	Rhodobacteraceae	Rhodobacterales	Alphaproteobacteria	Proteobacteria	96.5	K09969	Eukaryota;Opisthokonta;Choanoflagellida;Choanoflagellatea;Acanthoecida	Acanthoecida	Opisthokont;Acanthoecida;Acanthoecidae;Incertae sedis;Acanthoeca-like	Acanthoeca-like	CACKLF01
HSD00-20a-268-S2C009-0125-151124_c233020_1	Shared oscillators	3.62357e+08	1558	3	12	24	0.00161233	5.31e-222	1117|Cyanobacteria	The pyruvate dehydrogenase complex catalyzes the overall conversion of pyruvate to acetyl-CoA and CO(2)	pdhA	ko:K00161	Prochlorococcus_B_sp003216595	Prochlorococcus_B	Cyanobiaceae	PCC-6307	Cyanobacteriia	Cyanobacteria	95.2	K00161	NA	NA	NA	NA	Prochlorococcus_B
FS-L2-DIEL-05-22a-S41C1-0100_c286_3	Shared oscillators	3.61841e+08	1563	9	6	24	0.000857986	9.51e-46	1117|Cyanobacteria	ATP synthase	atp1	ko:K02116	Prochlorococcus_B_sp003279635	Prochlorococcus_B	Cyanobiaceae	PCC-6307	Cyanobacteriia	Cyanobacteria	85.3	K02116	NA	NA	NA	NA	1117|Cyanobacteria
HOT229_1_0125m-140909_c713477_1	Shared oscillators	3.61254e+08	1564	9	18	24	0.000312506	1.84e-60	1117|Cyanobacteria	Alternative locus ID	-	-	Prochlorococcus_B_sp000757865	Prochlorococcus_B	Cyanobiaceae	PCC-6307	Cyanobacteriia	Cyanobacteria	76	NA	NA	NA	NA	NA	1117|Cyanobacteria
HSD00-20a-269-S2C010-0225-160909_c1173826_1	Shared oscillators	3.60582e+08	1566	6	9	24	8.76098756556869e-05	8.33e-158	1117|Cyanobacteria	Belongs to the bacterial plant glucose-1-phosphate adenylyltransferase family	glgC	ko:K00975	Prochlorococcus_B_sp003216375	Prochlorococcus_B	Cyanobiaceae	PCC-6307	Cyanobacteriia	Cyanobacteria	94.9	K00975	NA	NA	NA	NA	Prochlorococcus_B
HSD00-20a-273-S2C008-0125-161026_c508367_2	Shared oscillators	3.59297e+08	1573	9	6	24	0.00271956	6.63e-98	1117|Cyanobacteria	Alternative locus ID	psaD	ko:K02692	Prochlorococcus_B_marinus_B	Prochlorococcus_B	Cyanobiaceae	PCC-6307	Cyanobacteriia	Cyanobacteria	97.2	K02692	NA	NA	NA	NA	Prochlorococcus_B
HOT231_2_0125m-150213_c209371_2	Shared oscillators	3.57197e+08	1581	15	12	24	1.07071967235483e-05	3.49e-222	1117|Cyanobacteria	Belongs to the cysteine synthase cystathionine beta- synthase family	cysK1	ko:K01738	NA	Prochlorococcus_B	Cyanobiaceae	PCC-6307	Cyanobacteriia	Cyanobacteria	96	K01738	NA	NA	NA	NA	Prochlorococcus_B
HC15-DNA-20-125-161128_c124992_1	Shared oscillators	3.56508e+08	1585	15	15	24	0.000829385	3.14e-60	1117|Cyanobacteria	Glutamine synthetase	glnA	ko:K01915	NA	Prochlorococcus_B	Cyanobiaceae	PCC-6307	Cyanobacteriia	Cyanobacteria	97.9	K01915	NA	NA	NA	NA	Prochlorococcus_B
HCD16-22a-225-S2C010-0125-150608_c613912_1	Shared oscillators	3.56353e+08	1587	9	12	24	0.00275431	2.98e-270	1117|Cyanobacteria	Photosystem II (PSII) is a light-driven water plastoquinone oxidoreductase that uses light energy to abstract electrons from H(2)O, generating O(2) and a proton gradient subsequently used for ATP formation. It consists of a core antenna complex that captures photons, and an electron transfer chain that converts photonic excitation into a charge separation. The D1 D2 (PsbA PsbA) reaction center he…	psbA	ko:K02703	NA	Prochlorococcus_C	Cyanobiaceae	PCC-6307	Cyanobacteriia	Cyanobacteria	100	K02703	NA	NA	NA	NA	Prochlorococcus_C
HC15-DNA-20-125-160906_c1854783_1	Shared oscillators	3.56327e+08	1588	21	18	24	0.0397068	9.74e-133	1117|Cyanobacteria	Binds the lower part of the 30S subunit head. Binds mRNA in the 70S ribosome, positioning it for translation	rps3	ko:K02982	Prochlorococcus_marinus	Prochlorococcus	Cyanobiaceae	PCC-6307	Cyanobacteriia	Cyanobacteria	93.9	K02982	NA	NA	NA	NA	Prochlorococcus
HCD16-22a-227-S2C004-0125-150526_c699784_2	Shared oscillators	3.55434e+08	1593	15	12	24	0.00351315	0	1117|Cyanobacteria	Core component of the KaiBC clock protein complex, which constitutes the main circadian regulator in cyanobacteria. Binds to DNA. The KaiBC complex may act as a promoter-nonspecific transcription regulator that represses transcription, possibly by acting on the state of chromosome compaction	kaiC	ko:K08482	NA	Prochlorococcus_B	Cyanobiaceae	PCC-6307	Cyanobacteriia	Cyanobacteria	99.2	K08482	NA	NA	NA	NA	Prochlorococcus_B
HSD00-20a-271-S2C007-0125-161007_c393179_1	Shared oscillators	3.55424e+08	1595	3	18	24	0.0306998	NA	NA	NA	NA	NA	NA	NA	NA	NA	NA	NA	NA	NA	NA	NA	NA	NA	Unknown
FS-L1-DIEL-05-22a-S15C1-0093_c4824_1	Shared oscillators	3.5497e+08	1600	24	15	24	0.0488015	3.1e-71	1117|Cyanobacteria	Catalyzes the decarbonylation of fatty aldehydes to alkanes	-	ko:K14331	Prochlorococcus_B_sp003209755	Prochlorococcus_B	Cyanobiaceae	PCC-6307	Cyanobacteriia	Cyanobacteria	98.3	K14331	NA	NA	NA	NA	Prochlorococcus_B
HSD00-20a-269-S2C008-0100-161125_c286677_1	Shared oscillators	3.54834e+08	1601	15	9	24	0.000270057	0	1117|Cyanobacteria	COG1009 NADH ubiquinone oxidoreductase subunit 5 (chain L) Multisubunit Na H antiporter, MnhA subunit Energy production and conversion Inorganic ion transport and metabolism	ndhF	ko:K05577	NA	Prochlorococcus_B	Cyanobiaceae	PCC-6307	Cyanobacteriia	Cyanobacteria	98	K05577	NA	NA	NA	NA	Prochlorococcus_B
CSHLIID00-20a-S15C001-0015-151211_c248568_1	Shared oscillators	3.53146e+08	1606	18	6	24	0.018396	3.79e-172	554915|Amoebozoa	Actins are highly conserved proteins that are involved in various types of cell motility and are ubiquitously expressed in all eukaryotic cells. Multiple isoforms are involved in various cellular functions such as cytoskeleton structure, cell mobility, chromosome movement and muscle contraction	-	ko:K10355	Microbacterium_arborescens	Microbacterium	Microbacteriaceae	Actinomycetales	Actinomycetia	Actinobacteriota	91.3	K10355;K10354	Eukaryota; Hacrobia; Haptophyta; Prymnesiophyceae	Prymnesiophyceae	Haptophytes; Coccolithophyceae	Coccolithophyceae	Microbacterium
HCD16-22a-225-S2C010-0125-150608_c298169_9	Shared oscillators	3.52896e+08	1609	24	9	24	0.000124737	4e-211	1117|Cyanobacteria	DNA-dependent RNA polymerase catalyzes the transcription of DNA into RNA using the four ribonucleoside triphosphates as substrates	rpoC2	ko:K03046	JACYLR01_sp015272465	JACYLR01	Gloeomargaritaceae	Gloeomargaritales	Cyanobacteriia	Cyanobacteria	45.8	NA	NA	NA	NA	NA	1117|Cyanobacteria
HSD00-20a-271-S2C007-0100-161007_c307078_1	Shared oscillators	3.52786e+08	1610	12	12	24	0.00114966	5.72e-154	28211|Alphaproteobacteria	COG0834 ABC-type amino acid transport signal transduction systems periplasmic component domain	bztA	ko:K09969	CACIJG01_sp902586885	CACIJG01	Rhodobacteraceae	Rhodobacterales	Alphaproteobacteria	Proteobacteria	99.7	K09969	NA	NA	NA	NA	CACIJG01
HSD00-20a-279-S2C007-0175-170501_c1360191_1	Shared oscillators	3.51571e+08	1616	6	12	24	0.0308404	3.84e-75	1117|Cyanobacteria	RuBisCO catalyzes two reactions the carboxylation of D- ribulose 1,5-bisphosphate, the primary event in carbon dioxide fixation, as well as the oxidative fragmentation of the pentose substrate in the photorespiration process. Both reactions occur simultaneously and in competition at the same active site	cbbL	ko:K01601	NA	Prochlorococcus_A	Cyanobiaceae	PCC-6307	Cyanobacteriia	Cyanobacteria	89.2	K01601	NA	NA	NA	NA	1117|Cyanobacteria
HCD16-22a-224-S2C011-0125-150608_c158571_12	Shared oscillators	3.51018e+08	1621	6	6	24	0.00637614	3.29e-120	2759|Eukaryota	photosynthesis	petA	ko:K02634	Stenomitos_frigidus	Stenomitos	Leptolyngbyaceae	Leptolyngbyales	Cyanobacteriia	Cyanobacteria	57.9	K02634	Eukaryota;Stramenopiles;Ochrophyta;Raphidophyceae;Raphidophyceae_X	Raphidophyceae_X	Stramenopile;Uncertain;Uncertain;Uncertain;Uncertain;Uncertain	Uncertain	Uncertain
HC15-DNA-20-125-160906_c1402171_2	Shared oscillators	3.50699e+08	1622	21	9	24	0.00370185	3.07e-89	1117|Cyanobacteria	Acts as a processive, ATP-dependent zinc metallopeptidase for both cytoplasmic and membrane proteins. Plays a role in the quality control of integral membrane proteins	ftsH3	ko:K03798	NA	Prochlorococcus_B	Cyanobiaceae	PCC-6307	Cyanobacteriia	Cyanobacteria	95.5	K03798	NA	NA	NA	NA	Prochlorococcus_B
FS-L1-DIEL-05-22a-S10C1-0095_c1484_1	Shared oscillators	3.50386e+08	1624	15	18	24	4.00150106786175e-05	NA	NA	NA	NA	NA	NA	NA	NA	NA	NA	NA	NA	NA	NA	NA	NA	NA	Unknown
HSD00-20a-275-S2C007-0125-170419_c586674_1	Shared oscillators	3.48118e+08	1634	6	9	24	0.000624431	3.65999999948243e-315	1117|Cyanobacteria	Belongs to the bacterial plant glucose-1-phosphate adenylyltransferase family	glgC	ko:K00975	NA	Prochlorococcus_B	Cyanobiaceae	PCC-6307	Cyanobacteriia	Cyanobacteria	100	K00975	NA	NA	NA	NA	Prochlorococcus_B
HSD00-20a-278-S2C006-0150-161217_c456675_2	Shared oscillators	3.46704e+08	1642	12	18	24	0.000522425	5.74e-126	1117|Cyanobacteria	Involved in peptide bond synthesis. Stimulates efficient translation and peptide-bond synthesis on native or reconstituted 70S ribosomes in vitro. Probably functions indirectly by altering the affinity of the ribosome for aminoacyl-tRNA, thus increasing their reactivity as acceptors for peptidyl transferase	efp	ko:K02356	NA	Prochlorococcus_B	Cyanobiaceae	PCC-6307	Cyanobacteriia	Cyanobacteria	98.4	K02356	NA	NA	NA	NA	Prochlorococcus_B
HSD00-20a-269-S2C008-0100-161125_c491738_1	Shared oscillators	345501000	1646	9	6	24	0.0169706	NA	NA	NA	NA	NA	NA	NA	NA	NA	NA	NA	NA	NA	NA	NA	NA	NA	Unknown
CSHLIID00-20a-S07C001-0015-151211_c97781_4	Shared oscillators	3.44854e+08	1648	6	15	24	0.000173557	4.82000000000001e-310	2836|Bacillariophyta	Produces ATP from ADP in the presence of a proton gradient across the membrane. The catalytic sites are hosted primarily by the beta subunits	atpB	ko:K02112	Sediminibacterium_sp903929425	Sediminibacterium	Chitinophagaceae	Chitinophagales	Bacteroidia	Bacteroidota	85.7	K02112	Eukaryota;Stramenopiles;Ochrophyta;Bacillariophyta;Bacillariophyta_X;Raphid-pennate;Amphiprora;Amphiprora paludosa	Amphiprora paludosa	Stramenopile;Bacillariophyceae;Naviculales;Amphipleuraceae;Amphiprora;Amphiprora sp.	Amphiprora sp.	Amphiprora sp.
HSD00-20a-270-S2C009-0175-161122_c1592183_1	Shared oscillators	3.44572e+08	1649	12	9	24	2.16961035313132e-05	1.55e-230	1117|Cyanobacteria	Photosystem II (PSII) is a light-driven water plastoquinone oxidoreductase that uses light energy to abstract electrons from H(2)O, generating O(2) and a proton gradient subsequently used for ATP formation. It consists of a core antenna complex that captures photons, and an electron transfer chain that converts photonic excitation into a charge separation. The D1 D2 (PsbA PsbA) reaction center he…	psbA	ko:K02703	NA	NA	NA	NA	NA	Bacteria	89	K02703	Eukaryota;Hacrobia;Haptophyta;Pavlovophyceae;Pavlovales;Pavlovaceae;Pavlova;Uncertain	Uncertain	Haptophytes;Coccolithophyceae;Phaeocystales;Phaeocystaceae;Phaeocystis;Phaeocystis Sp	Phaeocystis Sp	1117|Cyanobacteria
HSD00-20a-271-S2C007-0125-161007_c166415_1	Shared oscillators	3.4393e+08	1651	18	12	24	0.000342515	0	3041|Chlorophyta	-	-	-	NA	NA	NA	NA	NA	NA	NA	NA	Eukaryota;Archaeplastida;Chlorophyta;Mamiellophyceae	Mamiellophyceae	Archaeplastida;Prasinophyte;Mamiellales;Bathycoccaceae;Ostreococcus;Ostreococcus lucimarinus	Ostreococcus lucimarinus	Ostreococcus lucimarinus
HCD16-22a-227-S2C004-0125-150526_c402848_1	Shared oscillators	3.43629e+08	1655	6	12	24	0.00121126	3.44e-241	1117|Cyanobacteria	Protoporphyrin IX	chlH	ko:K03403	Prochlorococcus_B_sp902564695	Prochlorococcus_B	Cyanobiaceae	PCC-6307	Cyanobacteriia	Cyanobacteria	95.4	K03403	NA	NA	NA	NA	Prochlorococcus_B
HCD16-22a-224-S2C011-0125-150608_c487382_1	Shared oscillators	3.42879e+08	1656	24	18	24	0.0174313	1.08e-92	1117|Cyanobacteria	F(1)F(0) ATP synthase produces ATP from ADP in the presence of a proton or sodium gradient. F-type ATPases consist of two structural domains, F(1) containing the extramembraneous catalytic core and F(0) containing the membrane proton channel, linked together by a central stalk and a peripheral stalk. During catalysis, ATP synthesis in the catalytic domain of F(1) is coupled via a rotary mechanism…	atpF	ko:K02109	Prochlorococcus_B_marinus_B	Prochlorococcus_B	Cyanobiaceae	PCC-6307	Cyanobacteriia	Cyanobacteria	100	K02109	NA	NA	NA	NA	Prochlorococcus_B
HSD00-20a-270-S2C007-0045-161020_c723801_1	Shared oscillators	3.42638e+08	1658	9	9	24	7.21681658855246e-05	1.7e-51	2759|Eukaryota	photosynthetic electron transport chain	psbE	ko:K02707,ko:K02713	Synechococcus_elongatus_A	Synechococcus	Synechococcaceae	Synechococcales	Cyanobacteriia	Cyanobacteria	80.8	K02707	Eukaryota;Stramenopiles;Ochrophyta;Bacillariophyta;Bacillariophyta_X;Araphid-pennate;Asterionellopsis	Asterionellopsis	Stramenopile;Bacillariophyceae;Bacillariales;Bacillariaceae;Fragilariopsis;Fragilariopsis kerguelensis	Fragilariopsis kerguelensis	Fragilariopsis kerguelensis
HSD00-20a-270-S2C009-0175-161122_c1462784_1	Shared oscillators	3.42322e+08	1662	9	6	24	0.0311964	4.11e-57	1117|Cyanobacteria	One of the components of the core complex of photosystem II (PSII). It binds chlorophyll and helps catalyze the primary light-induced photochemical processes of PSII. PSII is a light- driven water plastoquinone oxidoreductase, using light energy to abstract electrons from H(2)O, generating O(2) and a proton gradient subsequently used for ATP formation	psbC	ko:K02705	NA	Prochlorococcus_B	Cyanobiaceae	PCC-6307	Cyanobacteriia	Cyanobacteria	93.5	K02705	NA	NA	NA	NA	Prochlorococcus_B
HC15-DNA-20-025-160906_c2094263_1	Shared oscillators	3.41902e+08	1666	12	9	24	0.00164212	1.76e-50	1117|Cyanobacteria	photosystem II CP43 protein (PsbC) homolog	-	ko:K08918,ko:K08921	NA	Prochlorococcus_A	Cyanobiaceae	PCC-6307	Cyanobacteriia	Cyanobacteria	95.1	K08918	NA	NA	NA	NA	Prochlorococcus_A
HSD00-20a-280-S2C007-0125-170508_c858726_1	Shared oscillators	3.41497e+08	1668	12	12	24	3.05831461011764e-05	NA	NA	NA	NA	NA	NA	NA	NA	NA	NA	NA	NA	NA	Eukaryota;Archaeplastida;Chlorophyta;Mamiellophyceae;Mamiellales;Bathycoccaceae	Bathycoccaceae	Stramenopile;Raphidophyceae;Chattonellales;Vacuolariaceae;Chattonella	Chattonella	Chattonella
HSD00-20a-272-S2C010-0225-161221_c799190_1	Shared oscillators	3.41262e+08	1669	15	18	24	3.1305521050514e-05	1.63e-48	1117|Cyanobacteria	Binds to Cpn60 in the presence of Mg-ATP and suppresses the ATPase activity of the latter	groS	ko:K04078	NA	Prochlorococcus_B	Cyanobiaceae	PCC-6307	Cyanobacteriia	Cyanobacteria	94.4	K04078	NA	NA	NA	NA	Prochlorococcus_B
CSHLIID00-20a-S16C001-0015-151211_c783280_1	Shared oscillators	3.41236e+08	1670	6	12	24	2.88223638979072e-05	4.1e-54	2759|Eukaryota	photosynthetic electron transport chain	psbE	ko:K02707,ko:K02713	SIO1A7_sp010672965	SIO1A7	Oscillatoriaceae	Cyanobacteriales	Cyanobacteriia	Cyanobacteria	79.8	K02707	Eukaryota;Stramenopiles;Ochrophyta;Bacillariophyta;Bacillariophyta_X;Araphid-pennate;Asterionellopsis	Asterionellopsis	NA	NA	2759|Eukaryota
HSD00-20a-270-S2C009-0125-161122_c511387_1	Shared oscillators	3.40676e+08	1672	9	12	24	0.00271297	0	3041|Chlorophyta	One of the components of the core complex of photosystem II (PSII). It binds chlorophyll and helps catalyze the primary light-induced photochemical processes of PSII. PSII is a light- driven water plastoquinone oxidoreductase, using light energy to abstract electrons from H(2)O, generating O(2) and a proton gradient subsequently used for ATP formation	psbC	ko:K02705	JADCRZ01_sp015069695	JADCRZ01	Chitinophagaceae	Chitinophagales	Bacteroidia	Bacteroidota	85.8	K02705	Eukaryota;Archaeplastida;Chlorophyta;Mamiellophyceae;Mamiellales;Bathycoccaceae;Ostreococcus	Ostreococcus	Archaeplastida;Prasinophyte;Pyramimonadales;Pyramimonadaceae;Pyramimonas;Pyramimonas parkeae	Pyramimonas parkeae	Pyramimonas parkeae
HOT229_1_0125m-140909_c523241_1	Shared oscillators	3.38278e+08	1682	9	18	24	0.000671496	4.84e-88	1117|Cyanobacteria	Alternative locus ID	-	-	Prochlorococcus_B_marinus_A	Prochlorococcus_B	Cyanobiaceae	PCC-6307	Cyanobacteriia	Cyanobacteria	71.3	NA	NA	NA	NA	NA	1117|Cyanobacteria
HC15-DNA-20-025-160906_c195601_1	Shared oscillators	3.37619e+08	1685	3	6	24	4.90946571726399e-06	2e-243	2759|Eukaryota	translation elongation factor activity	tufA	ko:K02358	Oxynema_aestuarii	Oxynema	Oscillatoriaceae	Cyanobacteriales	Cyanobacteriia	Cyanobacteria	80.6	K02358	Eukaryota;Hacrobia;Haptophyta;Prymnesiophyceae;Prymnesiales;Prymnesiaceae;Prymnesium	Prymnesium	Haptophytes;Coccolithophyceae;Prymnesiales;Prymnesiaceae;Prymnesium;Prymnesium parvum	Prymnesium parvum	Prymnesium parvum
HCD16-22a-227-S2C004-0125-150526_c580708_1	Shared oscillators	3.35854e+08	1692	15	15	24	3.02231710421028e-05	0	1117|Cyanobacteria	COG1009 NADH ubiquinone oxidoreductase subunit 5 (chain L) Multisubunit Na H antiporter, MnhA subunit Energy production and conversion Inorganic ion transport and metabolism	ndhF	ko:K05577	NA	Prochlorococcus_B	Cyanobiaceae	PCC-6307	Cyanobacteriia	Cyanobacteria	95.9	K05577	NA	NA	NA	NA	Prochlorococcus_B
HSD00-20a-275-S2C007-0125-170419_c225413_1	Shared oscillators	3.35467e+08	1693	15	18	24	0.01212	1.35e-65	1117|Cyanobacteria	Binds to Cpn60 in the presence of Mg-ATP and suppresses the ATPase activity of the latter	groS	ko:K04078	Synechococcus_C_sp004209775	Synechococcus_C	Cyanobiaceae	PCC-6307	Cyanobacteriia	Cyanobacteria	95.5	K04078	NA	NA	NA	NA	Synechococcus_C
HCD16-22a-224-S2C003-0025-150608_c849710_8	Shared oscillators	3.35352e+08	1694	6	12	24	4.06912472905251e-07	6.86999999890701e-315	2836|Bacillariophyta	RuBisCO catalyzes two reactions the carboxylation of D- ribulose 1,5-bisphosphate, the primary event in carbon dioxide fixation, as well as the oxidative fragmentation of the pentose substrate in the photorespiration process. Both reactions occur simultaneously and in competition at the same active site	-	ko:K01601	JAAFJM01_sp903901345	JAAFJM01	UKL13-3	NS11-12g	Bacteroidia	Bacteroidota	81	K01601	Eukaryota;Stramenopiles;Ochrophyta;Dictyochophyceae;Dictyochophyceae_X;Dictyochophyceae_XX;Uncertain	Uncertain	Stramenopile;Uncertain;Uncertain;Uncertain;Uncertain;Uncertain	Uncertain	Uncertain
FS-L2-DIEL-05-22a-S62C1-0098_c603_1	Shared oscillators	3.35192e+08	1696	18	12	24	7.45540646921953e-06	3.43e-05	35493|Streptophyta	-	-	-	RAAP-2_sp013044405	RAAP-2	RAAP-2	Acidimicrobiales	Acidimicrobiia	Actinobacteriota	49.8	NA	Eukaryota;Stramenopiles;Ochrophyta;Dictyochophyceae	Dictyochophyceae	Haptophytes;Coccolithophyceae;Coccolithales;Calcidiscaceae	Calcidiscaceae	Calcidiscaceae
HSD00-20a-270-S2C009-0125-161020_c196170_1	Shared oscillators	3.33375e+08	1700	9	12	24	3.09345009265146e-05	2.26e-92	1117|Cyanobacteria	Photosystem II (PSII) is a light-driven water plastoquinone oxidoreductase that uses light energy to abstract electrons from H(2)O, generating O(2) and a proton gradient subsequently used for ATP formation. It consists of a core antenna complex that captures photons, and an electron transfer chain that converts photonic excitation into a charge separation. The D1 D2 (PsbA PsbA) reaction center he…	psbA	ko:K02703	NA	Prochlorococcus_B	Cyanobiaceae	PCC-6307	Cyanobacteriia	Cyanobacteria	93.8	K02703	NA	NA	NA	NA	Prochlorococcus_B
FS-L2-DIEL-05-22a-S30C1-0095_c7615_1	Shared oscillators	3.32451e+08	1703	9	6	24	0.00543255	NA	NA	NA	NA	NA	NA	NA	NA	NA	NA	NA	NA	NA	NA	NA	NA	NA	Unknown
HOT234_1_0125m-141202_c733946_1	Shared oscillators	3.3119e+08	1707	9	12	24	0.00459435	2.72e-19	2759|Eukaryota	One of the components of the core complex of photosystem II (PSII). PSII is a light-driven water plastoquinone oxidoreductase that uses light energy to abstract electrons from H(2)O, generating O(2) and a proton gradient subsequently used for ATP formation. It consists of a core antenna complex that captures photons, and an electron transfer chain that converts photonic excitation into a charge s…	psbL	ko:K02713	JACYLR01_sp015272465	JACYLR01	Gloeomargaritaceae	Gloeomargaritales	Cyanobacteriia	Cyanobacteria	92.1	K02713	NA	NA	NA	NA	JACYLR01
CSHLIID00-20a-S06C001-0015-151211_c359799_3	Shared oscillators	3.30349e+08	1709	12	12	24	0.000873611	2.06e-258	1117|Cyanobacteria	photosystem II CP43 protein (PsbC) homolog	-	ko:K08918,ko:K08921	NA	Prochlorococcus_A	Cyanobiaceae	PCC-6307	Cyanobacteriia	Cyanobacteria	100	K08918	NA	NA	NA	NA	Prochlorococcus_A
HC15-DNA-20-125-160906_c1460279_1	Shared oscillators	3.30314e+08	1710	3	12	24	0.000838699	2.92e-37	1117|Cyanobacteria	Alternative locus ID	-	-	Prochlorococcus_B_sp902564695	Prochlorococcus_B	Cyanobiaceae	PCC-6307	Cyanobacteriia	Cyanobacteria	98.4	NA	NA	NA	NA	NA	Prochlorococcus_B
HC15-DNA-20-125-161128_c738737_1	Shared oscillators	3.30179e+08	1712	24	15	24	0.000523724	7.45e-217	1117|Cyanobacteria	ribosomal protein	rps1a	ko:K02945	Prochlorococcus_sp003212695	Prochlorococcus	Cyanobiaceae	PCC-6307	Cyanobacteriia	Cyanobacteria	90.8	K02945	NA	NA	NA	NA	Prochlorococcus
HSD00-20a-269-S2C004-0045-160909_c558999_4	Shared oscillators	3.29486e+08	1716	15	15	24	0.000124737	1.19e-43	1117|Cyanobacteria	Alternative locus ID	-	-	Prochlorococcus_B_sp003283685	Prochlorococcus_B	Cyanobiaceae	PCC-6307	Cyanobacteriia	Cyanobacteria	90.3	NA	NA	NA	NA	NA	Prochlorococcus_B
HSD00-20a-281-S2C004-0045-170417_c71564_1	Shared oscillators	3.29381e+08	1717	9	18	24	1.5359691741974e-06	2.96e-192	1117|Cyanobacteria	Belongs to the OprB family	-	-	Prochlorococcus_B_sp003216375	Prochlorococcus_B	Cyanobiaceae	PCC-6307	Cyanobacteriia	Cyanobacteria	92.7	NA	NA	NA	NA	NA	Prochlorococcus_B
HCD16-22a-224-S2C011-0125-150608_c193664_2	Shared oscillators	3.28743e+08	1723	15	15	24	0.000678468	6.32e-308	1117|Cyanobacteria	ATP-dependent specificity component of the Clp protease. It directs the protease to specific substrates. Can perform chaperone functions in the absence of ClpP	clpX	ko:K03544	Prochlorococcus_B_marinus_B	Prochlorococcus_B	Cyanobiaceae	PCC-6307	Cyanobacteriia	Cyanobacteria	98	K03544	NA	NA	NA	NA	Prochlorococcus_B
HOT229_1_0125m-140909_c763198_1	Shared oscillators	3.28569e+08	1725	24	15	24	0.00599438	2.6e-43	1117|Cyanobacteria	Binds as a heterodimer with protein S6 to the central domain of the 16S rRNA, where it helps stabilize the platform of the 30S subunit	rpsR	ko:K02963	NA	Prochlorococcus_B	Cyanobiaceae	PCC-6307	Cyanobacteriia	Cyanobacteria	98.6	K02963	NA	NA	NA	NA	Prochlorococcus_B
CSHLIID00-20a-S34C001-0015-151211_c65147_1	Shared oscillators	3.28449e+08	1726	15	12	24	3.6223336626609e-06	6.38e-230	1117|Cyanobacteria	Belongs to the cysteine synthase cystathionine beta- synthase family	cysK1	ko:K01738	NA	Prochlorococcus_A	Cyanobiaceae	PCC-6307	Cyanobacteriia	Cyanobacteria	100	K01738	NA	NA	NA	NA	Prochlorococcus_A
FS-L1-DIEL-05-22a-S17C1-0112_c2799_1	Shared oscillators	3.27032e+08	1731	9	12	24	3.97017604988997e-05	NA	NA	NA	NA	NA	Trichormus_sp001597745	Trichormus	Nostocaceae	Cyanobacteriales	Cyanobacteriia	Cyanobacteria	55.6	NA	NA	NA	NA	NA	Unknown
HOT229_1_0125m-140909_c1087939_1	Shared oscillators	3.26523e+08	1733	15	12	24	0.0155807	2.29e-170	1117|Cyanobacteria	Heat shock 70 kDa protein	dnaK2	ko:K04043	Prochlorococcus_B_sp003216575	Prochlorococcus_B	Cyanobiaceae	PCC-6307	Cyanobacteriia	Cyanobacteria	94.3	K04043	NA	NA	NA	NA	Prochlorococcus_B
HSD00-20a-281-S2C004-0045-170417_c447957_1	Shared oscillators	3.25691e+08	1736	21	15	24	0.000464811	NA	NA	NA	NA	NA	Prochlorococcus_A_sp003212115	Prochlorococcus_A	Cyanobiaceae	PCC-6307	Cyanobacteriia	Cyanobacteria	77.6	NA	Eukaryota;Archaeplastida;Chlorophyta;Mamiellophyceae;Mamiellales	Mamiellales	Archaeplastida;Prasinophyte;Mamiellales;Bathycoccaceae	Bathycoccaceae	Unknown
CSHLIID00-20a-S14C001-0015-151211_c203956_2	Shared oscillators	3.25643e+08	1738	18	9	24	0.000800937	6.05e-299	28211|Alphaproteobacteria	Prevents misfolding and promotes the refolding and proper assembly of unfolded polypeptides generated under stress conditions	groL	ko:K04077	NA	GCA-002684695	GCA-002684695	Puniceispirillales	Alphaproteobacteria	Proteobacteria	99.8	K04077	NA	NA	NA	NA	GCA-002684695
HC15-DNA-20-125-161128_c1140094_1	Shared oscillators	3.24891e+08	1745	9	12	24	8.93546032598674e-05	9.53e-112	2759|Eukaryota	Chlorophyll A-B binding protein	-	-	NA	NA	NA	NA	NA	NA	NA	NA	Eukaryota;Stramenopiles;Ochrophyta;Pelagophyceae;Pelagomonadales;Pelagomonadaceae;Pelagomonas	Pelagomonas	NA	NA	2759|Eukaryota
HOT229_1_0125m-140909_c790954_1	Shared oscillators	3.24636e+08	1746	18	12	24	0.000632456	6.23e-76	1117|Cyanobacteria	Alternative locus ID	-	-	AG-409-L18_sp003215535	AG-409-L18	Cyanobiaceae	PCC-6307	Cyanobacteriia	Cyanobacteria	96	NA	NA	NA	NA	NA	AG-409-L18
CSHLIID00-20a-S08C001-0015-151211_c463573_3	Shared oscillators	3.24463e+08	1748	12	6	24	7.00479635275214e-05	0	2836|Bacillariophyta	One of the components of the core complex of photosystem II (PSII). It binds chlorophyll and helps catalyze the primary light-induced photochemical processes of PSII. PSII is a light- driven water plastoquinone oxidoreductase, using light energy to abstract electrons from H(2)O, generating O(2) and a proton gradient subsequently used for ATP formation	psbB	ko:K02704	JAAFJM01_sp903888395	JAAFJM01	UKL13-3	NS11-12g	Bacteroidia	Bacteroidota	88.6	K02704	Eukaryota;Stramenopiles;Ochrophyta;Bacillariophyta;Bacillariophyta_X;Polar-centric-Mediophyceae;Extubocellulus;Extubocellulus spinifer	Extubocellulus spinifer	Stramenopile;Bacillariophyceae;Cymatosirales;Cymatosiraceae;Extubocellulus;Extubocellulus spinifer	Extubocellulus spinifer	Extubocellulus spinifer
HC15-DNA-20-125-161128_c2022694_2	Shared oscillators	3.24453e+08	1749	6	12	24	0.0121233	7.57e-129	1117|Cyanobacteria	Catalyzes the formation of the isocyclic ring in chlorophyll biosynthesis. Mediates the cyclase reaction, which results in the formation of divinylprotochlorophyllide (Pchlide) characteristic of all chlorophylls from magnesium-protoporphyrin IX 13-monomethyl ester (MgPMME)	acsF	ko:K04035	Prochlorococcus_B_sp003279615	Prochlorococcus_B	Cyanobiaceae	PCC-6307	Cyanobacteriia	Cyanobacteria	95	K04035	NA	NA	NA	NA	Prochlorococcus_B
HOT229_1_0075m-140909_c1060884_1	Shared oscillators	3.23834e+08	1750	24	18	24	0.0413224	1.66e-53	1117|Cyanobacteria	Cytochrome b559 beta chain (PsbF)	-	ko:K02708	Prochlorococcus_B_sp003278445	Prochlorococcus_B	Cyanobiaceae	PCC-6307	Cyanobacteriia	Cyanobacteria	88.7	K02708	NA	NA	NA	NA	1117|Cyanobacteria
FS-L1-DIEL-05-22a-S12C1-0095_c10760_1	Shared oscillators	3.23287e+08	1752	15	12	24	2.71507559462058e-07	1.7e-05	1117|Cyanobacteria	calcium- and calmodulin-responsive adenylate cyclase activity	-	-	Prochlorococcus_B_sp003216175	Prochlorococcus_B	Cyanobiaceae	PCC-6307	Cyanobacteriia	Cyanobacteria	88.1	NA	NA	NA	NA	NA	Unknown
HSD00-20a-274-S2C008-0125-161205_c730185_1	Shared oscillators	3.21159e+08	1761	18	12	24	4.41399094914491e-05	0	1117|Cyanobacteria	DNA-dependent RNA polymerase catalyzes the transcription of DNA into RNA using the four ribonucleoside triphosphates as substrates	rpoC2	ko:K03046	Prochlorococcus_B_sp003279615	Prochlorococcus_B	Cyanobiaceae	PCC-6307	Cyanobacteriia	Cyanobacteria	96.1	K03046	NA	NA	NA	NA	Prochlorococcus_B
HSD00-20a-268-S2C009-0150-151215_c1245624_7	Shared oscillators	3.21081e+08	1762	12	6	24	6.81702329622514e-05	1.43e-102	28883|Caudovirales	electron transporter, transferring electrons within the cyclic electron transport pathway of photosynthesis activity	-	-	Prochlorococcus_B_sp003284185	Prochlorococcus_B	Cyanobiaceae	PCC-6307	Cyanobacteriia	Cyanobacteria	93.8	K02703	NA	NA	NA	NA	Prochlorococcus_B
HSD00-20a-278-S2C006-0100-161217_c597914_2	Shared oscillators	3.21017e+08	1763	21	12	24	0.000173557	3.41e-158	1117|Cyanobacteria	DNA-dependent RNA polymerase catalyzes the transcription of DNA into RNA using the four ribonucleoside triphosphates as substrates	rpoA	ko:K03040	Prochlorococcus_B_sp003213355	Prochlorococcus_B	Cyanobiaceae	PCC-6307	Cyanobacteriia	Cyanobacteria	99.6	K03040	NA	NA	NA	NA	Prochlorococcus_B
HOT232_1_0025m-140909_c270144_4	Shared oscillators	3.20743e+08	1764	6	12	24	2.74637484574266e-06	1.68e-278	2759|Eukaryota	proton-transporting ATP synthase activity, rotational mechanism	atpB	ko:K02112,ko:K02114,ko:K02133	Sediminibacterium_sp903929425	Sediminibacterium	Chitinophagaceae	Chitinophagales	Bacteroidia	Bacteroidota	83.5	K02112	Eukaryota;Hacrobia;Haptophyta;Prymnesiophyceae;Prymnesiales;Chrysochromulinaceae;Chrysochromulina	Chrysochromulina	Haptophytes;Coccolithophyceae;Prymnesiales;Chrysochromulinaceae;Chrysochromulina;Chrysochromulina rotalis	Chrysochromulina rotalis	Chrysochromulina rotalis
HOT229_1_0125m-140909_c881184_1	Shared oscillators	3.20272e+08	1766	9	18	24	0.0120077	1.11e-203	1117|Cyanobacteria	Alternative locus ID	-	-	Prochlorococcus_B_sp003216955	Prochlorococcus_B	Cyanobiaceae	PCC-6307	Cyanobacteriia	Cyanobacteria	93.2	NA	NA	NA	NA	NA	Prochlorococcus_B
HSD20-02a-267-S2C010-0100-151221_c179313_1	Shared oscillators	3.20163e+08	1767	24	15	24	0.0172958	5.52e-46	1117|Cyanobacteria	Catalyzes the condensation reaction of fatty acid synthesis by the addition to an acyl acceptor of two carbons from malonyl-ACP	fabF	ko:K09458	NA	Prochlorococcus_B	Cyanobiaceae	PCC-6307	Cyanobacteriia	Cyanobacteria	100	K09458	NA	NA	NA	NA	Prochlorococcus_B
HOT232_1_0125m-140909_c407584_1	Shared oscillators	3.19895e+08	1769	9	6	24	0.000241254	1.33e-78	1117|Cyanobacteria	ATP synthase	atp1	ko:K02116	Prochlorococcus_B_marinus_B	Prochlorococcus_B	Cyanobiaceae	PCC-6307	Cyanobacteriia	Cyanobacteria	92.1	K02116	NA	NA	NA	NA	Prochlorococcus_B
HSD00-20a-269-S2C008-0100-161125_c725753_4	Shared oscillators	3.19017e+08	1775	9	15	24	4.21656304991197e-05	2.27e-86	3041|Chlorophyta	response to herbicide	-	ko:K02703	Ketobacter_sp002708905	Ketobacter	Ketobacteraceae	Pseudomonadales	Gammaproteobacteria	Proteobacteria	85.5	K02703	Eukaryota;Archaeplastida;Chlorophyta;Mamiellophyceae;Mamiellales;Bathycoccaceae;Bathycoccus;Bathycoccus prasinos	Bathycoccus prasinos	Archaeplastida;Prasinophyte;Mamiellales;Bathycoccaceae;Bathycoccus;Bathycoccus prasinos	Bathycoccus prasinos	Bathycoccus prasinos
HOT238_1_0025m-140909_c339652_4	Shared oscillators	3.18686e+08	1776	9	12	24	4.33188812335285e-05	7.01e-245	2836|Bacillariophyta	Photosynthetic reaction centre protein	psbA	ko:K02703	Winogradskyella_sp013003655	Winogradskyella	Flavobacteriaceae	Flavobacteriales	Bacteroidia	Bacteroidota	90.6	K02703	Eukaryota;Stramenopiles;Ochrophyta;Bacillariophyta;Bacillariophyta_X;Raphid-pennate;Amphiprora	Amphiprora	Stramenopile;Bacillariophyceae;Naviculales;Amphipleuraceae;Amphiprora;Amphiprora sp.	Amphiprora sp.	Winogradskyella
HSD00-20a-278-S2C006-0100-161217_c353874_1	Shared oscillators	3.18533e+08	1777	9	18	24	1.56934158778101e-05	3.41e-279	1117|Cyanobacteria	Belongs to the OprB family	-	-	Prochlorococcus_B_marinus_B	Prochlorococcus_B	Cyanobiaceae	PCC-6307	Cyanobacteriia	Cyanobacteria	90.3	NA	NA	NA	NA	NA	Prochlorococcus_B
HOT236_1_0125m-140909_c291520_1	Shared oscillators	3.17229e+08	1780	15	18	24	0.000221883	1.65e-80	1117|Cyanobacteria	Ammonium transporter	amtB	ko:K03320	NA	Prochlorococcus_B	Cyanobiaceae	PCC-6307	Cyanobacteriia	Cyanobacteria	93.9	K03320	NA	NA	NA	NA	Prochlorococcus_B
HOT229_1_0125m-140909_c545846_1	Shared oscillators	3.16902e+08	1782	24	15	24	0.0281836	1.02e-184	1117|Cyanobacteria	Alternative locus ID	rpe	ko:K01783	Prochlorococcus_B_marinus_B	Prochlorococcus_B	Cyanobiaceae	PCC-6307	Cyanobacteriia	Cyanobacteria	99.6	K01783	NA	NA	NA	NA	Prochlorococcus_B
HOT229_1_0125m-140909_c1108697_1	Shared oscillators	3.16533e+08	1783	18	9	24	4.70213842035297e-06	7.49e-59	1117|Cyanobacteria	Domain of unknown function (DUF4214)	-	-	NA	NA	NA	NA	NA	Bacteria	74.7	NA	NA	NA	NA	NA	1117|Cyanobacteria
HCD16-22a-224-S2C003-0045-150608_c508473_1	Shared oscillators	3.16391e+08	1784	15	15	24	4.90946571726399e-06	3.93e-76	1117|Cyanobacteria	Prevents misfolding and promotes the refolding and proper assembly of unfolded polypeptides generated under stress conditions	groEL	ko:K04077	NA	Prochlorococcus_A	Cyanobiaceae	PCC-6307	Cyanobacteriia	Cyanobacteria	100	K04077	NA	NA	NA	NA	Prochlorococcus_A
HOT232_1_0125m-140909_c720304_1	Shared oscillators	3.15813e+08	1792	18	12	24	1.05846706628506e-05	9.3e-129	1117|Cyanobacteria	Prevents misfolding and promotes the refolding and proper assembly of unfolded polypeptides generated under stress conditions	groL2	ko:K04077	Prochlorococcus_B_sp003213355	Prochlorococcus_B	Cyanobiaceae	PCC-6307	Cyanobacteriia	Cyanobacteria	94.9	K04077	NA	NA	NA	NA	Prochlorococcus_B
HCD16-22a-225-S2C010-0125-150608_c298169_79	Shared oscillators	3.15482e+08	1796	24	9	24	2.71507559462058e-07	8.52e-216	2759|Eukaryota	ATP binding	ycf46	-	NA	NA	NA	NA	NA	Bacteria	62.4	NA	NA	NA	NA	NA	2759|Eukaryota
HC15-DNA-20-125-161128_c1894108_1	Shared oscillators	3.15043e+08	1798	24	9	24	1.84662157437523e-06	1.03e-134	1117|Cyanobacteria	Associates with the EF-Tu.GDP complex and induces the exchange of GDP to GTP. It remains bound to the aminoacyl-tRNA.EF- Tu.GTP complex up to the GTP hydrolysis stage on the ribosome	tsf	ko:K02357	Prochlorococcus_B_sp003215695	Prochlorococcus_B	Cyanobiaceae	PCC-6307	Cyanobacteriia	Cyanobacteria	94	K02357	NA	NA	NA	NA	Prochlorococcus_B
HSD00-20a-274-S2C008-0150-161205_c188408_1	Shared oscillators	3.12119e+08	1815	6	9	24	0.00449011	6.74e-75	1117|Cyanobacteria	Produces ATP from ADP in the presence of a proton gradient across the membrane. The alpha chain is a regulatory subunit	atpA	ko:K02111	Prochlorococcus_D_marinus_B	Prochlorococcus_D	Cyanobiaceae	PCC-6307	Cyanobacteriia	Cyanobacteria	95.5	K02111	NA	NA	NA	NA	Prochlorococcus_D
HSD00-20a-273-S2C008-0125-161026_c261459_1	Shared oscillators	3.11349e+08	1817	6	9	24	0.011774	1.42e-114	1117|Cyanobacteria	Alternative locus ID	-	ko:K01623	NA	Prochlorococcus_B	Cyanobiaceae	PCC-6307	Cyanobacteriia	Cyanobacteria	96.5	K01623	NA	NA	NA	NA	Prochlorococcus_B
HOT232_1_0125m-140909_c202356_1	Shared oscillators	3.10598e+08	1822	24	15	24	0.0212777	2.51e-234	1117|Cyanobacteria	Belongs to the glyceraldehyde-3-phosphate dehydrogenase family	gap3	ko:K00134	Prochlorococcus_B_sp003209755	Prochlorococcus_B	Cyanobiaceae	PCC-6307	Cyanobacteriia	Cyanobacteria	96.5	K00134	NA	NA	NA	NA	Prochlorococcus_B
FS-L1-DIEL-05-22a-S10C1-0095_c1971_1	Shared oscillators	3.10451e+08	1824	15	18	24	1.59747264464806e-05	4.63e-30	1117|Cyanobacteria	Prevents misfolding and promotes the refolding and proper assembly of unfolded polypeptides generated under stress conditions	groEL	ko:K04077	NA	Prochlorococcus_B	Cyanobiaceae	PCC-6307	Cyanobacteriia	Cyanobacteria	85.9	K04077	NA	NA	NA	NA	Unknown
HC15-DNA-20-125-161128_c1903438_1	Shared oscillators	3.1044e+08	1825	15	15	24	6.09945933088422e-05	5.72e-51	1117|Cyanobacteria	Prevents misfolding and promotes the refolding and proper assembly of unfolded polypeptides generated under stress conditions	groEL	ko:K04077	Prochlorococcus_sp003212695	Prochlorococcus	Cyanobiaceae	PCC-6307	Cyanobacteriia	Cyanobacteria	97	K04077	NA	NA	NA	NA	Prochlorococcus
HOT229_1_0125m-140909_c922129_1	Shared oscillators	3.09601e+08	1830	15	15	24	0.020964	1.11e-53	1117|Cyanobacteria	Alternative locus ID	-	-	Prochlorococcus_B_sp003279635	Prochlorococcus_B	Cyanobiaceae	PCC-6307	Cyanobacteriia	Cyanobacteria	100	NA	NA	NA	NA	NA	Prochlorococcus_B
HCD16-22a-224-S2C011-0125-150608_c144099_2	Shared oscillators	3.09129e+08	1833	18	12	24	2.16961035313132e-05	9.86e-115	1117|Cyanobacteria	Alternative locus ID	-	-	NA	Prochlorococcus_B	Cyanobiaceae	PCC-6307	Cyanobacteriia	Cyanobacteria	100	NA	NA	NA	NA	NA	Prochlorococcus_B
HCD16-22a-227-S2C004-0125-150526_c779631_6	Shared oscillators	3.0894e+08	1834	18	9	24	9.01903236254504e-05	5.67e-234	1117|Cyanobacteria	Alternative locus ID	met17	ko:K01740	Prochlorococcus_B_sp003216275	Prochlorococcus_B	Cyanobiaceae	PCC-6307	Cyanobacteriia	Cyanobacteria	96.1	K01740	NA	NA	NA	NA	Prochlorococcus_B
HCD16-22a-225-S2C010-0125-150608_c420259_11	Shared oscillators	3.08395e+08	1836	9	12	24	0.0111859	1.08e-248	1117|Cyanobacteria	Photosystem II (PSII) is a light-driven water plastoquinone oxidoreductase that uses light energy to abstract electrons from H(2)O, generating O(2) and a proton gradient subsequently used for ATP formation. It consists of a core antenna complex that captures photons, and an electron transfer chain that converts photonic excitation into a charge separation. The D1 D2 (PsbA PsbA) reaction center he…	psbA	ko:K02703	NA	NA	Cyanobiaceae	PCC-6307	Cyanobacteriia	Cyanobacteria	91.9	K02703	NA	NA	NA	NA	1117|Cyanobacteria
FS-L1-DIEL-05-22a-S17C1-0112_c533_1	Shared oscillators	3.07589e+08	1845	24	15	24	4.20265364122321e-06	NA	NA	NA	NA	NA	Prochlorococcus_A_sp902550485	Prochlorococcus_A	Cyanobiaceae	PCC-6307	Cyanobacteriia	Cyanobacteria	77.5	NA	NA	NA	NA	NA	Unknown
HCD16-22a-224-S2C003-0075-150608_c202428_2	Shared oscillators	3.07119e+08	1851	12	6	24	1.84662157437523e-06	0	2759|Eukaryota	chlorophyll binding	psaB	ko:K02690	NA	NA	NA	NA	NA	Bacteria	83.5	K02690	Eukaryota;Hacrobia;Haptophyta;Prymnesiophyceae;Prymnesiales;Chrysochromulinaceae;Chrysochromulina	Chrysochromulina	Stramenopile;Uncertain;Uncertain;Uncertain;Uncertain;Uncertain	Uncertain	Uncertain
HCD16-22a-224-S2C011-0125-150608_c132668_1	Shared oscillators	3.06694e+08	1854	21	18	24	0.00427152	9.86e-72	1117|Cyanobacteria	Interacts with and stabilizes bases of the 16S rRNA that are involved in tRNA selection in the A site and with the mRNA backbone. Located at the interface of the 30S and 50S subunits, it traverses the body of the 30S subunit contacting proteins on the other side and probably holding the rRNA structure together. The combined cluster of proteins S8, S12 and S17 appears to hold together the shoulder…	rpsL	ko:K02950	NA	Prochlorococcus_A	Cyanobiaceae	PCC-6307	Cyanobacteriia	Cyanobacteria	88.7	K02950	NA	NA	NA	NA	1117|Cyanobacteria
FS-KOA-L1-05-22-SC42_c4375_1	Shared oscillators	3.06431e+08	1856	15	18	24	0.00327972	9.6e-45	1117|Cyanobacteria	-	-	-	Prochlorococcus_B_sp003216575	Prochlorococcus_B	Cyanobiaceae	PCC-6307	Cyanobacteriia	Cyanobacteria	97.9	NA	NA	NA	NA	NA	Prochlorococcus_B
CSHLIID00-20a-S21C001-0015-151211_c443382_1	Shared oscillators	3.06381e+08	1857	15	15	24	0.0011139	1.3e-111	1117|Cyanobacteria	Heat shock 70 kDa protein	dnaK2	ko:K04043	NA	Synechococcus_E	Cyanobiaceae	PCC-6307	Cyanobacteriia	Cyanobacteria	93.8	K04043	NA	NA	NA	NA	Synechococcus_E
HCD16-22a-225-S2C010-0125-150608_c154597_3	Shared oscillators	3.05943e+08	1860	21	9	24	1.53151108973453e-05	1.54e-78	1117|Cyanobacteria	Alternative locus ID	-	-	Prochlorococcus_sp003212515	Prochlorococcus	Cyanobiaceae	PCC-6307	Cyanobacteriia	Cyanobacteria	100	NA	NA	NA	NA	NA	Prochlorococcus
HCD16-22a-224-S2C011-0125-150608_c118926_1	Shared oscillators	3.05857e+08	1865	15	15	24	0.00114023	0	1117|Cyanobacteria	electron donor, via FMN and iron-sulfur (Fe-S) centers, to quinones in the respiratory and or the photosynthetic chain. The immediate electron acceptor for the enzyme in this species is believed to be plastoquinone. Couples the redox reaction to proton translocation, and thus conserves the redox energy in a proton gradient. Cyanobacterial NDH-1 also plays a role in inorganic carbon- concentration	ndhB	ko:K05573	Prochlorococcus_B_sp003216375	Prochlorococcus_B	Cyanobiaceae	PCC-6307	Cyanobacteriia	Cyanobacteria	97.9	K05573	NA	NA	NA	NA	Prochlorococcus_B
HOT232_1_0125m-140909_c219271_1	Shared oscillators	3.05092e+08	1871	9	6	24	0.0342452	3.08e-58	1117|Cyanobacteria	Alternative locus ID	-	-	Prochlorococcus_B_sp003216815	Prochlorococcus_B	Cyanobiaceae	PCC-6307	Cyanobacteriia	Cyanobacteria	93.5	NA	NA	NA	NA	NA	Prochlorococcus_B
HOT232_1_0125m-140909_c554090_1	Shared oscillators	3.04138e+08	1877	9	18	24	1.59596191187504e-05	3.36e-184	1117|Cyanobacteria	Belongs to the OprB family	-	-	Prochlorococcus_B_sp003279585	Prochlorococcus_B	Cyanobiaceae	PCC-6307	Cyanobacteriia	Cyanobacteria	95.9	NA	NA	NA	NA	NA	Prochlorococcus_B
HOT238_1_0025m-140909_c212302_2	Shared oscillators	3.0269e+08	1884	21	9	24	0.000342515	7.16000000157931e-315	2759|Eukaryota	unfolded protein binding	dnaK	ko:K03283	UBA3478_sp002691645	UBA3478	Flavobacteriaceae	Flavobacteriales	Bacteroidia	Bacteroidota	91	K04043	Eukaryota;Hacrobia;Haptophyta;Prymnesiophyceae;Prymnesiales;Chrysochromulinaceae;Chrysochromulina	Chrysochromulina	Haptophytes;Coccolithophyceae;Prymnesiales;Chrysochromulinaceae;Chrysochromulina;Chrysochromulina polylepis	Chrysochromulina polylepis	UBA3478
CSHLIID20-03a-S08C001-0015-160120_c243997_1	Shared oscillators	3.0184e+08	1888	9	6	24	0.00226056	5.69e-259	10662|Myoviridae	photosynthetic electron transport in photosystem II	-	-	Prochlorococcus_A_sp003283415	Prochlorococcus_A	Cyanobiaceae	PCC-6307	Cyanobacteriia	Cyanobacteria	97.1	K02706	NA	NA	NA	NA	Prochlorococcus_A
HSD00-20a-280-S2C007-0125-170508_c763572_1	Shared oscillators	3.01761e+08	1890	21	18	24	0.000240433	NA	NA	NA	NA	NA	Vulcanococcus_sp010030955	Vulcanococcus	Cyanobiaceae	PCC-6307	Cyanobacteriia	Cyanobacteria	57.5	NA	NA	NA	NA	NA	Unknown
HSD00-20a-270-S2C009-0150-161122_c72592_1	Shared oscillators	3.00888e+08	1899	15	18	24	4.21656304991197e-05	4.11e-05	35493|Streptophyta	-	-	-	RAAP-2_sp013044405	RAAP-2	RAAP-2	Acidimicrobiales	Acidimicrobiia	Actinobacteriota	48.6	NA	Eukaryota;Stramenopiles;Ochrophyta;Dictyochophyceae	Dictyochophyceae	Haptophytes;Coccolithophyceae;Coccolithales;Calcidiscaceae	Calcidiscaceae	Calcidiscaceae
HOT238_1_0025m-140909_c465320_1	Shared oscillators	2.99761e+08	1904	9	9	24	0.00216419	2.86e-283	2759|Eukaryota	proton-transporting ATP synthase activity, rotational mechanism	atpA	ko:K02111	JAALKG01_sp011088145	JAALKG01	Cyanobacteriaceae	Cyanobacteriales	Cyanobacteriia	Cyanobacteria	78.3	K02111	Eukaryota;Hacrobia;Haptophyta;Prymnesiophyceae;Prymnesiales;Chrysochromulinaceae;Chrysochromulina	Chrysochromulina	Haptophytes;Coccolithophyceae;Prymnesiales;Chrysochromulinaceae;Chrysochromulina;Chrysochromulina rotalis	Chrysochromulina rotalis	Chrysochromulina rotalis
CSHLIID00-20a-S18C001-0015-151211_c483204_1	Shared oscillators	2.99439e+08	1906	6	12	24	6.38855813223237e-05	1.65e-215	2759|Eukaryota	ribulose-bisphosphate carboxylase activity	rbcL	ko:K01601,ko:K01963	Terricaulis_sp003242075	Terricaulis	TH1-2	Caulobacterales	Alphaproteobacteria	Proteobacteria	79.2	K01601	Eukaryota;Hacrobia;Haptophyta;Prymnesiophyceae;Prymnesiales;Chrysochromulinaceae;Chrysochromulina	Chrysochromulina	Haptophytes;Coccolithophyceae;Prymnesiales;Chrysochromulinaceae;Chrysochromulina;Chrysochromulina polylepis	Chrysochromulina polylepis	Chrysochromulina polylepis
HSD00-20a-275-S2C007-0100-170419_c547532_2	Shared oscillators	2.98992e+08	1909	18	12	24	0.000277906	0	1117|Cyanobacteria	A type II topoisomerase that negatively supercoils closed circular double-stranded (ds) DNA in an ATP-dependent manner to modulate DNA topology and maintain chromosomes in an underwound state. Negative supercoiling favors strand separation, and DNA replication, transcription, recombination and repair, all of which involve strand separation. Also able to catalyze the interconversion of other topol…	gyrA	ko:K02469	Prochlorococcus_B_sp003216375	Prochlorococcus_B	Cyanobiaceae	PCC-6307	Cyanobacteriia	Cyanobacteria	99.2	K02469	NA	NA	NA	NA	Prochlorococcus_B
HOT229_1_0125m-140909_c501274_3	Shared oscillators	2.97915e+08	1913	21	9	24	9.17034220407266e-05	0	2759|Eukaryota	microtubule binding	-	ko:K10599,ko:K18595,ko:K18597,ko:K18598	NA	NA	NA	NA	NA	NA	NA	NA	Eukaryota;Stramenopiles;Ochrophyta;Pelagophyceae;Pelagomonadales;Pelagomonadaceae;Pelagomonas;Pelagomonas calceolata	Pelagomonas calceolata	Stramenopile;Pelagophyceae;Pelagomonadales;Pelagomonadaceae;Pelagomonas;Pelagomonas calceolata	Pelagomonas calceolata	Pelagomonas calceolata
HCD16-22a-225-S2C010-0125-150608_c657249_1	Shared oscillators	2.97717e+08	1915	15	15	24	0.000442519	2.6e-54	1117|Cyanobacteria	Histone-like DNA-binding protein which is capable of wrapping DNA to stabilize it, and thus to prevent its denaturation under extreme environmental conditions	himA	ko:K03530	NA	Prochlorococcus_B	Cyanobiaceae	PCC-6307	Cyanobacteriia	Cyanobacteria	100	K03530	NA	NA	NA	NA	Prochlorococcus_B
HSD00-20a-283-S2C007-0125-170428_c128933_1	Shared oscillators	2.97646e+08	1916	18	12	24	3.05831461011764e-05	0	1117|Cyanobacteria	DNA-dependent RNA polymerase catalyzes the transcription of DNA into RNA using the four ribonucleoside triphosphates as substrates	rpoC2	ko:K03046	Prochlorococcus_B_sp003216375	Prochlorococcus_B	Cyanobiaceae	PCC-6307	Cyanobacteriia	Cyanobacteria	98.9	K03046	NA	NA	NA	NA	Prochlorococcus_B
FS-L1-DIEL-05-22a-S25C1-0113_c1357_1	Shared oscillators	2.97354e+08	1919	9	15	24	4.80943777332354e-05	2.81e-231	35493|Streptophyta	Photosystem II (PSII) is a light-driven water plastoquinone oxidoreductase that uses light energy to abstract electrons from H(2)O, generating O(2) and a proton gradient subsequently used for ATP formation. It consists of a core antenna complex that captures photons, and an electron transfer chain that converts photonic excitation into a charge separation. The D1 D2 (PsbA PsbA) reaction center he…	psbA	ko:K02703	UBA2475_sp005787585	UBA2475	B-17BO	AKYH767	Bacteroidia	Bacteroidota	92.2	K02703	Eukaryota;Stramenopiles;Ochrophyta;Pelagophyceae;Pelagomonadales;Pelagomonadales_X;Pelagomonadales_XX	Pelagomonadales_XX	Stramenopile;Pelagophyceae;Uncertain;Uncertain;Uncertain;Uncertain	Uncertain	UBA2475
HSD00-20a-280-S2C007-0125-170508_c248845_1	Shared oscillators	2.97067e+08	1920	15	15	24	0.00114023	1.17e-101	1117|Cyanobacteria	Acts as a processive, ATP-dependent zinc metallopeptidase for both cytoplasmic and membrane proteins. Plays a role in the quality control of integral membrane proteins	ftsH3	ko:K03798	NA	Prochlorococcus_B	Cyanobiaceae	PCC-6307	Cyanobacteriia	Cyanobacteria	98.7	K03798	NA	NA	NA	NA	Prochlorococcus_B
HCD16-22a-224-S2C011-0125-150608_c392754_1	Shared oscillators	2.96699e+08	1923	9	9	24	0.000496668	3.27e-87	1117|Cyanobacteria	Photosystem II (PSII) is a light-driven water plastoquinone oxidoreductase that uses light energy to abstract electrons from H(2)O, generating O(2) and a proton gradient subsequently used for ATP formation. It consists of a core antenna complex that captures photons, and an electron transfer chain that converts photonic excitation into a charge separation. The D1 D2 (PsbA PsbA) reaction center he…	psbA	ko:K02703	Prochlorococcus_A_sp003214355	Prochlorococcus_A	Cyanobiaceae	PCC-6307	Cyanobacteriia	Cyanobacteria	89.3	K02703	NA	NA	NA	NA	1117|Cyanobacteria
HSD00-20a-277-S2C007-0125-161215_c84498_15	Shared oscillators	2.95715e+08	1933	12	6	24	0.000122291	1.96e-251	1117|Cyanobacteria	Photosystem II (PSII) is a light-driven water plastoquinone oxidoreductase that uses light energy to abstract electrons from H(2)O, generating O(2) and a proton gradient subsequently used for ATP formation. It consists of a core antenna complex that captures photons, and an electron transfer chain that converts photonic excitation into a charge separation. The D1 D2 (PsbA PsbA) reaction center he…	psbA	ko:K02703	Prochlorococcus_A_marinus_AE	Prochlorococcus_A	Cyanobiaceae	PCC-6307	Cyanobacteriia	Cyanobacteria	91.7	K02703	NA	NA	NA	NA	Prochlorococcus_A
HCD16-22a-227-S2C004-0125-150526_c80033_2	Shared oscillators	294756971	1943	15	18	24	0.000310429	7.29e-05	35493|Streptophyta	-	-	-	RAAP-2_sp013044405	RAAP-2	RAAP-2	Acidimicrobiales	Acidimicrobiia	Actinobacteriota	49.8	NA	Eukaryota;Stramenopiles;Ochrophyta;Dictyochophyceae	Dictyochophyceae	Haptophytes;Coccolithophyceae;Coccolithales;Calcidiscaceae	Calcidiscaceae	Calcidiscaceae
HSD20-02a-268-S2C011-0200-170212_c3500_1	Shared oscillators	2.9405e+08	1950	9	12	24	0.000173557	2.89e-249	1117|Cyanobacteria	Photosystem II (PSII) is a light-driven water plastoquinone oxidoreductase that uses light energy to abstract electrons from H(2)O, generating O(2) and a proton gradient subsequently used for ATP formation. It consists of a core antenna complex that captures photons, and an electron transfer chain that converts photonic excitation into a charge separation. The D1 D2 (PsbA PsbA) reaction center he…	psbA	ko:K02703	AG-409-P03_sp003215295	AG-409-P03	Cyanobiaceae	PCC-6307	Cyanobacteriia	Cyanobacteria	92.4	K02703	NA	NA	NA	NA	AG-409-P03
HCD16-22a-224-S2C011-0125-150608_c212350_1	Shared oscillators	2.93792e+08	1952	21	9	24	4.10249820566215e-05	7.43e-133	1117|Cyanobacteria	May be involved in photosynthetic membrane biogenesis	thf1	-	Prochlorococcus_B_sp003213355	Prochlorococcus_B	Cyanobiaceae	PCC-6307	Cyanobacteriia	Cyanobacteria	95.4	NA	NA	NA	NA	NA	Prochlorococcus_B
FS-KOA-L1-05-22-SC46_c7570_1	Shared oscillators	2.93421e+08	1956	15	18	24	0.00192557	1.73e-49	1117|Cyanobacteria	Alternative locus ID	-	-	Prochlorococcus_B_sp003216715	Prochlorococcus_B	Cyanobiaceae	PCC-6307	Cyanobacteriia	Cyanobacteria	97.9	NA	NA	NA	NA	NA	Prochlorococcus_B
HOT229_1_0125m-140909_c99720_1	Shared oscillators	2.91536e+08	1968	18	15	24	2.05581802477162e-05	0	2759|Eukaryota	dynein light chain binding	ODA-DHCA	ko:K10408	GCA-2684655_sp002684655	GCA-2684655	UBA2386	UBA2386	UBA1135	Planctomycetota	48	K10408	Eukaryota;Stramenopiles;Ochrophyta;Pelagophyceae;Pelagomonadales;Pelagomonadaceae;Pelagomonas;Pelagomonas calceolata	Pelagomonas calceolata	Stramenopile;Pelagophyceae;Pelagomonadales;Pelagomonadaceae;Pelagomonas;Pelagomonas calceolata	Pelagomonas calceolata	Pelagomonas calceolata
HOT232_1_0125m-140909_c843810_1	Shared oscillators	2.91248e+08	1970	21	9	24	2.69905335711064e-06	2.83e-309	2759|Eukaryota	-	CFAP43	-	NA	NA	NA	NA	NA	NA	NA	NA	Eukaryota;Stramenopiles;Ochrophyta;Pelagophyceae;Pelagomonadales;Pelagomonadaceae;Pelagomonas;Pelagomonas calceolata	Pelagomonas calceolata	Stramenopile;Pelagophyceae;Pelagomonadales;Pelagomonadaceae;Pelagomonas;Pelagomonas calceolata	Pelagomonas calceolata	Pelagomonas calceolata
HC15-DNA-20-025-161128_c2174826_1	Shared oscillators	2.90408e+08	1974	15	15	24	5.54556367515431e-05	7.39e-92	1117|Cyanobacteria	Prevents misfolding and promotes the refolding and proper assembly of unfolded polypeptides generated under stress conditions	groEL	ko:K04077	NA	Prochlorococcus_B	Cyanobiaceae	PCC-6307	Cyanobacteriia	Cyanobacteria	96.2	K04077	NA	NA	NA	NA	Prochlorococcus_B
HSD00-20a-270-S2C009-0150-161122_c635516_1	Shared oscillators	2.90387e+08	1975	3	12	24	0.00351315	1.53e-98	1117|Cyanobacteria	Produces ATP from ADP in the presence of a proton gradient across the membrane. The catalytic sites are hosted primarily by the beta subunits	atpD	ko:K02112	NA	Prochlorococcus_B	Cyanobiaceae	PCC-6307	Cyanobacteriia	Cyanobacteria	95.2	K02112	NA	NA	NA	NA	Prochlorococcus_B
HCD16-22a-224-S2C011-0125-150608_c489313_1	Shared oscillators	2.90274e+08	1976	3	9	24	1.07071967235483e-05	8.26e-07	118969|Legionellales	structural constituent of ribosome	rpmI	ko:K02916	Synechococcus_E_sp002690325	Synechococcus_E	Cyanobiaceae	PCC-6307	Cyanobacteriia	Cyanobacteria	48.4	NA	NA	NA	NA	NA	Unknown
HSD00-20a-274-S2C008-0150-161205_c119214_1	Shared oscillators	2.89998e+08	1978	18	12	24	0.0127072	0	1117|Cyanobacteria	DNA-dependent RNA polymerase catalyzes the transcription of DNA into RNA using the four ribonucleoside triphosphates as substrates	rpoB	ko:K03043	Prochlorococcus_sp003279445	Prochlorococcus	Cyanobiaceae	PCC-6307	Cyanobacteriia	Cyanobacteria	99.8	K03043	NA	NA	NA	NA	Prochlorococcus
HSD00-20a-267-S2C010-0125-151124_c14659_1	Shared oscillators	2.89511e+08	1981	3	6	24	2.07413524549104e-06	1.78e-46	1117|Cyanobacteria	Ribosomal protein L22p/L17e	rplV	ko:K02890	JACYME01_sp015272155	JACYME01	Phormidesmiaceae	Phormidesmiales	Cyanobacteriia	Cyanobacteria	67.3	NA	NA	NA	NA	NA	1117|Cyanobacteria
HOT238_1_0025m-140909_c339652_5	Shared oscillators	2.88775e+08	1988	6	15	24	0.00483895	0	2836|Bacillariophyta	One of the components of the core complex of photosystem II (PSII). It binds chlorophyll and helps catalyze the primary light-induced photochemical processes of PSII. PSII is a light- driven water plastoquinone oxidoreductase, using light energy to abstract electrons from H(2)O, generating O(2) and a proton gradient subsequently used for ATP formation	psbB	ko:K02704	JAAFJM01_sp903888395	JAAFJM01	UKL13-3	NS11-12g	Bacteroidia	Bacteroidota	89.2	K02704	Eukaryota;Stramenopiles;Ochrophyta;Pelagophyceae;Pelagomonadales;Pelagomonadaceae;Pelagomonas	Pelagomonas	Stramenopile;Pelagophyceae;Pelagomonadales;Pelagomonadaceae;Pelagomonas;Pelagomonas calceolata	Pelagomonas calceolata	Pelagomonas calceolata
HSD00-20a-282-S2C014-0150-170504_c1018643_1	Shared oscillators	2.88762e+08	1989	9	6	24	0.00282733	NA	NA	NA	NA	NA	UBA8401_sp903958625	UBA8401	UBA8401	UBA10030	UBA10030	Bacteroidota	53.5	NA	NA	NA	NA	NA	Unknown
HOT232_1_0125m-140909_c734140_1	Shared oscillators	2.8855e+08	1990	6	12	24	0.000476325	5.11e-86	1117|Cyanobacteria	photosystem II CP43 protein (PsbC) homolog	-	ko:K08918,ko:K08920,ko:K08921	NA	Prochlorococcus_B	Cyanobiaceae	PCC-6307	Cyanobacteriia	Cyanobacteria	87.4	K08920	NA	NA	NA	NA	1117|Cyanobacteria
HOT229_1_0025m-140808_c1754043_2	Shared oscillators	2.88194e+08	1991	18	15	24	7.78764746258107e-05	2.09999999977593e-314	2759|Eukaryota	unfolded protein binding	dnaK	ko:K03283	UBA3478_sp002691645	UBA3478	Flavobacteriaceae	Flavobacteriales	Bacteroidia	Bacteroidota	86.5	K03283;K04043	Eukaryota; Hacrobia; Haptophyta; Prymnesiophyceae	Prymnesiophyceae	Haptophytes;Coccolithophyceae;Phaeocystales;Phaeocystaceae;Phaeocystis;Phaeocystis Sp	Phaeocystis Sp	Phaeocystis Sp
HCD16-22a-227-S2C004-0125-150526_c551033_1	Shared oscillators	2.87648e+08	1996	6	12	24	4.41399094914491e-05	2.32e-87	1117|Cyanobacteria	Protoporphyrin IX	chlH	ko:K03403	Prochlorococcus_B_sp003279455	Prochlorococcus_B	Cyanobiaceae	PCC-6307	Cyanobacteriia	Cyanobacteria	95.2	K03403	NA	NA	NA	NA	Prochlorococcus_B
HSD00-20a-268-S2C009-0125-151215_c933818_9	Shared oscillators	2.8741e+08	1999	9	18	24	0.0405566	2.72e-260	1117|Cyanobacteria	Photosystem II (PSII) is a light-driven water plastoquinone oxidoreductase that uses light energy to abstract electrons from H(2)O, generating O(2) and a proton gradient subsequently used for ATP formation. It consists of a core antenna complex that captures photons, and an electron transfer chain that converts photonic excitation into a charge separation. The D1 D2 (PsbA PsbA) reaction center he…	psbA	ko:K02703	NA	NA	Cyanobiaceae	PCC-6307	Cyanobacteriia	Cyanobacteria	95.3	K02703	NA	NA	NA	NA	1117|Cyanobacteria
CSHLIID00-20a-S16C001-0015-151211_c727669_1	Shared oscillators	2.86119e+08	2007	24	9	24	0.000776177	6.72e-191	976|Bacteroidetes	This protein promotes the GTP-dependent binding of aminoacyl-tRNA to the A-site of ribosomes during protein biosynthesis	tuf	ko:K02358	NA	MED-G13	Flavobacteriaceae	Flavobacteriales	Bacteroidia	Bacteroidota	87.9	K02358	Eukaryota;Alveolata;Ciliophora;Spirotrichea;Tintinnida;Favellidae;Favella	Favella	Stramenopile;Bacillariophyceae;Cyclophorales;Incertae sedis;Astrosyne;Astrosyne radiata	Astrosyne radiata	976|Bacteroidetes
HOT229_1_0125m-140909_c849709_1	Shared oscillators	2.85887e+08	2009	21	12	24	0.000543666	1.75e-199	1117|Cyanobacteria	Component of the dark-operative protochlorophyllide reductase (DPOR) that uses Mg-ATP and reduced ferredoxin to reduce ring D of protochlorophyllide (Pchlide) to form chlorophyllide a (Chlide). This reaction is light-independent. The L component serves as a unique electron donor to the NB-component of the complex, and binds Mg-ATP	chlL	ko:K04037	AG-363-O06_sp003280085	AG-363-O06	Cyanobiaceae	PCC-6307	Cyanobacteriia	Cyanobacteria	95.3	K04037	NA	NA	NA	NA	AG-363-O06
HSD00-20a-278-S2C006-0125-161217_c8748_1	Shared oscillators	2.85343e+08	2012	15	12	24	4.00150106786175e-05	5.06e-230	1117|Cyanobacteria	Transaldolase is important for the balance of metabolites in the pentose-phosphate pathway	tal	ko:K00616	Prochlorococcus_B_sp003213355	Prochlorococcus_B	Cyanobiaceae	PCC-6307	Cyanobacteriia	Cyanobacteria	98.5	K00616	NA	NA	NA	NA	Prochlorococcus_B
FS-L1-DIEL-05-22a-S21C1-0097_c604_2	Shared oscillators	284580874	2016	9	9	24	0.0032865	1.97e-80	1117|Cyanobacteria	ATP synthase	atp1	ko:K02116	Prochlorococcus_B_marinus_B	Prochlorococcus_B	Cyanobiaceae	PCC-6307	Cyanobacteriia	Cyanobacteria	93.5	K02116	NA	NA	NA	NA	Prochlorococcus_B
HC15-DNA-20-025-160906_c200306_4	Shared oscillators	2.84331e+08	2018	18	12	24	6.26166211453732e-05	1.18e-290	1117|Cyanobacteria	DNA-dependent RNA polymerase catalyzes the transcription of DNA into RNA using the four ribonucleoside triphosphates as substrates	rpoC1	ko:K03046	Prochlorococcus_A_sp003216465	Prochlorococcus_A	Cyanobiaceae	PCC-6307	Cyanobacteriia	Cyanobacteria	94.7	K03046	NA	NA	NA	NA	Prochlorococcus_A
HCD16-22a-225-S2C003-0075-150608_c139741_1	Shared oscillators	2.83547e+08	2024	12	9	24	0.0366747	4.28e-188	1117|Cyanobacteria	photosystem II CP43 protein (PsbC) homolog	-	ko:K08918,ko:K08921	NA	Prochlorococcus_A	Cyanobiaceae	PCC-6307	Cyanobacteriia	Cyanobacteria	96.7	K08918	NA	NA	NA	NA	Prochlorococcus_A
HOT229_1_0125m-140909_c753034_21	Shared oscillators	2.83535e+08	2025	24	9	24	6.68875098571976e-06	3.12e-247	2759|Eukaryota	translation elongation factor activity	tufA	ko:K02358	NA	NA	NA	Cyanobacteriales	Cyanobacteriia	Cyanobacteria	81.2	K02358	Eukaryota;Hacrobia;Haptophyta;Prymnesiophyceae;Prymnesiales;Prymnesiaceae;Prymnesium	Prymnesium	Haptophytes;Coccolithophyceae;Prymnesiales;Prymnesiaceae;Prymnesium;Prymnesium parvum	Prymnesium parvum	Prymnesium parvum
HCD16-22a-224-S2C011-0125-150608_c26243_1	Shared oscillators	2.83167e+08	2027	3	6	24	2.69905335711064e-06	3.19e-51	1117|Cyanobacteria	Located at the back of the 30S subunit body where it stabilizes the conformation of the head with respect to the body	rps5	ko:K02988	Planktothrix_paucivesiculata	Planktothrix	Microcoleaceae	Cyanobacteriales	Cyanobacteriia	Cyanobacteria	61.4	NA	Eukaryota;Hacrobia;Cryptophyta;Cryptophyceae;Cryptomonadales	Cryptomonadales	NA	NA	1117|Cyanobacteria
HSD00-20a-271-S2C007-0100-161007_c534276_2	Shared oscillators	2.83084e+08	2028	15	9	24	9.01903236254504e-05	6.61e-59	1117|Cyanobacteria	Alternative locus ID	-	-	Prochlorococcus_B_marinus_B	Prochlorococcus_B	Cyanobiaceae	PCC-6307	Cyanobacteriia	Cyanobacteria	98.8	NA	NA	NA	NA	NA	Prochlorococcus_B
HSD00-20a-267-S2C010-0150-151124_c265568_1	Shared oscillators	2.82064e+08	2036	15	15	24	2.16043194436188e-05	1.88e-226	1117|Cyanobacteria	Belongs to the cysteine synthase cystathionine beta- synthase family	cysK1	ko:K01738	Prochlorococcus_B_sp003284375	Prochlorococcus_B	Cyanobiaceae	PCC-6307	Cyanobacteriia	Cyanobacteria	98.5	K01738	NA	NA	NA	NA	Prochlorococcus_B
HOT234_1_0125m-141202_c909032_1	Shared oscillators	2.81959e+08	2038	15	15	24	1.03463902727557e-05	1.96e-85	1117|Cyanobacteria	Alternative locus ID	-	-	AG-363-K07_sp003278175	AG-363-K07	Cyanobiaceae	PCC-6307	Cyanobacteriia	Cyanobacteria	79.5	NA	NA	NA	NA	NA	1117|Cyanobacteria
HSD00-20a-269-S2C008-0100-160909_c432807_1	Shared oscillators	2.81906e+08	2041	6	9	24	0.000839197	4.49e-71	1117|Cyanobacteria	Produces ATP from ADP in the presence of a proton gradient across the membrane. The catalytic sites are hosted primarily by the beta subunits	atpD	ko:K02112	NA	Prochlorococcus_B	Cyanobiaceae	PCC-6307	Cyanobacteriia	Cyanobacteria	100	K02112	NA	NA	NA	NA	Prochlorococcus_B
HCD16-22a-224-S2C011-0200-150608_c697925_1	Shared oscillators	2.81277e+08	2044	6	12	24	0.0056864	4.87e-89	1117|Cyanobacteria	Produces ATP from ADP in the presence of a proton gradient across the membrane. The gamma chain is believed to be important in regulating ATPase activity and the flow of protons through the CF(0) complex	atpC	ko:K02115	Prochlorococcus_B_marinus_B	Prochlorococcus_B	Cyanobiaceae	PCC-6307	Cyanobacteriia	Cyanobacteria	97.7	K02115	NA	NA	NA	NA	Prochlorococcus_B
HOT229_1_0125m-140909_c25596_1	Shared oscillators	2.80811e+08	2045	3	12	24	0.0246872	3.31e-35	1117|Cyanobacteria	Alternative locus ID	-	-	Prochlorococcus_B_sp003215695	Prochlorococcus_B	Cyanobiaceae	PCC-6307	Cyanobacteriia	Cyanobacteria	95.2	NA	NA	NA	NA	NA	Prochlorococcus_B
FS-KOA-L1-05-22-SC53_c4666_1	Shared oscillators	2.8036e+08	2054	15	18	24	1.14824951710517e-05	9.56e-64	1117|Cyanobacteria	Component of the dark-operative protochlorophyllide reductase (DPOR) that uses Mg-ATP and reduced ferredoxin to reduce ring D of protochlorophyllide (Pchlide) to form chlorophyllide a (Chlide). This reaction is light-independent. The NB-protein (ChlN-ChlB) is the catalytic component of the complex	chlN	ko:K04038	NA	Prochlorococcus_B	Cyanobiaceae	PCC-6307	Cyanobacteriia	Cyanobacteria	100	K04038	NA	NA	NA	NA	Prochlorococcus_B
HSD00-20a-269-S2C004-0005-161125_c122065_1	Shared oscillators	2.79918e+08	2057	15	15	24	4.90946571726399e-06	NA	NA	NA	NA	NA	NA	NA	NA	NA	NA	NA	NA	NA	NA	NA	NA	NA	Unknown
HC15-DNA-20-125-161128_c269713_1	Shared oscillators	2.79683e+08	2061	6	12	24	0.00114966	2.18e-139	2759|Eukaryota	electron transfer activity	petB	ko:K00412,ko:K02635,ko:K02705	JAAFJM01_sp903901345	JAAFJM01	UKL13-3	NS11-12g	Bacteroidia	Bacteroidota	82.3	K02635	NA	NA	NA	NA	2759|Eukaryota
HSD00-20a-269-S2C008-0100-161125_c92361_8	Shared oscillators	2.79218e+08	2067	15	12	24	4.90946571726399e-06	3.8e-40	118969|Legionellales	Quinolinate phosphoribosyl transferase, N-terminal domain	nadC	ko:K00767	Prochlorococcus_B_marinus_B	Prochlorococcus_B	Cyanobiaceae	PCC-6307	Cyanobacteriia	Cyanobacteria	98.7	NA	NA	NA	NA	NA	Prochlorococcus_B
HCD16-22a-224-S2C011-0125-150608_c358535_1	Shared oscillators	2.78427e+08	2071	21	9	24	0.0181724	3.28e-201	1117|Cyanobacteria	Belongs to the FPP GGPP synthase family	crtE	ko:K13789	Prochlorococcus_B_sp902564695	Prochlorococcus_B	Cyanobiaceae	PCC-6307	Cyanobacteriia	Cyanobacteria	95.7	K13789	NA	NA	NA	NA	Prochlorococcus_B
HCD16-22a-224-S2C011-0200-150608_c367221_1	Shared oscillators	2.77397e+08	2077	21	9	24	0.000897243	3.45e-206	1117|Cyanobacteria	Component of the dark-operative protochlorophyllide reductase (DPOR) that uses Mg-ATP and reduced ferredoxin to reduce ring D of protochlorophyllide (Pchlide) to form chlorophyllide a (Chlide). This reaction is light-independent. The L component serves as a unique electron donor to the NB-component of the complex, and binds Mg-ATP	chlL	ko:K04037	Prochlorococcus_C_marinus_B	Prochlorococcus_C	Cyanobiaceae	PCC-6307	Cyanobacteriia	Cyanobacteria	95.6	K04037	NA	NA	NA	NA	Prochlorococcus_C
HOT229_1_0125m-140909_c73794_9	Shared oscillators	2.76278e+08	2083	6	15	24	0.0211874	3.86e-24	1117|Cyanobacteria	F(1)F(0) ATP synthase produces ATP from ADP in the presence of a proton or sodium gradient. F-type ATPases consist of two structural domains, F(1) containing the extramembraneous catalytic core and F(0) containing the membrane proton channel, linked together by a central stalk and a peripheral stalk. During catalysis, ATP synthesis in the catalytic domain of F(1) is coupled via a rotary mechanism…	atpG	ko:K02109	NA	NA	NA	Cyanobacteriales	Cyanobacteriia	Cyanobacteria	46.4	K02109	Eukaryota;Hacrobia;Haptophyta;Prymnesiophyceae;Prymnesiales;Chrysochromulinaceae	Chrysochromulinaceae	Haptophytes;Coccolithophyceae;Prymnesiales;Chrysochromulinaceae;Chrysochromulina;Chrysochromulina polylepis	Chrysochromulina polylepis	Chrysochromulina polylepis
HSD00-20a-270-S2C009-0150-161020_c260581_2	Shared oscillators	2.75886e+08	2086	24	9	24	0.00173756	4.11e-219	2759|Eukaryota	dynein light chain binding	ODA-DHCA	ko:K10408	NA	NA	NA	NA	NA	NA	NA	K10408	Eukaryota;Stramenopiles;Ochrophyta;Pelagophyceae;Pelagomonadales;Pelagomonadaceae;Pelagomonas	Pelagomonas	Stramenopile;Pelagophyceae;Pelagomonadales;Pelagomonadaceae;Pelagomonas;Pelagomonas calceolata	Pelagomonas calceolata	Pelagomonas calceolata
HSD00-20a-274-S2C008-0150-161205_c643820_1	Shared oscillators	2.75857e+08	2087	15	15	24	0.0026732	1.22e-63	1117|Cyanobacteria	Binds to Cpn60 in the presence of Mg-ATP and suppresses the ATPase activity of the latter	groS	ko:K04078	NA	Synechococcus_C	Cyanobiaceae	PCC-6307	Cyanobacteriia	Cyanobacteria	91.5	K04078	NA	NA	NA	NA	Synechococcus_C
HOT229_1_0125m-140909_c448194_1	Shared oscillators	2.75748e+08	2088	18	12	24	6.38855813223237e-05	0	2759|Eukaryota	dynein light chain binding	ODA-DHCB	ko:K10408	GCA-2684655_sp002684655	GCA-2684655	UBA2386	UBA2386	UBA1135	Planctomycetota	55.2	K10408	Eukaryota;Stramenopiles;Ochrophyta;Pelagophyceae;Pelagomonadales;Pelagomonadaceae;Pelagomonas;Pelagomonas calceolata	Pelagomonas calceolata	Stramenopile;Pelagophyceae;Pelagomonadales;Pelagomonadaceae;Aureococcus;Aureococcus anophagefferens	Aureococcus anophagefferens	Aureococcus anophagefferens
HSD00-20a-270-S2C009-0125-161122_c105399_1	Shared oscillators	2.75129e+08	2090	18	12	24	0.000455001	1.46e-60	1117|Cyanobacteria	DNA-dependent RNA polymerase catalyzes the transcription of DNA into RNA using the four ribonucleoside triphosphates as substrates	rpoB	ko:K03043	NA	Prochlorococcus_B	Cyanobiaceae	PCC-6307	Cyanobacteriia	Cyanobacteria	94.6	K03043	NA	NA	NA	NA	Prochlorococcus_B
HCD16-22a-227-S2C004-0125-150526_c267738_1	Shared oscillators	2.75068e+08	2091	3	12	24	0.0463193	1.76e-43	1117|Cyanobacteria	Controls the interaction of photosystem II (PSII) cores with the light-harvesting antenna	-	ko:K02724	Prochlorococcus_B_sp902634795	Prochlorococcus_B	Cyanobiaceae	PCC-6307	Cyanobacteriia	Cyanobacteria	92.3	K02724	NA	NA	NA	NA	Prochlorococcus_B
FS-L1-DIEL-05-22a-S14C1-0095_c3678_1	Shared oscillators	2.75037e+08	2092	24	15	24	0.0123116	NA	NA	NA	NA	NA	Prochlorococcus_A_sp003212115	Prochlorococcus_A	Cyanobiaceae	PCC-6307	Cyanobacteriia	Cyanobacteria	76.3	NA	Eukaryota;Archaeplastida;Rhodophyta;Rhodellophyceae;Rhodellales	Rhodellales	Archaeplastida;Prasinophyte;Mamiellales;Mamiellaceae;Micromonas	Micromonas	Unknown
FS-L1-DIEL-05-22a-S15C1-0093_c3403_1	Shared oscillators	2.74572e+08	2095	24	15	24	0.0443184	8.94e-50	1117|Cyanobacteria	Belongs to the bacterial ribosomal protein bS16 family	rpsP	ko:K02959	NA	Prochlorococcus_B	Cyanobiaceae	PCC-6307	Cyanobacteriia	Cyanobacteria	98.9	K02959	NA	NA	NA	NA	Prochlorococcus_B
HCD16-22a-226-S2C011-0200-150526_c89418_1	Shared oscillators	2.7407e+08	2098	3	6	24	4.90946571726399e-06	NA	NA	NA	NA	NA	Thermus_composti	Thermus	Thermaceae	Deinococcales	Deinococci	Deinococcota	63.8	NA	NA	NA	NA	NA	Unknown
HOT233_2_0025m-150213_c42781_1	Shared oscillators	2.74063e+08	2099	12	6	24	4.13076482879238e-05	4.16e-105	2759|Eukaryota	photosynthetic electron transport in photosystem II	psbC	ko:K02705	Flavobacterium_sp903920835	Flavobacterium	Flavobacteriaceae	Flavobacteriales	Bacteroidia	Bacteroidota	81.5	K02705	Eukaryota;Stramenopiles;Ochrophyta;Dictyochophyceae;Dictyochophyceae_X;Rhizochromulinales;Rhizochromulina	Rhizochromulina	Stramenopile;Dictyochophyceae;Dictyochales;Dictyochaceae;Dictyocha;Dictyocha speculum	Dictyocha speculum	Dictyocha speculum
HSD00-20a-269-S2C008-0125-161125_c749670_1	Shared oscillators	2.73913e+08	2103	6	9	24	0.00020493	6.62e-122	1117|Cyanobacteria	Produces ATP from ADP in the presence of a proton gradient across the membrane. The alpha chain is a regulatory subunit	atpA	ko:K02111	Prochlorococcus_B_sp003280265	Prochlorococcus_B	Cyanobiaceae	PCC-6307	Cyanobacteriia	Cyanobacteria	95.7	K02111	NA	NA	NA	NA	Prochlorococcus_B
HSD00-20a-280-S2C007-0125-170508_c780215_1	Shared oscillators	2.72782e+08	2111	9	18	24	0.000496511	3.26e-147	1117|Cyanobacteria	Alternative locus ID	-	-	Prochlorococcus_B_sp003216275	Prochlorococcus_B	Cyanobiaceae	PCC-6307	Cyanobacteriia	Cyanobacteria	76.6	NA	NA	NA	NA	NA	1117|Cyanobacteria
HCD16-22a-227-S2C004-0125-150526_c634865_1	Shared oscillators	2.71972e+08	2117	6	9	24	0.00254136	0	1117|Cyanobacteria	Catalyzes the transfer of a two-carbon ketol group from a ketose donor to an aldose acceptor, via a covalent intermediate with the cofactor thiamine pyrophosphate	tktA	ko:K00615	Prochlorococcus_B_sp003279615	Prochlorococcus_B	Cyanobiaceae	PCC-6307	Cyanobacteriia	Cyanobacteria	99	K00615	NA	NA	NA	NA	Prochlorococcus_B
HC15-DNA-20-125-160906_c2298194_1	Shared oscillators	2.71069e+08	2124	24	18	24	0.000105524	1.18e-55	1117|Cyanobacteria	Carboxysome shell protein CsoS1	ccmK	-	NA	Prochlorococcus_A	Cyanobiaceae	PCC-6307	Cyanobacteriia	Cyanobacteria	92.2	K04027	NA	NA	NA	NA	Prochlorococcus_A
FS-KOA-L1-05-22-SC39_c1621_1	Shared oscillators	2.70716e+08	2126	12	6	24	0.0252155	7.6e-102	1117|Cyanobacteria	photosystem II CP43 protein (PsbC) homolog	-	ko:K08918,ko:K08921	NA	Prochlorococcus_A	Cyanobiaceae	PCC-6307	Cyanobacteriia	Cyanobacteria	100	K08918	NA	NA	NA	NA	Prochlorococcus_A
HOT231_1_0125m-141117_c337162_1	Shared oscillators	2.70264e+08	2131	24	15	24	0.000172095	1.12e-210	1117|Cyanobacteria	Component of the acetyl coenzyme A carboxylase (ACC) complex. Biotin carboxylase (BC) catalyzes the carboxylation of biotin on its carrier protein (BCCP) and then the CO(2) group is transferred by the transcarboxylase to acetyl-CoA to form malonyl- CoA	accD	ko:K01963	Prochlorococcus_B_sp003216375	Prochlorococcus_B	Cyanobiaceae	PCC-6307	Cyanobacteriia	Cyanobacteria	99	K01963	NA	NA	NA	NA	Prochlorococcus_B
HOT229_1_0125m-140909_c1121072_1	Shared oscillators	2.6971e+08	2132	18	18	24	0.000169247	5.67e-279	1117|Cyanobacteria	Sigma factors are initiation factors that promote the attachment of RNA polymerase to specific initiation sites and are then released. This sigma factor is the primary sigma factor during exponential growth	sigA	ko:K03086	Prochlorococcus_B_marinus_B	Prochlorococcus_B	Cyanobiaceae	PCC-6307	Cyanobacteriia	Cyanobacteria	99	K03086	NA	NA	NA	NA	Prochlorococcus_B
FS-KOA-L1-05-22-SC52_c382_1	Shared oscillators	2.69359e+08	2134	6	15	24	9.17034220407266e-05	5.43e-204	2759|Eukaryota	ribulose-bisphosphate carboxylase activity	rbcL	ko:K01601,ko:K01963	NA	Nitrosomonas	Nitrosomonadaceae	Burkholderiales	Gammaproteobacteria	Proteobacteria	83.1	K01601	Eukaryota;Hacrobia;Haptophyta;Prymnesiophyceae;Prymnesiales;Prymnesiaceae;Prymnesium	Prymnesium	Haptophytes;Coccolithophyceae;Prymnesiales;Prymnesiaceae;Prymnesium;Prymnesium parvum	Prymnesium parvum	Prymnesium parvum
CSHLIID00-20a-S33C001-0015-151219_c81938_1	Shared oscillators	2.69078e+08	2135	6	15	24	0.000247962	2.83e-170	2759|Eukaryota	ribulose-bisphosphate carboxylase activity	rbcL	ko:K01601,ko:K01963	Nitrosomonas_marina_A	Nitrosomonas	Nitrosomonadaceae	Burkholderiales	Gammaproteobacteria	Proteobacteria	80.6	K01601	Eukaryota;Hacrobia;Haptophyta;Prymnesiophyceae;Prymnesiales;Prymnesiaceae;Prymnesium	Prymnesium	Haptophytes;Coccolithophyceae;Prymnesiales;Prymnesiaceae;Prymnesium;Prymnesium parvum	Prymnesium parvum	Prymnesium parvum
HCD16-22a-224-S2C011-0125-150608_c28998_2	Shared oscillators	2.68963e+08	2138	15	12	24	7.45540646921953e-06	4.11e-170	1117|Cyanobacteria	electron donor, via FMN and iron-sulfur (Fe-S) centers, to quinones in the respiratory and or the photosynthetic chain. The immediate electron acceptor for the enzyme in this species is believed to be plastoquinone. Couples the redox reaction to proton translocation, and thus conserves the redox energy in a proton gradient. Cyanobacterial NDH-1 also plays a role in inorganic carbon- concentration	ndhK	ko:K05582	Prochlorococcus_B_sp003279565	Prochlorococcus_B	Cyanobiaceae	PCC-6307	Cyanobacteriia	Cyanobacteria	98	K05582	NA	NA	NA	NA	Prochlorococcus_B
HSD00-20a-278-S2C006-0100-161217_c470872_1	Shared oscillators	2.68909e+08	2139	15	15	24	0.0423832	2.52e-221	1117|Cyanobacteria	ATP binding to DnaK triggers the release of the substrate protein, thus completing the reaction cycle. Several rounds of ATP-dependent interactions between DnaJ, DnaK and GrpE are required for fully efficient folding. Also involved, together with DnaK and GrpE, in the DNA replication of plasmids through activation of initiation proteins	dnaJ	ko:K03686	Prochlorococcus_B_sp003279615	Prochlorococcus_B	Cyanobiaceae	PCC-6307	Cyanobacteriia	Cyanobacteria	96.5	K03686	NA	NA	NA	NA	Prochlorococcus_B
HCD16-22a-224-S2C011-0125-150608_c392601_1	Shared oscillators	2.68305e+08	2144	24	15	24	8.90075110799213e-05	1.05e-232	1117|Cyanobacteria	Alternative locus ID	-	ko:K14330	Prochlorococcus_B_sp003279655	Prochlorococcus_B	Cyanobiaceae	PCC-6307	Cyanobacteriia	Cyanobacteria	90.8	K14330	NA	NA	NA	NA	Prochlorococcus_B
HCD16-22a-224-S2C011-0125-150608_c24904_2	Shared oscillators	2.6822e+08	2146	6	15	24	0.00282733	2.68e-78	2836|Bacillariophyta	PsaD	psaD	ko:K02692	UBA3478_sp002691645	UBA3478	Flavobacteriaceae	Flavobacteriales	Bacteroidia	Bacteroidota	76.6	K02692	Eukaryota;Hacrobia;Haptophyta;Prymnesiophyceae;Isochrysidales;Isochrysidaceae	Isochrysidaceae	Stramenopile	Stramenopile	Stramenopile
HCD16-22a-227-S2C004-0125-150526_c122030_1	Shared oscillators	2.68109e+08	2147	9	18	24	0.00282435	3.39e-158	1117|Cyanobacteria	Alternative locus ID	-	-	Prochlorococcus_B_sp003278445	Prochlorococcus_B	Cyanobiaceae	PCC-6307	Cyanobacteriia	Cyanobacteria	94.6	NA	NA	NA	NA	NA	Prochlorococcus_B
HSD00-20a-271-S2C007-0100-161007_c198038_3	Shared oscillators	2.6781e+08	2148	6	12	24	8.79502327015941e-05	9.14e-20	2759|Eukaryota	photosynthetic electron transport chain	psbF	ko:K02708	NA	MUGG01	Leptolyngbyaceae	Leptolyngbyales	Cyanobacteriia	Cyanobacteria	84.2	K02708	Eukaryota;Alveolata;Dinoflagellata;Dinophyceae;Peridiniales;Amphidomataceae	Amphidomataceae	Stramenopile;Eustigmatophyceae;Eustigmatales;Monodopsidaceae;Nannochloropsis;Nannochloropsis gaditana	Nannochloropsis gaditana	Unknown
HOT232_1_0125m-140909_c896926_2	Shared oscillators	2.67549e+08	2150	24	15	24	0.000244196	8.06e-60	1117|Cyanobacteria	-	-	-	Prochlorococcus_B_sp003216575	Prochlorococcus_B	Cyanobiaceae	PCC-6307	Cyanobacteriia	Cyanobacteria	99	NA	NA	NA	NA	NA	Prochlorococcus_B
HSD00-20a-269-S2C008-0125-161125_c247620_1	Shared oscillators	2.67454e+08	2151	24	6	24	0.00950421	6.9e-44	1117|Cyanobacteria	Chlorophyll A-B binding protein	-	-	Prochlorococcus_B_sp003216375	Prochlorococcus_B	Cyanobiaceae	PCC-6307	Cyanobacteriia	Cyanobacteria	91.1	NA	NA	NA	NA	NA	Prochlorococcus_B
HSD00-20a-279-S2C007-0100-170501_c295245_1	Shared oscillators	2.66322e+08	2161	18	12	24	7.41563521081034e-06	0	3041|Chlorophyta	-	-	-	NA	NA	NA	NA	NA	NA	NA	NA	Eukaryota;Archaeplastida;Chlorophyta;Mamiellophyceae	Mamiellophyceae	Archaeplastida;Prasinophyte;Mamiellales;Bathycoccaceae;Ostreococcus;Ostreococcus lucimarinus	Ostreococcus lucimarinus	Ostreococcus lucimarinus
HSD00-20a-271-S2C007-0175-161007_c455808_2	Shared oscillators	2.66088e+08	2162	9	12	24	0.000724789	2.21e-40	1117|Cyanobacteria	F(1)F(0) ATP synthase produces ATP from ADP in the presence of a proton or sodium gradient. F-type ATPases consist of two structural domains, F(1) containing the extramembraneous catalytic core and F(0) containing the membrane proton channel, linked together by a central stalk and a peripheral stalk. During catalysis, ATP synthesis in the catalytic domain of F(1) is coupled via a rotary mechanism…	atpD	ko:K02113	NA	NA	Nostocaceae	Cyanobacteriales	Cyanobacteriia	Cyanobacteria	37.7	K02113	NA	NA	NA	NA	Unknown
HSD00-20a-275-S2C007-0100-170419_c327584_3	Shared oscillators	2.65907e+08	2167	12	18	24	0.000300089	2.38e-133	1117|Cyanobacteria	Alternative locus ID	icd	ko:K00031	Prochlorococcus_B_sp003212625	Prochlorococcus_B	Cyanobiaceae	PCC-6307	Cyanobacteriia	Cyanobacteria	98.4	K00031	NA	NA	NA	NA	Prochlorococcus_B
HSD00-20a-278-S2C006-0100-161217_c899456_1	Shared oscillators	2.65756e+08	2168	3	15	24	0.0047663	5.02e-47	1117|Cyanobacteria	Alternative locus ID	-	ko:K08921	NA	Prochlorococcus_B	Cyanobiaceae	PCC-6307	Cyanobacteriia	Cyanobacteria	98.8	K08921;K08925	NA	NA	NA	NA	Prochlorococcus_B
HOT229_1_0125m-140909_c436273_1	Shared oscillators	2.64739e+08	2177	15	15	24	7.659459817472e-05	3.76e-30	1117|Cyanobacteria	-	-	-	Prochlorococcus_B_sp902564695	Prochlorococcus_B	Cyanobiaceae	PCC-6307	Cyanobacteriia	Cyanobacteria	93.8	NA	NA	NA	NA	NA	Prochlorococcus_B
FS-L2-DIEL-05-22a-S32C1-0095_c5735_1	Shared oscillators	2.64721e+08	2178	15	18	24	2.8309455649054e-05	2.47e-71	1117|Cyanobacteria	Prevents misfolding and promotes the refolding and proper assembly of unfolded polypeptides generated under stress conditions	groEL	ko:K04077	NA	Prochlorococcus_B	Cyanobiaceae	PCC-6307	Cyanobacteriia	Cyanobacteria	93.2	K04077	NA	NA	NA	NA	Prochlorococcus_B
HC15-DNA-20-125-160906_c2563734_1	Shared oscillators	2.64612e+08	2179	24	15	24	0.000243131	5.7e-184	1117|Cyanobacteria	Catalyzes the acyloin condensation reaction between C atoms 2 and 3 of pyruvate and glyceraldehyde 3-phosphate to yield 1-deoxy-D-xylulose-5-phosphate (DXP)	dxs	ko:K01662	NA	Prochlorococcus_B	Cyanobiaceae	PCC-6307	Cyanobacteriia	Cyanobacteria	95.8	K01662	NA	NA	NA	NA	Prochlorococcus_B
HCD16-22a-227-S2C004-0125-150526_c143777_3	Shared oscillators	2.64547e+08	2180	18	12	24	0.00732552	0	1117|Cyanobacteria	Releases the supercoiling and torsional tension of DNA, which is introduced during the DNA replication and transcription, by transiently cleaving and rejoining one strand of the DNA duplex. Introduces a single-strand break via transesterification at a target site in duplex DNA. The scissile phosphodiester is attacked by the catalytic tyrosine of the enzyme, resulting in the formation of a DNA-(5'…	topA	ko:K03168	Prochlorococcus_B_sp003278445	Prochlorococcus_B	Cyanobiaceae	PCC-6307	Cyanobacteriia	Cyanobacteria	95.2	K03168	NA	NA	NA	NA	Prochlorococcus_B
HSD00-20a-267-S2C010-0100-151215_c381159_1	Shared oscillators	2.64383e+08	2184	15	18	24	0.0039566	9.64e-122	1117|Cyanobacteria	Heat shock 70 kDa protein	dnaK2	ko:K04043	Prochlorococcus_B_sp003279565	Prochlorococcus_B	Cyanobiaceae	PCC-6307	Cyanobacteriia	Cyanobacteria	92.8	K04043	NA	NA	NA	NA	Prochlorococcus_B
HSD00-20a-268-S2C009-0125-151124_c307675_1	Shared oscillators	2.63591e+08	2192	15	15	24	0.000198932	6.12e-77	1117|Cyanobacteria	Prevents misfolding and promotes the refolding and proper assembly of unfolded polypeptides generated under stress conditions	groL2	ko:K04077	Prochlorococcus_B_sp000757865	Prochlorococcus_B	Cyanobiaceae	PCC-6307	Cyanobacteriia	Cyanobacteria	96	K04077	NA	NA	NA	NA	Prochlorococcus_B
HCD16-22a-227-S2C004-0125-150526_c666497_1	Shared oscillators	2.63464e+08	2193	18	12	24	0.00551895	3.27e-39	1117|Cyanobacteria	Promotes RNA polymerase assembly. Latches the N- and C- terminal regions of the beta' subunit thereby facilitating its interaction with the beta and alpha subunits	rpoZ	ko:K03060	NA	Prochlorococcus_B	Cyanobiaceae	PCC-6307	Cyanobacteriia	Cyanobacteria	95	K03060	NA	NA	NA	NA	Prochlorococcus_B
HC15-DNA-20-200-161128_c15428_1	Shared oscillators	2.63216e+08	2194	15	15	24	1.53151108973453e-05	1.92e-41	1117|Cyanobacteria	Histone-like DNA-binding protein which is capable of wrapping DNA to stabilize it, and thus to prevent its denaturation under extreme environmental conditions	himA	ko:K03530	NA	NA	Cyanobiaceae	PCC-6307	Cyanobacteriia	Cyanobacteria	100	K03530	NA	NA	NA	NA	1117|Cyanobacteria
HOT234_1_0125m-141202_c37987_12	Shared oscillators	2.6313e+08	2195	9	12	24	0.00468905	4.12e-253	1117|Cyanobacteria	Photosystem II (PSII) is a light-driven water plastoquinone oxidoreductase that uses light energy to abstract electrons from H(2)O, generating O(2) and a proton gradient subsequently used for ATP formation. It consists of a core antenna complex that captures photons, and an electron transfer chain that converts photonic excitation into a charge separation. The D1 D2 (PsbA PsbA) reaction center he…	psbA	ko:K02703	AG-363-N20_sp003280105	AG-363-N20	Cyanobiaceae	PCC-6307	Cyanobacteriia	Cyanobacteria	92.2	K02703	NA	NA	NA	NA	AG-363-N20
HCD16-22a-225-S2C010-0125-150608_c497346_1	Shared oscillators	2.62809e+08	2196	21	9	24	8.23272329393415e-05	1.71e-206	2759|Eukaryota	microtubule-based process	RSPH4A	ko:K19756	NA	NA	NA	NA	NA	NA	NA	K19756	Eukaryota;Stramenopiles;Ochrophyta;Pelagophyceae;Pelagomonadales;Pelagomonadaceae;Pelagomonas;Pelagomonas calceolata	Pelagomonas calceolata	Stramenopile;Pelagophyceae;Pelagomonadales;Pelagomonadaceae;Pelagomonas;Pelagomonas calceolata	Pelagomonas calceolata	Pelagomonas calceolata
HC15-DNA-20-025-160906_c1823119_2	Shared oscillators	2.62062e+08	2203	24	15	24	6.38855813223237e-05	4.41e-85	1117|Cyanobacteria	Catalyzes the decarboxylation of four acetate groups of uroporphyrinogen-III to yield coproporphyrinogen-III	hemE	ko:K01599	NA	Prochlorococcus_B	Cyanobiaceae	PCC-6307	Cyanobacteriia	Cyanobacteria	97	K01599	NA	NA	NA	NA	Prochlorococcus_B
HSD00-20a-271-S2C007-0100-161007_c352085_1	Shared oscillators	2.61919e+08	2206	9	15	24	6.94148399552165e-05	6.37e-219	1117|Cyanobacteria	Belongs to the OprB family	-	-	Prochlorococcus_B_sp902634795	Prochlorococcus_B	Cyanobiaceae	PCC-6307	Cyanobacteriia	Cyanobacteria	93.8	NA	NA	NA	NA	NA	Prochlorococcus_B
FS-KOA-L1-05-22-SC55_c3223_1	Shared oscillators	2.61683e+08	2210	12	6	24	0.000169247	1.54e-112	2759|Eukaryota	photosynthetic electron transport in photosystem II	psbD	ko:K02706	Saprospira_sp903854205	Saprospira	Saprospiraceae	Chitinophagales	Bacteroidia	Bacteroidota	90.4	K02706;K02705	Eukaryota;Hacrobia;Haptophyta;Prymnesiophyceae;Isochrysidales;Noelaerhabdaceae;Emiliania;Emiliania huxleyi	Emiliania huxleyi	Haptophytes;Coccolithophyceae;Prymnesiales;Uncertain;Uncertain;Uncertain	Uncertain	Saprospira
HSD00-20a-270-S2C009-0175-161020_c164125_2	Shared oscillators	2.6021e+08	2222	3	15	24	0.00379676	2.73e-59	1117|Cyanobacteria	contains 8 pentapeptide repeats, sll0577 homolog	-	-	NA	Prochlorococcus_B	Cyanobiaceae	PCC-6307	Cyanobacteriia	Cyanobacteria	94	NA	NA	NA	NA	NA	Prochlorococcus_B
HCD16-22a-225-S2C010-0200-150608_c191635_1	Shared oscillators	2.59924e+08	2226	9	12	24	0.000335285	1.04e-112	2759|Eukaryota	Chlorophyll A-B binding protein	-	-	NA	NA	NA	NA	NA	NA	NA	NA	Eukaryota;Stramenopiles;Ochrophyta;Pelagophyceae;Pelagomonadales;Pelagomonadaceae;Pelagomonas	Pelagomonas	NA	NA	2759|Eukaryota
FS-L2-DIEL-05-22a-S35C1-0100_c509_1	Shared oscillators	2.59859e+08	2228	15	18	24	0.000375464	NA	NA	NA	NA	NA	NA	NA	NA	NA	NA	NA	NA	NA	NA	NA	NA	NA	Unknown
HC15-DNA-20-025-160906_c1199358_4	Shared oscillators	2.59801e+08	2231	15	18	24	0.00640886	1.66e-306	1117|Cyanobacteria	Participates in both transcription termination and antitermination	nusA	ko:K02600	Synechococcus_E_sp000161795	Synechococcus_E	Cyanobiaceae	PCC-6307	Cyanobacteriia	Cyanobacteria	99.2	K02600	NA	NA	NA	NA	Synechococcus_E
HOT229_1_0125m-140909_c1050330_3	Shared oscillators	2.59573e+08	2235	18	12	24	0.00040302	0	2759|Eukaryota	dynein heavy chain binding	DNAI1	ko:K10409,ko:K11143	RUG658_sp017525905	RUG658	Endomicrobiaceae	Endomicrobiales	Endomicrobia	Elusimicrobiota	39	K10409	Eukaryota;Stramenopiles;Ochrophyta;Pelagophyceae;Pelagomonadales;Pelagomonadaceae;Pelagomonas;Pelagomonas calceolata	Pelagomonas calceolata	Stramenopile;Pelagophyceae;Pelagomonadales;Pelagomonadaceae;Pelagomonas;Pelagomonas calceolata	Pelagomonas calceolata	Pelagomonas calceolata
HSD00-20a-274-S2C008-0150-161205_c771208_1	Shared oscillators	2.5895e+08	2239	9	18	24	0.0206708	6.65e-155	2|Bacteria	wide pore channel activity	-	-	Prochlorococcus_sp003212555	Prochlorococcus	Cyanobiaceae	PCC-6307	Cyanobacteriia	Cyanobacteria	79.3	NA	NA	NA	NA	NA	2|Bacteria
HC15-DNA-20-200-161128_c671502_1	Shared oscillators	2.58911e+08	2242	24	15	24	1.16283976918091e-05	3.29e-180	1117|Cyanobacteria	Alternative locus ID	prkB	ko:K00855	NA	Prochlorococcus_B	Cyanobiaceae	PCC-6307	Cyanobacteriia	Cyanobacteria	94.9	K00855	NA	NA	NA	NA	Prochlorococcus_B
HC15-DNA-20-125-160906_c1820456_1	Shared oscillators	2.58851e+08	2243	3	12	24	0.000857986	NA	NA	NA	NA	NA	NA	NA	NA	NA	NA	NA	NA	NA	NA	NA	NA	NA	Unknown
HC15-DNA-20-125-160906_c2340818_1	Shared oscillators	2.58669e+08	2246	24	15	24	0.000333046	1.35e-92	1117|Cyanobacteria	Alternative locus ID	-	ko:K03321	Prochlorococcus_B_sp003216575	Prochlorococcus_B	Cyanobiaceae	PCC-6307	Cyanobacteriia	Cyanobacteria	94	K03321	NA	NA	NA	NA	Prochlorococcus_B
FS-KOA-L1-05-22-SC43_c1759_1	Shared oscillators	2.57869e+08	2258	24	15	24	0.00111912	8.07e-10	35493|Streptophyta	-	-	-	WRCU01_sp009783805	WRCU01	WRCU01	WRCU01	Clostridia	Firmicutes_A	57.8	NA	Eukaryota;Excavata;Discoba;Heterolobosea	Heterolobosea	Archaeplastida;Uncertain;Uncertain;Uncertain;Uncertain	Uncertain	Uncertain
HC15-DNA-20-125-160906_c2618742_1	Shared oscillators	2.57668e+08	2259	24	12	24	0.00114966	NA	NA	NA	NA	NA	NA	Prochlorococcus_A	Cyanobiaceae	PCC-6307	Cyanobacteriia	Cyanobacteria	77.6	NA	Eukaryota;Archaeplastida;Chlorophyta;Mamiellophyceae;Mamiellales	Mamiellales	Archaeplastida;Prasinophyte;Mamiellales;Bathycoccaceae	Bathycoccaceae	Unknown
HSD00-20a-270-S2C009-0125-161122_c87335_1	Shared oscillators	2.56907e+08	2265	6	15	24	0.0188258	1.17e-80	1117|Cyanobacteria	Ribulose bisphosphate carboxylase small	rbcS	ko:K01602	NA	Prochlorococcus_B	Cyanobiaceae	PCC-6307	Cyanobacteriia	Cyanobacteria	96.5	K01602	NA	NA	NA	NA	Prochlorococcus_B
HCD16-22a-224-S2C011-0125-150608_c92399_1	Shared oscillators	2.55395e+08	2286	21	9	24	0.0134455	5.43e-38	1117|Cyanobacteria	Alternative locus ID	-	-	NA	Prochlorococcus_B	Cyanobiaceae	PCC-6307	Cyanobacteriia	Cyanobacteria	99.4	NA	NA	NA	NA	NA	Prochlorococcus_B
FS-L2-DIEL-05-22a-S35C1-0100_c2961_1	Shared oscillators	2.54897e+08	2290	9	12	24	0.0251735	5.45e-94	1117|Cyanobacteria	Photosystem II (PSII) is a light-driven water plastoquinone oxidoreductase that uses light energy to abstract electrons from H(2)O, generating O(2) and a proton gradient subsequently used for ATP formation. It consists of a core antenna complex that captures photons, and an electron transfer chain that converts photonic excitation into a charge separation. The D1 D2 (PsbA PsbA) reaction center he…	psbA	ko:K02703	NA	Prochlorococcus	Cyanobiaceae	PCC-6307	Cyanobacteriia	Cyanobacteria	99.2	K02703	NA	NA	NA	NA	Prochlorococcus
FS-L2-DIEL-05-22a-S30C1-0095_c261_1	Shared oscillators	2.53848e+08	2295	6	12	24	0.000385096	0	2759|Eukaryota	ribulose-bisphosphate carboxylase activity	rbcL	ko:K01601,ko:K01963	NA	Nitrosomonas	Nitrosomonadaceae	Burkholderiales	Gammaproteobacteria	Proteobacteria	81.5	K01601	Eukaryota;Hacrobia;Cryptophyta;Cryptophyceae;Cryptomonadales;Cryptomonadales_X;Guillardia	Guillardia	Cryptista;Cryptophyceae;Cryptomonadales;Incertae sedis;Guillardia;Guillardia theta	Guillardia theta	Guillardia theta
HOT238_1c_0125m-141106_c73466_1	Shared oscillators	2.53358e+08	2303	15	15	24	3.0033256830631e-05	9.37e-182	1117|Cyanobacteria	Belongs to the ParA family	minD	ko:K03609	Prochlorococcus_B_sp003216895	Prochlorococcus_B	Cyanobiaceae	PCC-6307	Cyanobacteriia	Cyanobacteria	96.4	K03609	NA	NA	NA	NA	Prochlorococcus_B
FS-L1-DIEL-05-22a-S24C1-0109_c378_2	Shared oscillators	2.5306e+08	2308	9	12	24	0.00847702	3.35e-64	3041|Chlorophyta	One of the components of the core complex of photosystem II (PSII). It binds chlorophyll and helps catalyze the primary light-induced photochemical processes of PSII. PSII is a light- driven water plastoquinone oxidoreductase, using light energy to abstract electrons from H(2)O, generating O(2) and a proton gradient subsequently used for ATP formation	psbC	ko:K02705	JADCRZ01_sp015069695	JADCRZ01	Chitinophagaceae	Chitinophagales	Bacteroidia	Bacteroidota	90.1	K02705	Eukaryota;Archaeplastida;Chlorophyta;Nephroselmidophyceae;Nephroselmidales;Nephroselmidales_X;Nephroselmis;Nephroselmis pyriformis	Nephroselmis pyriformis	Archaeplastida;Prasinophyte;Mamiellales;Bathycoccaceae;Ostreococcus;Ostreococcus mediterraneus	Ostreococcus mediterraneus	JADCRZ01
FS-KOA-L1-05-22-SC51_c1085_1	Shared oscillators	2.5304e+08	2311	24	15	24	0.0315295	2.94e-93	1117|Cyanobacteria	This protein is located at the 30S-50S ribosomal subunit interface and may play a role in the structure and function of the aminoacyl-tRNA binding site	rplS	ko:K02884	Prochlorococcus_B_sp003279585	Prochlorococcus_B	Cyanobiaceae	PCC-6307	Cyanobacteriia	Cyanobacteria	93.2	K02884	NA	NA	NA	NA	Prochlorococcus_B
HSD00-20a-277-S2C007-0125-161215_c206460_1	Shared oscillators	2.51942e+08	2320	24	12	24	0.000247962	1.74e-54	1117|Cyanobacteria	-	-	-	AG-409-A19_sp003216155	AG-409-A19	Cyanobiaceae	PCC-6307	Cyanobacteriia	Cyanobacteria	93.1	NA	NA	NA	NA	NA	AG-409-A19
HSD00-20a-269-S2C008-0150-161125_c727446_1	Shared oscillators	2.51312e+08	2323	24	15	24	0.00559962	7.45e-45	1117|Cyanobacteria	Binds as a heterodimer with protein S6 to the central domain of the 16S rRNA, where it helps stabilize the platform of the 30S subunit	rpsR	ko:K02963	NA	Prochlorococcus_B	Cyanobiaceae	PCC-6307	Cyanobacteriia	Cyanobacteria	100	K02963	NA	NA	NA	NA	Prochlorococcus_B
HC15-DNA-20-200-161128_c2421076_1	Shared oscillators	2.51105e+08	2324	3	9	24	0.00020493	NA	NA	NA	NA	NA	NA	NA	NA	NA	NA	NA	NA	NA	NA	NA	NA	NA	Unknown
HSD00-20a-280-S2C007-0100-170508_c56204_1	Shared oscillators	2.50904e+08	2326	21	9	24	0.0210041	NA	NA	NA	NA	NA	NA	NA	NA	NA	NA	NA	NA	NA	NA	NA	NA	NA	Unknown
HCD16-22a-224-S2C011-0125-150608_c347593_2	Shared oscillators	2.50862e+08	2328	18	9	24	0.00379676	6.06e-140	1117|Cyanobacteria	Represses a number of genes involved in the response to DNA damage (SOS response), including recA and lexA. In the presence of single-stranded DNA, RecA interacts with LexA causing an autocatalytic cleavage which disrupts the DNA-binding part of LexA, leading to derepression of the SOS regulon and eventually DNA repair	lexA	ko:K01356	Prochlorococcus_B_marinus_B	Prochlorococcus_B	Cyanobiaceae	PCC-6307	Cyanobacteriia	Cyanobacteria	99.5	K01356	NA	NA	NA	NA	Prochlorococcus_B
HOT229_1_0075m-140909_c1731989_1	Shared oscillators	2.50695e+08	2331	18	12	24	5.65087633254744e-07	4.53e-304	1117|Cyanobacteria	Ammonium transporter	amtB	ko:K03320	Prochlorococcus_A_sp003214815	Prochlorococcus_A	Cyanobiaceae	PCC-6307	Cyanobacteriia	Cyanobacteria	97.5	K03320	NA	NA	NA	NA	Prochlorococcus_A
CSHLIID00-20a-S14C001-0015-151211_c387535_1	Shared oscillators	2.5055e+08	2333	6	12	24	0.000210825	NA	NA	NA	NA	NA	NA	NA	NA	NA	NA	NA	NA	NA	NA	NA	NA	NA	Unknown
HSD00-20a-270-S2C009-0150-161122_c361485_4	Shared oscillators	2.50255e+08	2337	9	12	24	0.000221883	0	3041|Chlorophyta	Produces ATP from ADP in the presence of a proton gradient across the membrane. The alpha chain is a regulatory subunit	atpA	ko:K02111	Synechococcus_E_sp002690325	Synechococcus_E	Cyanobiaceae	PCC-6307	Cyanobacteriia	Cyanobacteria	98.6	K02111	Eukaryota;Archaeplastida;Chlorophyta;Mamiellophyceae;Mamiellales;Bathycoccaceae;Bathycoccus	Bathycoccus	Stramenopile;MAST;MAST-4;MAST-4;MAST-4A;MAST-4A	MAST-4A	Synechococcus_E
HSD00-20a-269-S2C004-0025-161125_c740215_1	Shared oscillators	2.49842e+08	2341	12	9	24	0.00935702	NA	NA	NA	NA	NA	NA	NA	NA	NA	NA	NA	NA	NA	NA	NA	NA	NA	Unknown
HSD00-20a-267-S2C010-0100-151124_c372553_1	Shared oscillators	2.49692e+08	2345	24	15	24	0.00459511	6.3e-10	2|Bacteria	domain, Protein	-	-	Prochlorococcus_B_sp003279635	Prochlorococcus_B	Cyanobiaceae	PCC-6307	Cyanobacteriia	Cyanobacteria	84.7	K03646	NA	NA	NA	NA	Unknown
HSD00-20a-269-S2C008-0175-160909_c912208_1	Shared oscillators	2.49272e+08	2346	6	9	24	0.0150885	1.94e-88	1117|Cyanobacteria	One of the components of the core complex of photosystem II (PSII). It binds chlorophyll and helps catalyze the primary light-induced photochemical processes of PSII. PSII is a light- driven water plastoquinone oxidoreductase, using light energy to abstract electrons from H(2)O, generating O(2) and a proton gradient subsequently used for ATP formation	psbB	ko:K02704	NA	Prochlorococcus_B	Cyanobiaceae	PCC-6307	Cyanobacteriia	Cyanobacteria	95.6	K02704	NA	NA	NA	NA	Prochlorococcus_B
FS-KOA-L1-05-22-SC50_c103_1	Shared oscillators	2.49257e+08	2347	3	6	24	3.6223336626609e-06	3.77e-46	1117|Cyanobacteria	This is 1 of the proteins that binds and probably mediates the attachment of the 5S RNA into the large ribosomal subunit, where it forms part of the central protuberance. In the 70S ribosome it contacts protein S13 of the 30S subunit (bridge B1b), connecting the 2 subunits	rpl5	ko:K02931	Flavobacterium_sp002862755	Flavobacterium	Flavobacteriaceae	Flavobacteriales	Bacteroidia	Bacteroidota	58.9	NA	Eukaryota;Archaeplastida;Chlorophyta;Nephroselmidophyceae	Nephroselmidophyceae	Stramenopile;Bacillariophyceae;Lithodesmiales;Lithodesmiaceae;Ditylum	Ditylum	1117|Cyanobacteria
HOT232_1_0125m-140909_c623810_1	Shared oscillators	2.49193e+08	2348	6	12	24	0.00192557	2.17e-94	1117|Cyanobacteria	Protoporphyrin IX	chlH	ko:K03403	NA	Prochlorococcus_B	Cyanobiaceae	PCC-6307	Cyanobacteriia	Cyanobacteria	97.5	K03403	NA	NA	NA	NA	Prochlorococcus_B
HC15-DNA-20-025-161128_c59845_1	Shared oscillators	2.4903e+08	2350	18	9	24	0.00116736	9.48e-223	1117|Cyanobacteria	Converts heme B (protoheme IX) to heme O by substitution of the vinyl group on carbon 2 of heme B porphyrin ring with a hydroxyethyl farnesyl side group	ctaB	ko:K02257	NA	Prochlorococcus_B	Cyanobiaceae	PCC-6307	Cyanobacteriia	Cyanobacteria	97.5	K02257	NA	NA	NA	NA	Prochlorococcus_B
HSD00-20a-280-S2C007-0100-170508_c290543_1	Shared oscillators	2.49004e+08	2351	3	12	24	0.0208464	1.34e-38	1117|Cyanobacteria	Alternative locus ID	-	-	NA	Prochlorococcus_B	Cyanobiaceae	PCC-6307	Cyanobacteriia	Cyanobacteria	100	NA	NA	NA	NA	NA	Prochlorococcus_B
HSD00-20a-283-S2C007-0125-170428_c812951_1	Shared oscillators	2.48396e+08	2358	15	18	24	2.16961035313132e-05	2.57e-17	35493|Streptophyta	-	-	-	CACFBG01_sp902564535	CACFBG01	Cyanobiaceae	PCC-6307	Cyanobacteriia	Cyanobacteria	77.1	NA	NA	NA	NA	NA	Unknown
HOT233_1_0500m-141117_c195531_1	Shared oscillators	2.48067e+08	2361	15	15	24	0.00345584	2.46e-146	1117|Cyanobacteria	Acts as a processive, ATP-dependent zinc metallopeptidase for both cytoplasmic and membrane proteins. Plays a role in the quality control of integral membrane proteins	ftsH3	ko:K03798	Prochlorococcus_marinus	Prochlorococcus	Cyanobiaceae	PCC-6307	Cyanobacteriia	Cyanobacteria	93.6	K03798	NA	NA	NA	NA	Prochlorococcus
CSHLIID00-20a-S24C001-0015-151219_c482790_1	Shared oscillators	2.4792e+08	2363	6	12	24	4.90946571726399e-06	4.64e-120	2836|Bacillariophyta	One of the components of the core complex of photosystem II (PSII). It binds chlorophyll and helps catalyze the primary light-induced photochemical processes of PSII. PSII is a light- driven water plastoquinone oxidoreductase, using light energy to abstract electrons from H(2)O, generating O(2) and a proton gradient subsequently used for ATP formation	psbB	ko:K02704	JAAFJM01_sp903901345	JAAFJM01	UKL13-3	NS11-12g	Bacteroidia	Bacteroidota	89.4	K02704	Eukaryota; Stramenopiles; Ochrophyta; Bacillariophyta; Bacillariophyta_X; Raphid-pennate; Amphiprora	Amphiprora	Stramenopile;Bacillariophyceae;Naviculales;Amphipleuraceae;Amphiprora;Amphiprora paludosa	Amphiprora paludosa	Amphiprora paludosa
FS-L1-DIEL-05-22a-S10C1-0095_c3660_1	Shared oscillators	2.47841e+08	2364	9	15	24	6.72927291337288e-05	NA	NA	NA	NA	NA	NA	NA	NA	NA	NA	NA	NA	NA	NA	NA	NA	NA	Unknown
HCD16-22a-224-S2C011-0125-150608_c220360_1	Shared oscillators	2.47426e+08	2367	21	15	24	0.00198099	8.4e-202	1117|Cyanobacteria	Belongs to the TrpC family	trpC	ko:K01609	Prochlorococcus_B_marinus_B	Prochlorococcus_B	Cyanobiaceae	PCC-6307	Cyanobacteriia	Cyanobacteria	99.7	K01609	NA	NA	NA	NA	Prochlorococcus_B
HOT229_1_0125m-140909_c42609_1	Shared oscillators	2.46733e+08	2368	6	9	24	0.0398299	3.2e-109	1117|Cyanobacteria	F(1)F(0) ATP synthase produces ATP from ADP in the presence of a proton or sodium gradient. F-type ATPases consist of two structural domains, F(1) containing the extramembraneous catalytic core and F(0) containing the membrane proton channel, linked together by a central stalk and a peripheral stalk. During catalysis, ATP synthesis in the catalytic domain of F(1) is coupled via a rotary mechanism…	atpH	ko:K02113	Prochlorococcus_B_sp003283745	Prochlorococcus_B	Cyanobiaceae	PCC-6307	Cyanobacteriia	Cyanobacteria	96.2	K02113	NA	NA	NA	NA	Prochlorococcus_B
HSD00-20a-269-S2C008-0150-161125_c842325_1	Shared oscillators	2.46666e+08	2369	15	15	24	8.82222457262972e-07	NA	NA	NA	NA	NA	NA	NA	NA	NA	NA	NA	NA	NA	NA	NA	NA	NA	Unknown
CSHLIID20-03a-S08C001-0015-160120_c546079_1	Shared oscillators	2.4595e+08	2377	6	15	24	0.000243131	3.99e-23	2759|Eukaryota	photosynthetic electron transport chain	psbF	ko:K02708	Iningainema_tapete	Iningainema	Nostocaceae	Cyanobacteriales	Cyanobacteriia	Cyanobacteria	90	K02708	NA	NA	NA	NA	Iningainema
HC15-DNA-20-125-160906_c1070127_3	Shared oscillators	2.4585e+08	2380	9	9	24	2.10165879644101e-06	1.17e-125	2759|Eukaryota	proton-transporting ATP synthase activity, rotational mechanism	atpB	ko:K02112,ko:K02114,ko:K02133	Sediminibacterium_sp903929425	Sediminibacterium	Chitinophagaceae	Chitinophagales	Bacteroidia	Bacteroidota	76.3	K02112	Eukaryota;Hacrobia;Haptophyta;Prymnesiophyceae;Prymnesiales;Chrysochromulinaceae;Chrysochromulina	Chrysochromulina	Haptophytes;Coccolithophyceae;Prymnesiales;Chrysochromulinaceae;Chrysochromulina;Chrysochromulina rotalis	Chrysochromulina rotalis	Chrysochromulina rotalis
HC15-DNA-20-125-160906_c64070_2	Shared oscillators	2.4501e+08	2389	6	12	24	0.00154445	0	2759|Eukaryota	RNA binding	PAB1	ko:K13126	Georhizobium_haloflavum	Georhizobium	Rhizobiaceae	Rhizobiales	Alphaproteobacteria	Proteobacteria	59.7	K13126	Eukaryota;Stramenopiles;Ochrophyta;Pelagophyceae;Pelagomonadales;Pelagomonadaceae;Pelagomonas;Pelagomonas calceolata	Pelagomonas calceolata	Stramenopile;Pelagophyceae;Pelagomonadales;Pelagomonadaceae;Pelagomonas;Pelagomonas calceolata	Pelagomonas calceolata	Pelagomonas calceolata
HC15-DNA-20-125-161128_c752069_1	Shared oscillators	2.44695e+08	2392	21	9	24	0.0134455	3.17e-155	1117|Cyanobacteria	Belongs to the PstS family	-	ko:K02040	Prochlorococcus_B_sp003216895	Prochlorococcus_B	Cyanobiaceae	PCC-6307	Cyanobacteriia	Cyanobacteria	99.2	K02040	NA	NA	NA	NA	Prochlorococcus_B
HSD00-20a-270-S2C009-0100-161020_c336731_1	Shared oscillators	2.44575e+08	2393	21	18	24	0.032005	6.08e-145	1117|Cyanobacteria	Catalyzes the GTP-dependent ribosomal translocation step during translation elongation. During this step, the ribosome changes from the pre-translocational (PRE) to the post- translocational (POST) state as the newly formed A-site-bound peptidyl-tRNA and P-site-bound deacylated tRNA move to the P and E sites, respectively. Catalyzes the coordinated movement of the two tRNA molecules, the mRNA and…	fusA	ko:K02355	NA	Prochlorococcus_A	Cyanobiaceae	PCC-6307	Cyanobacteriia	Cyanobacteria	94.5	K02355	NA	NA	NA	NA	Prochlorococcus_A
CSHLIID20-03a-S06C001-0015-160120_c274710_3	Shared oscillators	2.4454e+08	2394	24	12	24	0.00122852	2.27e-288	1117|Cyanobacteria	This protein promotes the GTP-dependent binding of aminoacyl-tRNA to the A-site of ribosomes during protein biosynthesis	tuf	ko:K02358	NA	Prochlorococcus_A	Cyanobiaceae	PCC-6307	Cyanobacteriia	Cyanobacteria	99.8	K02358	NA	NA	NA	NA	Prochlorococcus_A
HC15-DNA-20-125-161128_c556433_1	Shared oscillators	2.44359e+08	2396	9	9	24	9.84612635632605e-05	4.83e-171	1117|Cyanobacteria	Protoporphyrin IX	chlH	ko:K03403	NA	Prochlorococcus_B	Cyanobiaceae	PCC-6307	Cyanobacteriia	Cyanobacteria	96.4	K03403	NA	NA	NA	NA	Prochlorococcus_B
HSD00-20a-271-S2C007-0125-161007_c840137_2	Shared oscillators	2.44344e+08	2397	15	15	24	5.51234757134606e-05	5.64e-06	35493|Streptophyta	-	-	-	CACFBG01_sp902564535	CACFBG01	Cyanobiaceae	PCC-6307	Cyanobacteriia	Cyanobacteria	80.5	NA	Eukaryota;Stramenopiles;Ochrophyta;Dictyochophyceae	Dictyochophyceae	Haptophytes; Coccolithophyceae	Coccolithophyceae	Coccolithophyceae
HC15-DNA-20-025-160906_c325175_1	Shared oscillators	2.44344e+08	2398	24	15	24	0.0218574	8.97e-121	1117|Cyanobacteria	Alternative locus ID	-	-	Prochlorococcus_B_sp003279635	Prochlorococcus_B	Cyanobiaceae	PCC-6307	Cyanobacteriia	Cyanobacteria	93.7	NA	NA	NA	NA	NA	Prochlorococcus_B
HC15-DNA-20-025-161128_c1996456_1	Shared oscillators	2.43495e+08	2405	18	15	24	0.0186511	1.71e-218	1117|Cyanobacteria	PsaA and PsaB bind P700, the primary electron donor of photosystem I (PSI), as well as the electron acceptors A0, A1 and FX. PSI is a plastocyanin cytochrome c6-ferredoxin oxidoreductase, converting photonic excitation into a charge separation, which transfers an electron from the donor P700 chlorophyll pair to the spectroscopically characterized acceptors A0, A1, FX, FA and FB in turn. Oxidized …	psaA	ko:K02689	Flavobacterium_sp903889745	Flavobacterium	Flavobacteriaceae	Flavobacteriales	Bacteroidia	Bacteroidota	88.8	K02689	Eukaryota; Hacrobia; Haptophyta; Prymnesiophyceae	Prymnesiophyceae	Haptophytes; Coccolithophyceae	Coccolithophyceae	1117|Cyanobacteria
HOT232_1_0025m-140909_c343381_1	Shared oscillators	2.43372e+08	2409	9	12	24	7.90911172745792e-05	1.96e-277	2759|Eukaryota	proton-transporting ATP synthase activity, rotational mechanism	atpB	ko:K02112,ko:K02114,ko:K02133	Sediminibacterium_sp903929425	Sediminibacterium	Chitinophagaceae	Chitinophagales	Bacteroidia	Bacteroidota	83.5	K02112	Eukaryota;Hacrobia;Haptophyta;Prymnesiophyceae;Prymnesiales;Chrysochromulinaceae;Chrysochromulina;Chrysochromulina rotalis	Chrysochromulina rotalis	Haptophytes;Coccolithophyceae;Prymnesiales;Chrysochromulinaceae;Chrysochromulina;Chrysochromulina rotalis	Chrysochromulina rotalis	Chrysochromulina rotalis
CSHLIID20-03a-S68C001-0015-160120_c274205_3	Shared oscillators	2.43283e+08	2410	15	15	24	4.38155176709709e-05	0	1117|Cyanobacteria	Phosphorylase is an important allosteric enzyme in carbohydrate metabolism. Enzymes from different sources differ in their regulatory mechanisms and in their natural substrates. However, all known phosphorylases share catalytic and structural properties	glgP	ko:K00688	NA	Prochlorococcus_A	Cyanobiaceae	PCC-6307	Cyanobacteriia	Cyanobacteria	99.3	K00688	NA	NA	NA	NA	Prochlorococcus_A
HOT229_1_0075m-140909_c995671_1	Shared oscillators	2.42309e+08	2423	3	9	24	0.000124737	2.29e-227	1117|Cyanobacteria	Belongs to the ALAD family	hemB	ko:K01698	Prochlorococcus_B_sp003209755	Prochlorococcus_B	Cyanobiaceae	PCC-6307	Cyanobacteriia	Cyanobacteria	97.9	K01698	NA	NA	NA	NA	Prochlorococcus_B
HCD16-22a-224-S2C003-0025-150608_c673276_19	Shared oscillators	2.41982e+08	2431	6	15	24	1.84662157437523e-06	0	2759|Eukaryota	ribulose-bisphosphate carboxylase activity	rbcL	ko:K01601,ko:K01963	NA	NA	NA	NA	Gammaproteobacteria	Proteobacteria	81.7	K01601	Eukaryota;Hacrobia;Haptophyta;Prymnesiophyceae;Coccolithales;Chrysotilaceae;Chrysotila	Chrysotila	Haptophytes; Coccolithophyceae	Coccolithophyceae	Coccolithophyceae
FS-L2-DIEL-05-22a-S63C1-0110_c80_2	Shared oscillators	2.41848e+08	2435	6	15	24	0.000124737	1.22e-36	2759|Eukaryota	photosynthetic electron transport in photosystem II	psbC	ko:K02705	Oxynema_aestuarii	Oxynema	Oscillatoriaceae	Cyanobacteriales	Cyanobacteriia	Cyanobacteria	83.1	K02705	Eukaryota; Hacrobia; Haptophyta; Prymnesiophyceae	Prymnesiophyceae	Haptophytes; Coccolithophyceae	Coccolithophyceae	Coccolithophyceae
HSD00-20a-272-S2C008-0150-161221_c822996_2	Shared oscillators	2.41208e+08	2438	6	12	24	0.000124737	NA	NA	NA	NA	NA	NA	NA	NA	NA	NA	NA	NA	NA	NA	NA	NA	NA	Unknown
HSD00-20a-274-S2C008-0125-161205_c332547_1	Shared oscillators	2.41147e+08	2440	6	12	24	0.00275431	8.86e-62	1117|Cyanobacteria	RuBisCO catalyzes two reactions the carboxylation of D- ribulose 1,5-bisphosphate, the primary event in carbon dioxide fixation, as well as the oxidative fragmentation of the pentose substrate in the photorespiration process. Both reactions occur simultaneously and in competition at the same active site	cbbL	ko:K01601	NA	NA	Cyanobiaceae	PCC-6307	Cyanobacteriia	Cyanobacteria	93.5	K01601	NA	NA	NA	NA	1117|Cyanobacteria
HCD16-22a-224-S2C011-0125-150608_c223264_3	Shared oscillators	2.40721e+08	2445	21	12	24	0.0169756	7.09e-272	1117|Cyanobacteria	Alternative locus ID	sqdX	-	Prochlorococcus_B_sp003216375	Prochlorococcus_B	Cyanobiaceae	PCC-6307	Cyanobacteriia	Cyanobacteria	98.2	NA	NA	NA	NA	NA	Prochlorococcus_B
HC15-DNA-20-025-160906_c1507195_1	Shared oscillators	2.40522e+08	2450	15	15	24	0.000233213	1.17e-287	1117|Cyanobacteria	Heat shock 70 kDa protein	dnaK2	ko:K04043	NA	Prochlorococcus_A	Cyanobiaceae	PCC-6307	Cyanobacteriia	Cyanobacteria	94.6	K04043	NA	NA	NA	NA	Prochlorococcus_A
HCD16-22a-225-S2C010-0125-150608_c628489_1	Shared oscillators	2.40293e+08	2455	12	15	24	0.00738078	5.73e-27	1117|Cyanobacteria	-	-	-	Prochlorococcus_B_sp003215695	Prochlorococcus_B	Cyanobiaceae	PCC-6307	Cyanobacteriia	Cyanobacteria	90.9	NA	NA	NA	NA	NA	Prochlorococcus_B
FS-KOA-L1-05-22-SC40_c1780_1	Shared oscillators	2.40209e+08	2456	9	18	24	0.00027805	1.77e-144	1117|Cyanobacteria	Alternative locus ID	-	-	Prochlorococcus_B_sp003278445	Prochlorococcus_B	Cyanobiaceae	PCC-6307	Cyanobacteriia	Cyanobacteria	91.6	NA	NA	NA	NA	NA	Prochlorococcus_B
HCD16-22a-224-S2C011-0125-150608_c372975_1	Shared oscillators	2.39966e+08	2460	24	9	24	9.59271658311292e-06	4.1e-38	2759|Eukaryota	rRNA binding	rps13	ko:K02952,ko:K03040	RDXV01_sp010672785	RDXV01	Nostocaceae	Cyanobacteriales	Cyanobacteriia	Cyanobacteria	63.2	NA	NA	NA	NA	NA	Unknown
HSD00-20a-275-S2C007-0125-170419_c192920_1	Shared oscillators	2.3919e+08	2471	15	18	24	7.45509503804431e-05	3.03e-89	1117|Cyanobacteria	Prevents misfolding and promotes the refolding and proper assembly of unfolded polypeptides generated under stress conditions	groEL	ko:K04077	Prochlorococcus_B_sp003209755	Prochlorococcus_B	Cyanobiaceae	PCC-6307	Cyanobacteriia	Cyanobacteria	94.1	K04077	NA	NA	NA	NA	Prochlorococcus_B
HCD16-22a-224-S2C011-0125-150608_c350823_11	Shared oscillators	2.39165e+08	2472	24	9	24	0.0250066	3.38e-275	2759|Eukaryota	acetolactate synthase activity	ILV2	ko:K01652	Aphanocapsa_B_montana	Aphanocapsa_B	Thermosynechococcaceae	Thermosynechococcales	Cyanobacteriia	Cyanobacteria	65	NA	NA	NA	NA	NA	2759|Eukaryota
HOT231_2_0125m-150213_c154519_1	Shared oscillators	2.39065e+08	2474	21	18	24	0.00122666	3.47e-63	1117|Cyanobacteria	One of the primary rRNA binding proteins, it binds directly to 16S rRNA where it nucleates assembly of the head domain of the 30S subunit. Is located at the subunit interface close to the decoding center, probably blocks exit of the E-site tRNA	rps7	ko:K02992	NA	Prochlorococcus_B	Cyanobiaceae	PCC-6307	Cyanobacteriia	Cyanobacteria	85.5	K02992	NA	NA	NA	NA	1117|Cyanobacteria
HSD00-20a-269-S2C008-0150-161125_c832533_1	Shared oscillators	2.38698e+08	2480	24	15	24	0.028882	5.72e-262	1117|Cyanobacteria	The pyruvate dehydrogenase complex catalyzes the overall conversion of pyruvate to acetyl-CoA and CO(2)	pdhA	ko:K00161	NA	Prochlorococcus_B	Cyanobiaceae	PCC-6307	Cyanobacteriia	Cyanobacteria	96.4	K00161	NA	NA	NA	NA	Prochlorococcus_B
HSD00-20a-269-S2C008-0150-160909_c646729_1	Shared oscillators	2.38501e+08	2482	15	15	24	0.0026732	1.12e-42	1117|Cyanobacteria	D-amino acid	-	ko:K00273	Prochlorococcus_B_sp003216955	Prochlorococcus_B	Cyanobiaceae	PCC-6307	Cyanobacteriia	Cyanobacteria	75	NA	NA	NA	NA	NA	1117|Cyanobacteria
HC15-DNA-20-125-160906_c2146390_2	Shared oscillators	2.38235e+08	2483	15	15	24	4.90946571726399e-06	0	2759|Eukaryota	cilium assembly	IFT172	ko:K19676	NA	NA	NA	NA	NA	NA	NA	K19676	Eukaryota;Stramenopiles;Ochrophyta;Pelagophyceae;Pelagomonadales;Pelagomonadaceae;Pelagomonas;Pelagomonas calceolata	Pelagomonas calceolata	Stramenopile;Pelagophyceae;Pelagomonadales;Pelagomonadaceae;Pelagomonas;Pelagomonas calceolata	Pelagomonas calceolata	Pelagomonas calceolata
HSD00-20a-271-S2C007-0125-161007_c443361_1	Shared oscillators	2.37645e+08	2488	15	12	24	7.7000916023379e-05	0	1117|Cyanobacteria	NDH-1 shuttles electrons from NAD(P)H, via FMN and iron- sulfur (Fe-S) centers, to quinones in the respiratory chain. The immediate electron acceptor for the enzyme in this species is believed to be plastoquinone. Couples the redox reaction to proton translocation (for every two electrons transferred, four hydrogen ions are translocated across the cytoplasmic membrane), and thus conserves the red…	ndhD	ko:K05575	NA	Prochlorococcus_B	Cyanobiaceae	PCC-6307	Cyanobacteriia	Cyanobacteria	97.3	K05575	NA	NA	NA	NA	Prochlorococcus_B
HC15-DNA-20-125-160906_c780665_1	Shared oscillators	2.37565e+08	2489	15	15	24	0.00959831	7.18e-90	1117|Cyanobacteria	Acts as a processive, ATP-dependent zinc metallopeptidase for both cytoplasmic and membrane proteins. Plays a role in the quality control of integral membrane proteins	ftsH3	ko:K03798	NA	Prochlorococcus_B	Cyanobiaceae	PCC-6307	Cyanobacteriia	Cyanobacteria	95.5	K03798	NA	NA	NA	NA	Prochlorococcus_B
HCD16-22a-224-S2C011-0125-150608_c581300_1	Shared oscillators	2.36666e+08	2498	6	12	24	0.00281884	3.18e-131	1117|Cyanobacteria	Alternative locus ID	csoS2	-	Prochlorococcus_B_sp003216975	Prochlorococcus_B	Cyanobiaceae	PCC-6307	Cyanobacteriia	Cyanobacteria	97.6	NA	NA	NA	NA	NA	Prochlorococcus_B
HC15-DNA-20-125-161128_c2694177_1	Shared oscillators	2.35618e+08	2515	15	12	24	0.00117606	5.79e-304	1117|Cyanobacteria	ATP-dependent specificity component of the Clp protease. It directs the protease to specific substrates. Can perform chaperone functions in the absence of ClpP	clpX	ko:K03544	Prochlorococcus_B_sp003216595	Prochlorococcus_B	Cyanobiaceae	PCC-6307	Cyanobacteriia	Cyanobacteria	95.8	K03544	NA	NA	NA	NA	Prochlorococcus_B
HSD00-20a-272-S2C008-0125-161221_c463589_1	Shared oscillators	2.3553e+08	2516	15	9	24	1.1044000427793e-05	7.51e-11	1117|Cyanobacteria	ABC-type polysaccharide polyol phosphate transport system ATPase component	-	ko:K01990,ko:K09691	Prochlorococcus_B_sp003284375	Prochlorococcus_B	Cyanobiaceae	PCC-6307	Cyanobacteriia	Cyanobacteria	89.9	K09691	NA	NA	NA	NA	Unknown
HCD16-22a-225-S2C010-0125-150608_c588000_1	Shared oscillators	2.35472e+08	2517	6	18	24	2.16961035313132e-05	7.22e-154	3041|Chlorophyta	Component of the cytochrome b6-f complex, which mediates electron transfer between photosystem II (PSII) and photosystem I (PSI), cyclic electron flow around PSI, and state transitions	petB	ko:K02635	Desertifilum_sp001746915	Desertifilum	Desertifilaceae	Cyanobacteriales	Cyanobacteriia	Cyanobacteria	89.2	K02635	Eukaryota;Archaeplastida;Chlorophyta;Mamiellophyceae;Dolichomastigales;Crustomastigaceae;Crustomastix	Crustomastix	Archaeplastida;Prasinophyte;Dolichomastigales;Dolichomastigaceae;Crustomastix;Crustomastix stigmata	Crustomastix stigmata	Crustomastix stigmata
FS-L1-DIEL-05-22a-S17C1-0112_c7_5	Shared oscillators	2.35456e+08	2518	3	6	24	4.8050123530741e-06	8.7e-54	1117|Cyanobacteria	Binds the lower part of the 30S subunit head. Binds mRNA in the 70S ribosome, positioning it for translation	rps3	ko:K02982	Spirulina_sp007693875	Spirulina	Spirulinaceae	Cyanobacteriales	Cyanobacteriia	Cyanobacteria	58	NA	NA	NA	NA	NA	1117|Cyanobacteria
HC15-DNA-20-025-161128_c763224_1	Shared oscillators	2.3542e+08	2519	18	9	24	0.0190002	7.25e-53	1117|Cyanobacteria	Alternative locus ID	-	-	Prochlorococcus_B_sp003215895	Prochlorococcus_B	Cyanobiaceae	PCC-6307	Cyanobacteriia	Cyanobacteria	92.6	NA	NA	NA	NA	NA	Prochlorococcus_B
HOT229_2_0025m-140909_c311642_11	Shared oscillators	2.35408e+08	2520	12	9	24	1.4738909115971e-05	9.67e-248	2759|Eukaryota	photosynthetic electron transport in photosystem II	psbD	ko:K02706	RGVD01_sp010027395	RGVD01	UKL13-3	NS11-12g	Bacteroidia	Bacteroidota	92.3	K02706	Eukaryota;Stramenopiles;Ochrophyta;Bacillariophyta;Bacillariophyta_X;Polar-centric-Mediophyceae;Thalassiosira	Thalassiosira	Stramenopile;Chrysophyta;Ochromonadales;Incertae sedis;Ochromonas;Ochromonas sp.	Ochromonas sp.	RGVD01
HSD00-20a-270-S2C009-0125-161020_c543358_1	Shared oscillators	2.34752e+08	2527	21	15	24	0.00345584	1.68e-96	1117|Cyanobacteria	One of the primary rRNA binding proteins, it binds directly to 16S rRNA where it nucleates assembly of the head domain of the 30S subunit. Is located at the subunit interface close to the decoding center, probably blocks exit of the E-site tRNA	rps7	ko:K02992	Prochlorococcus_A_sp000634215	Prochlorococcus_A	Cyanobiaceae	PCC-6307	Cyanobacteriia	Cyanobacteria	94.2	K02992	NA	NA	NA	NA	Prochlorococcus_A
HCD16-22a-224-S2C011-0125-150608_c145670_2	Shared oscillators	2.3441e+08	2531	21	18	24	0.0430251	1.1e-294	1117|Cyanobacteria	Catalyzes the condensation reaction of fatty acid synthesis by the addition to an acyl acceptor of two carbons from malonyl-ACP	fabF	ko:K09458	Prochlorococcus_B_marinus_B	Prochlorococcus_B	Cyanobiaceae	PCC-6307	Cyanobacteriia	Cyanobacteria	99.5	K09458	NA	NA	NA	NA	Prochlorococcus_B
HSD00-20a-270-S2C009-0125-161122_c568060_1	Shared oscillators	2.3373e+08	2541	21	9	24	2.69905335711064e-06	2.42e-83	1117|Cyanobacteria	DNA-dependent RNA polymerase catalyzes the transcription of DNA into RNA using the four ribonucleoside triphosphates as substrates	rpoB	ko:K03043	NA	Prochlorococcus_B	Cyanobiaceae	PCC-6307	Cyanobacteriia	Cyanobacteria	97.8	K03043	NA	NA	NA	NA	Prochlorococcus_B
HCD16-22a-225-S2C010-0125-150608_c298169_44	Shared oscillators	2.33648e+08	2545	24	9	24	3.6223336626609e-06	4.07e-30	1117|Cyanobacteria	Binds the 23S rRNA	rpmE	ko:K02909	NA	Leptothoe	Phormidesmiaceae	Phormidesmiales	Cyanobacteriia	Cyanobacteria	65.8	NA	NA	NA	NA	NA	Unknown
HOT232_1_0125m-140909_c378476_1	Shared oscillators	2.33604e+08	2546	12	15	24	0.00035429	6.26e-160	1117|Cyanobacteria	Sigma factors are initiation factors that promote the attachment of RNA polymerase to specific initiation sites and are then released	-	ko:K03086,ko:K03087	AG-402-N21_sp003216435	AG-402-N21	Cyanobiaceae	PCC-6307	Cyanobacteriia	Cyanobacteria	80.7	K03086	NA	NA	NA	NA	1117|Cyanobacteria
FS-KOA-L1-05-22-SC44_c4152_1	Shared oscillators	2.32816e+08	2551	12	9	24	0.0214435	1.34e-118	3041|Chlorophyta	One of the components of the core complex of photosystem II (PSII). It binds chlorophyll and helps catalyze the primary light-induced photochemical processes of PSII. PSII is a light- driven water plastoquinone oxidoreductase, using light energy to abstract electrons from H(2)O, generating O(2) and a proton gradient subsequently used for ATP formation	-	ko:K02704	Flavobacterium_sp903920835	Flavobacterium	Flavobacteriaceae	Flavobacteriales	Bacteroidia	Bacteroidota	87.7	K02704	Eukaryota;Archaeplastida;Chlorophyta;Mamiellophyceae;Mamiellales;Bathycoccaceae;Ostreococcus;Ostreococcus mediterraneus	Ostreococcus mediterraneus	Archaeplastida;Prasinophyte;Mamiellales;Bathycoccaceae;Ostreococcus;Ostreococcus mediterraneus	Ostreococcus mediterraneus	Ostreococcus mediterraneus
HCD16-22a-224-S2C011-0125-150608_c436247_1	Shared oscillators	2.32752e+08	2554	15	18	24	0.00017221	4.42e-116	1117|Cyanobacteria	Responsible for the release of ribosomes from messenger RNA at the termination of protein biosynthesis. May increase the efficiency of translation by recycling ribosomes from one round of translation to another	frr	ko:K02838	NA	Prochlorococcus_B	Cyanobiaceae	PCC-6307	Cyanobacteriia	Cyanobacteria	100	K02838	NA	NA	NA	NA	Prochlorococcus_B
HOT229_1_0125m-140909_c364205_1	Shared oscillators	2.32677e+08	2556	6	12	24	0.010239	6.53e-155	1117|Cyanobacteria	Belongs to the phosphoglycerate kinase family	pgk	ko:K00927	NA	Prochlorococcus_B	Cyanobiaceae	PCC-6307	Cyanobacteriia	Cyanobacteria	87.3	K00927	NA	NA	NA	NA	1117|Cyanobacteria
HC15-DNA-20-025-160906_c945558_1	Shared oscillators	2.3248e+08	2558	15	18	24	0.00209997	1.87e-188	1117|Cyanobacteria	Catalyzes the conversion of dethiobiotin (DTB) to biotin by the insertion of a sulfur atom into dethiobiotin via a radical- based mechanism	bioB	ko:K01012	Prochlorococcus_B_sp003280445	Prochlorococcus_B	Cyanobiaceae	PCC-6307	Cyanobacteriia	Cyanobacteria	95.7	K01012	NA	NA	NA	NA	Prochlorococcus_B
HOT229_1_0125m-140909_c1096308_14	Shared oscillators	2.31947e+08	2565	9	9	24	0.00257816	8.59e-285	2759|Eukaryota	proton-transporting ATP synthase activity, rotational mechanism	atpA	ko:K02111	NA	NA	Cyanobacteriaceae	Cyanobacteriales	Cyanobacteriia	Cyanobacteria	78.3	K02111	Eukaryota;Hacrobia;Haptophyta;Prymnesiophyceae;Prymnesiales;Chrysochromulinaceae;Chrysochromulina	Chrysochromulina	Haptophytes;Coccolithophyceae;Prymnesiales;Chrysochromulinaceae;Chrysochromulina;Chrysochromulina rotalis	Chrysochromulina rotalis	Chrysochromulina rotalis
FS-L1-DIEL-05-22a-S27C1-0097_c854_1	Shared oscillators	2.31906e+08	2566	9	18	24	0.000873022	1.36e-183	1117|Cyanobacteria	Alternative locus ID	-	-	Prochlorococcus_B_sp003280445	Prochlorococcus_B	Cyanobiaceae	PCC-6307	Cyanobacteriia	Cyanobacteria	99.3	NA	NA	NA	NA	NA	Prochlorococcus_B
FS-KOA-L1-05-22-SC39_c4417_1	Shared oscillators	2.31839e+08	2568	15	18	24	0.00611783	1.53e-39	1117|Cyanobacteria	Alternative locus ID	-	-	Prochlorococcus_B_sp003279615	Prochlorococcus_B	Cyanobiaceae	PCC-6307	Cyanobacteriia	Cyanobacteria	100	NA	NA	NA	NA	NA	Prochlorococcus_B
HSD00-20a-273-S2C008-0125-161026_c199044_1	Shared oscillators	2.31807e+08	2569	9	18	24	0.000631931	5.8e-166	1117|Cyanobacteria	Belongs to the OprB family	-	-	Prochlorococcus_B_sp003284375	Prochlorococcus_B	Cyanobiaceae	PCC-6307	Cyanobacteriia	Cyanobacteria	83.3	NA	NA	NA	NA	NA	1117|Cyanobacteria
HSD00-20a-273-S2C008-0150-161026_c710220_1	Shared oscillators	2.31432e+08	2571	9	12	24	0.00632013	2.32e-259	1117|Cyanobacteria	Photosystem II (PSII) is a light-driven water plastoquinone oxidoreductase that uses light energy to abstract electrons from H(2)O, generating O(2) and a proton gradient subsequently used for ATP formation. It consists of a core antenna complex that captures photons, and an electron transfer chain that converts photonic excitation into a charge separation. The D1 D2 (PsbA PsbA) reaction center he…	psbA	ko:K02703	NA	NA	Cyanobiaceae	PCC-6307	Cyanobacteriia	Cyanobacteria	95	K02703	NA	NA	NA	NA	1117|Cyanobacteria
FS-L1-DIEL-05-22a-S12C1-0095_c7270_1	Shared oscillators	2.31366e+08	2573	9	6	24	0.00143597	7.7e-44	1117|Cyanobacteria	ATP synthase	atp1	ko:K02116	Prochlorococcus_B_sp003216375	Prochlorococcus_B	Cyanobiaceae	PCC-6307	Cyanobacteriia	Cyanobacteria	95.2	K02116	NA	NA	NA	NA	Prochlorococcus_B
FS-KOA-L1-05-22-SC38_c5226_1	Shared oscillators	2.31191e+08	2574	15	12	24	3.05831461011764e-05	1.46e-55	1117|Cyanobacteria	Band 7 protein	hflC	-	NA	Prochlorococcus_B	Cyanobiaceae	PCC-6307	Cyanobacteriia	Cyanobacteria	100	NA	NA	NA	NA	NA	Prochlorococcus_B
HC15-DNA-20-125-161128_c1692559_2	Shared oscillators	2.31057e+08	2577	24	12	24	0.00375276	2.19e-73	1117|Cyanobacteria	Binds to 23S rRNA. Forms part of two intersubunit bridges in the 70S ribosome	rplN	ko:K02874	NA	Prochlorococcus_B	Cyanobiaceae	PCC-6307	Cyanobacteriia	Cyanobacteria	96.7	K02874	NA	NA	NA	NA	Prochlorococcus_B
HSD00-20a-269-S2C008-0150-160909_c891117_1	Shared oscillators	2.3058e+08	2586	15	15	24	8.76098756556869e-05	8.83e-165	1117|Cyanobacteria	Participates actively in the response to hyperosmotic and heat shock by preventing the aggregation of stress-denatured proteins, in association with DnaK and GrpE. It is the nucleotide exchange factor for DnaK and may function as a thermosensor. Unfolded proteins bind initially to DnaJ	grpE	ko:K03687	Prochlorococcus_B_marinus_B	Prochlorococcus_B	Cyanobiaceae	PCC-6307	Cyanobacteriia	Cyanobacteria	98.8	K03687	NA	NA	NA	NA	Prochlorococcus_B
FS-L1-DIEL-05-22a-S17C1-0112_c1950_1	Shared oscillators	2.30521e+08	2587	6	12	24	6.26166211453732e-05	1.05e-172	2759|Eukaryota	ribulose-bisphosphate carboxylase activity	rbcL	ko:K01601,ko:K01963	NA	Nitrosococcus	Nitrosococcaceae	Nitrosococcales	Gammaproteobacteria	Proteobacteria	81.3	K01601	Eukaryota;Hacrobia;Haptophyta;Prymnesiophyceae;Prymnesiales;Prymnesiaceae;Prymnesium	Prymnesium	Haptophytes;Coccolithophyceae;Prymnesiales;Prymnesiaceae;Prymnesium;Prymnesium parvum	Prymnesium parvum	Prymnesium parvum
HSD00-20a-272-S2C008-0175-161221_c529449_1	Shared oscillators	2.30359e+08	2588	12	15	24	0.000385749	2.06e-139	1117|Cyanobacteria	Glutamine synthetase	glnA	ko:K01915	Prochlorococcus_B_sp003216375	Prochlorococcus_B	Cyanobiaceae	PCC-6307	Cyanobacteriia	Cyanobacteria	96.2	K01915	NA	NA	NA	NA	Prochlorococcus_B
CSHLIID20-03a-S55C001-0015-160120_c256857_1	Shared oscillators	2.30095e+08	2590	12	6	24	9.23539813749551e-05	3.48e-67	2|Bacteria	Photosystem II (PSII) is a light-driven water plastoquinone oxidoreductase that uses light energy to abstract electrons from H(2)O, generating O(2) and a proton gradient subsequently used for ATP formation. It consists of a core antenna complex that captures photons, and an electron transfer chain that converts photonic excitation into a charge separation. The D1 D2 (PsbA PsbA) reaction center he…	psbD	ko:K02706	Fusobacterium_nucleatum_E	Fusobacterium	Fusobacteriaceae	Fusobacteriales	Fusobacteriia	Fusobacteriota	88.8	K02706	Eukaryota;Hacrobia;Haptophyta;Prymnesiophyceae;Prymnesiales;Prymnesiaceae;Prymnesium	Prymnesium	Haptophytes;Coccolithophyceae;Prymnesiales;Prymnesiaceae;Prymnesium;Prymnesium parvum	Prymnesium parvum	2|Bacteria
FS-KOA-L1-05-22-SC53_c5218_1	Shared oscillators	2.29968e+08	2591	24	6	24	0.0412387	4.45e-22	1117|Cyanobacteria	Alternative locus ID	-	ko:K13693	NA	Prochlorococcus_B	Cyanobiaceae	PCC-6307	Cyanobacteriia	Cyanobacteria	94	K13693	NA	NA	NA	NA	Prochlorococcus_B
HCD16-22a-224-S2C011-0125-150608_c7457_3	Shared oscillators	2.29883e+08	2593	15	15	24	3.07478124959927e-05	8.03e-134	1117|Cyanobacteria	Alternative locus ID	-	-	Prochlorococcus_B_sp003216375	Prochlorococcus_B	Cyanobiaceae	PCC-6307	Cyanobacteriia	Cyanobacteria	99.1	NA	NA	NA	NA	NA	Prochlorococcus_B
HOT234_1_0125m-141202_c507233_1	Shared oscillators	2.29698e+08	2597	18	15	24	0.0231909	1.02e-180	1117|Cyanobacteria	Ammonium transporter	amtB	ko:K03320	Prochlorococcus_A_sp003212395	Prochlorococcus_A	Cyanobiaceae	PCC-6307	Cyanobacteriia	Cyanobacteria	90.6	K03320	NA	NA	NA	NA	Prochlorococcus_A
HOT229_1_0125m-140909_c359743_15	Shared oscillators	2.29612e+08	2601	18	15	24	0.00314976	2.25e-256	2759|Eukaryota	dynein light chain binding	DNAH2	ko:K10408	UBA721_sp002698965	UBA721	Pirellulaceae	Pirellulales	Planctomycetia	Planctomycetota	44.5	K10408	Eukaryota;Stramenopiles;Ochrophyta;Pelagophyceae;Pelagomonadales;Pelagomonadaceae;Pelagomonas	Pelagomonas	Stramenopile;Pelagophyceae;Pelagomonadales;Pelagomonadaceae;Pelagomonas;Pelagomonas calceolata	Pelagomonas calceolata	Pelagomonas calceolata
HSD00-20a-271-S2C007-0150-161007_c640479_1	Shared oscillators	2.29232e+08	2604	9	9	24	2.16961035313132e-05	1.37e-105	2836|Bacillariophyta	One of the components of the core complex of photosystem II (PSII). It binds chlorophyll and helps catalyze the primary light-induced photochemical processes of PSII. PSII is a light- driven water plastoquinone oxidoreductase, using light energy to abstract electrons from H(2)O, generating O(2) and a proton gradient subsequently used for ATP formation	-	ko:K02705	Flavobacterium_sp903920835	Flavobacterium	Flavobacteriaceae	Flavobacteriales	Bacteroidia	Bacteroidota	86	K02705	Eukaryota;Hacrobia;Haptophyta;Pavlovophyceae;Pavlovales;Pavlovaceae;Pavlova;Uncertain	Uncertain	Haptophytes;Coccolithophyceae;Prymnesiales;Uncertain;Uncertain;Uncertain	Uncertain	Uncertain
HC15-DNA-20-125-161128_c1136561_1	Shared oscillators	2.29156e+08	2606	18	12	24	0.00105375	3.63e-59	1117|Cyanobacteria	Glutamine synthetase	glnA	ko:K01915	NA	Prochlorococcus_B	Cyanobiaceae	PCC-6307	Cyanobacteriia	Cyanobacteria	96.8	K01915	NA	NA	NA	NA	Prochlorococcus_B
HCD16-22a-227-S2C004-0125-150526_c602310_1	Shared oscillators	2.29141e+08	2607	21	18	24	0.0158262	6.57e-160	1117|Cyanobacteria	Binds directly to 23S rRNA. The L1 stalk is quite mobile in the ribosome, and is involved in E site tRNA release	rpl1	ko:K02863	Prochlorococcus_B_sp003284445	Prochlorococcus_B	Cyanobiaceae	PCC-6307	Cyanobacteriia	Cyanobacteria	99.2	K02863	NA	NA	NA	NA	Prochlorococcus_B
HCD16-22a-225-S2C010-0125-150608_c108722_2	Shared oscillators	2.29027e+08	2608	24	12	24	0.000857986	2.49e-175	1117|Cyanobacteria	Alternative locus ID	rpaB	ko:K11329	NA	Prochlorococcus_C	Cyanobiaceae	PCC-6307	Cyanobacteriia	Cyanobacteria	99.6	K11329	NA	NA	NA	NA	Prochlorococcus_C
HSD00-20a-277-S2C004-0075-161215_c96543_1	Shared oscillators	2.28876e+08	2609	24	9	24	1.33001118423895e-06	NA	NA	NA	NA	NA	Gp6-AA45_sp003223775	Gp6-AA45	UBA2999	Vicinamibacterales	Vicinamibacteria	Acidobacteriota	53.9	NA	Eukaryota;Stramenopiles;Ochrophyta;Dictyochophyceae	Dictyochophyceae	Haptophytes;Coccolithophyceae;Prymnesiales;Chrysochromulinaceae	Chrysochromulinaceae	Chrysochromulinaceae
HC15-DNA-20-025-160906_c1450546_1	Shared oscillators	2.28124e+08	2618	3	15	24	0.0077821	1.3e-244	1117|Cyanobacteria	Produces ATP from ADP in the presence of a proton gradient across the membrane. The catalytic sites are hosted primarily by the beta subunits	atpD	ko:K02112	Prochlorococcus_A_sp902518475	Prochlorococcus_A	Cyanobiaceae	PCC-6307	Cyanobacteriia	Cyanobacteria	85.7	K02112	NA	NA	NA	NA	1117|Cyanobacteria
HC15-DNA-20-025-161128_c39621_1	Shared oscillators	2.28104e+08	2619	9	9	24	0.00899514	1.91e-84	2759|Eukaryota	proton-transporting ATP synthase activity, rotational mechanism	atpA	ko:K02111	JAAUTN01_sp014695345	JAAUTN01	Elainellaceae	Elainellales	Cyanobacteriia	Cyanobacteria	77.3	K02111	Eukaryota;Hacrobia;Haptophyta;Prymnesiophyceae;Prymnesiales;Chrysochromulinaceae;Chrysochromulina	Chrysochromulina	Haptophytes;Coccolithophyceae;Prymnesiales;Chrysochromulinaceae;Chrysochromulina;Chrysochromulina polylepis	Chrysochromulina polylepis	Chrysochromulina polylepis
HSD00-20a-270-S2C009-0125-161122_c734709_1	Shared oscillators	2.27869e+08	2623	6	12	24	0.0106065	0	1117|Cyanobacteria	Alternative locus ID	csoS2	-	Prochlorococcus_B_sp003215695	Prochlorococcus_B	Cyanobiaceae	PCC-6307	Cyanobacteriia	Cyanobacteria	94.7	NA	NA	NA	NA	NA	Prochlorococcus_B
HOT233_1_0500m-141117_c92277_1	Shared oscillators	2.27387e+08	2629	24	15	24	0.0253783	5.39e-11	1117|Cyanobacteria	Carrier of the growing fatty acid chain in fatty acid biosynthesis	acpP	ko:K02078	NA	NA	Cyanobiaceae	PCC-6307	Cyanobacteriia	Cyanobacteria	100	K02078	NA	NA	NA	NA	Unknown
HSD00-20a-269-S2C004-0075-161125_c498359_1	Shared oscillators	2.27321e+08	2631	9	9	24	0.000389429	4.43e-252	2836|Bacillariophyta	One of the components of the core complex of photosystem II (PSII). It binds chlorophyll and helps catalyze the primary light-induced photochemical processes of PSII. PSII is a light- driven water plastoquinone oxidoreductase, using light energy to abstract electrons from H(2)O, generating O(2) and a proton gradient subsequently used for ATP formation	-	ko:K02705	Flavobacterium_sp903920835	Flavobacterium	Flavobacteriaceae	Flavobacteriales	Bacteroidia	Bacteroidota	88.3	K02705	Eukaryota;Hacrobia;Haptophyta;Prymnesiophyceae;Prymnesiales;Chrysochromulinaceae;Chrysochromulina;Chrysochromulina polylepis	Chrysochromulina polylepis	Haptophytes;Coccolithophyceae;Isochrysidales;Noelhaerhabdaceae;Emiliania;Emiliania huxleyi	Emiliania huxleyi	Emiliania huxleyi
FS-L1-DIEL-05-22a-S16C1-0100_c1971_1	Shared oscillators	2.26837e+08	2639	15	12	24	0.00611783	2.04e-124	1117|Cyanobacteria	electron donor, via FMN and iron-sulfur (Fe-S) centers, to quinones in the respiratory and or the photosynthetic chain. The immediate electron acceptor for the enzyme in this species is believed to be plastoquinone. Couples the redox reaction to proton translocation, and thus conserves the redox energy in a proton gradient	ndhA	ko:K05572	NA	Prochlorococcus_B	Cyanobiaceae	PCC-6307	Cyanobacteriia	Cyanobacteria	100	K05572	NA	NA	NA	NA	Prochlorococcus_B
HCD16-22a-226-S2C011-0200-150526_c23977_1	Shared oscillators	2.26807e+08	2640	21	9	24	0.000875914	NA	NA	NA	NA	NA	NA	NA	NA	NA	NA	NA	NA	NA	NA	NA	NA	NA	Unknown
HSD00-20a-278-S2C003-0075-161217_c906984_1	Shared oscillators	2.26294e+08	2646	6	9	24	0.00153679	2.55e-29	1117|Cyanobacteria	F(1)F(0) ATP synthase produces ATP from ADP in the presence of a proton or sodium gradient. F-type ATPases consist of two structural domains, F(1) containing the extramembraneous catalytic core and F(0) containing the membrane proton channel, linked together by a central stalk and a peripheral stalk. During catalysis, ATP synthesis in the catalytic domain of F(1) is coupled via a rotary mechanism…	atpF	ko:K02109	NA	Prochlorococcus_B	Cyanobiaceae	PCC-6307	Cyanobacteriia	Cyanobacteria	100	K02109	NA	NA	NA	NA	Prochlorococcus_B
HSD00-20a-269-S2C004-0005-160909_c761123_1	Shared oscillators	2.26226e+08	2648	6	12	24	0.0100291	4.94e-97	1117|Cyanobacteria	RuBisCO catalyzes two reactions the carboxylation of D- ribulose 1,5-bisphosphate, the primary event in carbon dioxide fixation, as well as the oxidative fragmentation of the pentose substrate in the photorespiration process. Both reactions occur simultaneously and in competition at the same active site	cbbL	ko:K01601	NA	Prochlorococcus_B	Cyanobiaceae	PCC-6307	Cyanobacteriia	Cyanobacteria	93.1	K01601	NA	NA	NA	NA	Prochlorococcus_B
HOT232_1_0125m-140909_c1292238_1	Shared oscillators	2.25823e+08	2651	9	15	24	4.97256490247721e-05	4.12e-108	1117|Cyanobacteria	Belongs to the OprB family	-	-	Prochlorococcus_B_sp003279615	Prochlorococcus_B	Cyanobiaceae	PCC-6307	Cyanobacteriia	Cyanobacteria	92.7	NA	NA	NA	NA	NA	Prochlorococcus_B
HOT229_1_0125m-140909_c730579_12	Shared oscillators	2.25766e+08	2652	6	9	24	0.0089333	0	2759|Eukaryota	translation elongation factor activity	-	ko:K01868,ko:K03234	Microbacterium_arborescens	Microbacterium	Microbacteriaceae	Actinomycetales	Actinomycetia	Actinobacteriota	57.4	K03234	Eukaryota;Stramenopiles;Ochrophyta;Pelagophyceae;Pelagomonadales;Pelagomonadaceae;Pelagomonas;Pelagomonas calceolata	Pelagomonas calceolata	Stramenopile;Pelagophyceae;Pelagomonadales;Pelagomonadaceae;Pelagomonas;Pelagomonas calceolata	Pelagomonas calceolata	Pelagomonas calceolata
HSD00-20a-271-S2C009-0200-161007_c5002_2	Shared oscillators	2.2565e+08	2653	6	15	24	0.00211576	6.03e-135	2836|Bacillariophyta	RuBisCO catalyzes two reactions the carboxylation of D- ribulose 1,5-bisphosphate, the primary event in carbon dioxide fixation, as well as the oxidative fragmentation of the pentose substrate in the photorespiration process. Both reactions occur simultaneously and in competition at the same active site	-	ko:K01601	SHVT01_sp009694125	SHVT01	SHVT01	SHVT01	Alphaproteobacteria	Proteobacteria	78.5	K01601	Eukaryota;Stramenopiles;Ochrophyta;Pelagophyceae;Pelagomonadales;Pelagomonadaceae;Pelagomonas	Pelagomonas	Stramenopile;Pelagophyceae;Pelagomonadales;Pelagomonadaceae;Pelagomonas;Pelagomonas calceolata	Pelagomonas calceolata	Pelagomonas calceolata
HSD00-20a-272-S2C008-0150-161221_c863724_1	Shared oscillators	2.25384e+08	2655	15	15	24	0.00063036	1.71e-287	1117|Cyanobacteria	Glutamine synthetase	glnA	ko:K01915	NA	Prochlorococcus_B	Cyanobiaceae	PCC-6307	Cyanobacteriia	Cyanobacteria	94.3	K01915	NA	NA	NA	NA	Prochlorococcus_B
[truncated: 12,853 more rows]
