# Supplementary material for: Diel and eddy driven changes in microbial gene expression and biogeochemistry in the oceanic chlorophyll maximum
Source: Nat Commun. 2026 Mar 7;17:3636. doi: 10.1038/s41467-026-70228-2 (PMC13096325; doi:10.1038/s41467-026-70228-2)
Supplement: Supplementary file 5 — Supplementary Code 1 [file 41467_2026_70228_MOESM5_ESM.zip]

Archive with 2 entries (2 files):
- Supplementary_Code_1.R
- __MACOSX/._Supplementary_Code_1.R
