# Supplementary material for: Diel and eddy driven changes in microbial gene expression and biogeochemistry in the oceanic chlorophyll maximum
Source: Nat Commun. 2026 Mar 7;17:3636. doi: 10.1038/s41467-026-70228-2 (PMC13096325; doi:10.1038/s41467-026-70228-2)
Supplement: Supplementary file 5 — Supplementary Code 1 [file 41467_2026_70228_MOESM5_ESM.zip › Supplementary_Code_1.R]

##############
#### flags for data processing
##############
Bbduk pass 1 flags: ktrim=r k=23 mink=11 hdist=1 tbo tpe.
Bbduk pass 2 flags: k=27 hdist=1 qtrim=rl trimq=17 cardinality=t mingc=0.05 maxgc=0.95). 
BFC error correction flags: -k 21
Trimmomatic flags: LEADING:10 TRAILING:10 MINLEN:50
rnaspades flags: --rna -k 55
Prodigal flags: -p meta -c 
CD-hit-est flags: -c 0.95 -G 0 -aS 0.9 -g 1 -d 0
Eggnog flags: emapper.py -m diamond
lastal read mapping flags: -P 10 -b 1 -x 15 -y 7 -z 25 -F 5 -Q 1 -f
Gtdb lastal flags: -b 1 -x 15 -y 7 -z 25
KEGG lastal flags: -b 1 -x 15 -y 7 -z 25


##############
##### Figure 1
##############

#### Figure 1d
### Read in SLA from Falkor cruise

AUV_SLA <- read.csv("Falkor_SLA_Benedetto.csv",
                    header = TRUE)

## Rename the first column
names(AUV_SLA)[names(AUV_SLA) == 'sla'] <- 'HOT_SLA_cm'
## Add a column for the x axis
AUV_SLA$axis <- "x_axis"

### we're going to separate AUV and CTD so that we can plot the AUV over the CTD for clarity
AUV_SLA_AUV <- subset(AUV_SLA, Type == "AUV")
AUV_SLA_CTD <- subset(AUV_SLA, Type == "CTD")

## Read in daily SLA from Station ALOHA from Rii et al., 2021
ALOHA_SLA <- read.table("TimeSeries_of_SeaLevelAnomalies_at_ALOHA.csv",
                        header = T, sep=",", na.strings = "NA")
## Add a column for the x axis
ALOHA_SLA$axis <- "x_axis"
## Keep only two columns
ALOHA_SLA_pulled <- ALOHA_SLA[c("HOT_SLA_cm","axis")]

## plot
SLA_both_legs_plot <- ggplot(ALOHA_SLA_pulled, 
                             aes(x=axis, y=HOT_SLA_cm)) +
  theme_classic() +
  theme(axis.title.x = element_blank(),
        axis.ticks.x = element_blank(),
        axis.text.x = element_blank(),
        text = element_text(size=12),
        legend.position = "bottom",
        legend.title = element_blank()) +
  geom_jitter(color = "grey",
              size = 0.1,
              width = 0.25) +
  geom_boxplot(aes(group = axis), 
               width = 0.2,
               outliers = FALSE) +
  geom_jitter(data=AUV_SLA_CTD,
              aes(x=axis, y=HOT_SLA_cm, fill = Type),
              color = "black",
              pch=21,
              size = 1.2,
              width = 0.2) +
  geom_jitter(data=AUV_SLA_AUV,
              aes(x=axis, y=HOT_SLA_cm, fill = Type),
              color = "black",
              pch=21,
              size = 1.2,
              width = 0.2) +
  scale_fill_manual(values = c("#1a9850","#f46d43")) +
  ylab("SLA (cm)")


#### Figure 1e
## Calculate the isopycnal that the AUV was sampling at

AKU_leg1 <- read.csv("LRAUV_environ_data_leg1.csv",
                     header = TRUE)

### convert time to HST
AKU_leg1$time_new <- mdy_hm(AKU_leg1$Serial_date.1, tz = "GMT")
AKU_leg1$time_HST <- with_tz(AKU_leg1$time_new, "HST")

## subset to a time period when AUV stayed at the DCM and did not surface
AKU_leg1_early <- subset(AKU_leg1, time_HST < as.Date("2018-03-20 06:00:00") &
                           time_HST > as.Date("2018-03-18 0:00:00"))
AKU_leg1_early$just_date_HST <- lubridate::date(AKU_leg1_early$time_HST)

library(gsw)
### first we calculate absolute salinity from practical salinity
AKU_leg1_early$absolute_salinity <- gsw_SA_from_SP(AKU_leg1_early$Salinity_PSU, 
                                                   AKU_leg1_early$Pressure_db, 
                                                   AKU_leg1_early$Longitude, 
                                                   AKU_leg1_early$Latitude)
### convert temperature to conservative temperature
AKU_leg1_early$conservative_temp <- gsw_CT_from_t(AKU_leg1_early$absolute_salinity,
                                                  AKU_leg1_early$Temperature_C,
                                                  AKU_leg1_early$Pressure_db)
###recalculate density
AKU_leg1_early$recalculated_density <- gsw_rho(AKU_leg1_early$absolute_salinity, 
                                               AKU_leg1_early$conservative_temp, 
                                               AKU_leg1_early$Pressure_db)
### now calculate potential density
AKU_leg1_early$potential_density <- gsw_sigma0(AKU_leg1_early$absolute_salinity, 
                                               AKU_leg1_early$conservative_temp)
mean(AKU_leg1_early$potential_density)
## 24.76

### now leg 2

AKU_leg2 <- read.csv("LRAUV_environ_data_leg2.csv",
                     header = TRUE)

### convert time to HST
AKU_leg2$time_new <- mdy_hm(AKU_leg2$Serial_date.1, tz = "GMT")
AKU_leg2$time_HST <- with_tz(AKU_leg2$time_new, "HST")
AKU_leg2_early <- subset(AKU_leg2, time_HST < as.Date("2018-03-31 12:00:00") &
                           time_HST > as.Date("2018-03-29 0:00:00"))

AKU_leg2_early$just_date_HST <- lubridate::date(AKU_leg2_early$time_HST)

### first we calculate absolute salinity from practical salinity
AKU_leg2_early$absolute_salinity <- gsw_SA_from_SP(AKU_leg2_early$Salinity_PSU, 
                                                   AKU_leg2_early$Pressure_db, 
                                                   AKU_leg2_early$Longitude, 
                                                   AKU_leg2_early$Latitude)
### convert temperature to conservative temperature
AKU_leg2_early$conservative_temp <- gsw_CT_from_t(AKU_leg2_early$absolute_salinity,
                                                  AKU_leg2_early$Temperature_C,
                                                  AKU_leg2_early$Pressure_db)
###recalculate density
AKU_leg2_early$recalculated_density <- gsw_rho(AKU_leg2_early$absolute_salinity, 
                                               AKU_leg2_early$conservative_temp, 
                                               AKU_leg2_early$Pressure_db)
### now calculate potential density
AKU_leg2_early$potential_density <- gsw_sigma0(AKU_leg2_early$absolute_salinity, 
                                               AKU_leg2_early$conservative_temp)
mean(AKU_leg2_early$potential_density)
### 24.62

#### Great, so now we know that the typical potential density isopycnal the AUV sampled was between 24.62 and 24.76.
#### This is consistent with reported CTD potential densities.

#######
### What is the typical depth of the 24.7 isopycnal at ALOHA?

### read in ALOHA 24.7 isopycnal depths
HOT_isopycnal_24_7 <- read.table("HOT_Isopycnal_24_7_depths.csv", 
                                 header = T, sep=",", na.strings = "NA")


HOT_isopycnal_24_7$Date_lubridate <- mdy(HOT_isopycnal_24_7$Date)

### read in daily SLA at ALOHA
ALOHA_SLA <- read.table("TimeSeries_of_SeaLevelAnomalies_at_ALOHA.csv",
                        header = T, sep=",", na.strings = "NA")

ALOHA_SLA$Date_lubridate <- as.Date(with(ALOHA_SLA, paste(YEAR, MONTH, DAY,sep="-")), "%Y-%m-%d")

## merge the two by date
merged_HOT_isopycnal_24_7 <- merge(HOT_isopycnal_24_7, ALOHA_SLA, by = "Date_lubridate")


#### now read in leg 1 and leg 2 from Aku

AKU_leg1 <- read.csv("LRAUV_environ_data_leg1.csv",
                     header = TRUE)

### convert to HST
AKU_leg1$time_new <- mdy_hm(AKU_leg1$Serial_date.1, tz = "GMT")
AKU_leg1$time_HST <- with_tz(AKU_leg1$time_new, "HST")

### subset our time period of interest
AKU_leg1_early <- subset(AKU_leg1, time_HST < as.Date("2018-03-20 06:00:00") &
                           time_HST > as.Date("2018-03-18 0:00:00"))
#### get daily mean
AKU_leg1_columns_pressure <- select(AKU_leg1_early, c('time_HST','Pressure_db'))
AKU_leg1_average_pressure <- aggregate(Pressure_db~time_HST, AKU_leg1_columns_pressure, FUN=mean)


#### now leg 2
AKU_leg2 <- read.csv("LRAUV_environ_data_leg2.csv",
                     header = TRUE)

### convert to HST
AKU_leg2$time_new <- mdy_hm(AKU_leg2$Serial_date.1, tz = "GMT")
AKU_leg2$time_HST <- with_tz(AKU_leg2$time_new, "HST")

### subset our time period of interest
AKU_leg2_early <- subset(AKU_leg2, time_HST < as.Date("2018-03-31 12:00:00") &
                           time_HST > as.Date("2018-03-29 0:00:00"))

#### get daily mean
AKU_leg2_columns_pressure <- select(AKU_leg2_early, c('time_HST','Pressure_db'))
AKU_leg2_average_pressure <- aggregate(Pressure_db~time_HST, AKU_leg2_columns_pressure, FUN=mean)


### now add Falkor SLA
CTD_AUV_SLA <- read.csv("Falkor_SLA_Benedetto.csv",
                        header = TRUE)

CTD_AUV_SLA$time_HST = mdy_hms(paste(CTD_AUV_SLA$date_HST, CTD_AUV_SLA$local_time_HST))

## pull out just the AUV and combine the depths and SLA
CTD_AUV_SLA_AUV_only <- subset(CTD_AUV_SLA, Type == "AUV")
#### combine the date and the SLA
leg1_pressure_SLA <- merge(AKU_leg1_average_pressure, CTD_AUV_SLA_AUV_only, by = "time_HST")
leg2_pressure_SLA <- merge(AKU_leg2_average_pressure, CTD_AUV_SLA_AUV_only, by = "time_HST")
both_legs_AUV_SLA <- rbind(leg1_pressure_SLA, leg2_pressure_SLA)


####
### let's repeat this for the CTD casts

### first, pull out the CTD SLA
CTD_AUV_SLA_CTD_only <- subset(CTD_AUV_SLA, Type == "CTD")
CTD_AUV_SLA_CTD_only_subset <- select(CTD_AUV_SLA_CTD_only, c('stn','sla'))
CTD_AUV_SLA_CTD_only_subset$Cast <- CTD_AUV_SLA_CTD_only_subset$stn

### now let's read in each CTD cast chloropigment
Falkor_CTD_chloropigment <- read.table("Falkor_CTD_representative_casts.csv", 
                                       header = T, sep=",", na.strings = "NA")

#### this let's us pull out the chl max on each cast
library(dplyr)
Falkor_CTD_chloropigment %>% 
  group_by(Cast) %>% 
  dplyr::slice(which.max(CHLPIG_ug_L)) -> chl_max_FALKOR

## Now we'll get the location
CTD_dates_and_locations <- read.table("fk180310_cmap_ED.csv", 
                                      header = T, sep=",", na.strings = "NA")
CTD_dates_and_locations_subset <- select(CTD_dates_and_locations, c('Station','Latitude','Longitude'))
CTD_dates_and_locations_subset_unique <- distinct(CTD_dates_and_locations_subset)
CTD_dates_and_locations_subset_unique$Cast <- CTD_dates_and_locations_subset_unique$Station

### merge the chl max depths and the locations
chl_max_FALKOR_location <- merge(chl_max_FALKOR, CTD_dates_and_locations_subset_unique, by = "Cast")
chl_max_FALKOR_location_subset <- select(chl_max_FALKOR_location, c('Cast','CTDPRS_dbar'))

### Finally, merge CTD chl max depths with SLA

CTD_chl_max_with_SLA <- merge(CTD_AUV_SLA_CTD_only_subset, chl_max_FALKOR_location_subset, by = "Cast")

HOT_247_isopycnal_depth <- ggplot(merged_HOT_isopycnal_24_7, aes(x=HOT_SLA_cm, y=press)) +
  theme_classic() +
  theme(text = element_text(size=12)) +
  geom_point(color = "grey",
             size = 0.1) +
  geom_smooth(method='lm',
              se = FALSE,
              color = "black",
              linewidth = 1) +
  geom_point(data=CTD_chl_max_with_SLA,
             aes(x=sla, y = CTDPRS_dbar), color = "#f46d43") +
  geom_point(data=CTD_chl_max_with_SLA,
             aes(x=sla, y = CTDPRS_dbar), color = "black",
             pch = 21) +
  geom_point(data = both_legs_AUV_SLA,
             aes(x=sla, y = Pressure_db), color = "#1a9850") +
  geom_point(data = both_legs_AUV_SLA,
             aes(x=sla, y = Pressure_db), color = "black",
             pch=21) +
  ylab(bquote('24.7 kg'~m^-3~'depth (m)')) +
  xlab("SLA (cm)") +
  scale_y_reverse(breaks = c(200,175,150,125,100)) +
  scale_x_continuous(limits = c(-19,17),
                     breaks = c(-15,-10,-5,0,
                                5,10,15))


###### Figure 1f
## what is the typical depth of the nitricline at station aloha?
######

### download all N data from HOT DOGs
ALOHA_nitricline <- read.table("ALOHA_nitricline_HOT_DOGS.csv",
                               header = T, sep=",", na.strings = "NA")

### subset to above 210 m, vestigial
ALOHA_nitricline_200m <- subset(ALOHA_nitricline, press_dbar < 210)

### create boxplot groupings, where 25 m groups are binned together
ALOHA_nitricline_200m_50 <- subset(ALOHA_nitricline_200m, press_dbar > 37.499 & 
                                     press_dbar < 62.500)
ALOHA_nitricline_200m_50$depth_lp <- '50'

ALOHA_nitricline_200m_75 <- subset(ALOHA_nitricline_200m, press_dbar > 62.499 & 
                                     press_dbar < 87.500)
ALOHA_nitricline_200m_75$depth_lp <- '75'

ALOHA_nitricline_200m_100 <- subset(ALOHA_nitricline_200m, press_dbar > 87.499 & 
                                      press_dbar < 112.500)
ALOHA_nitricline_200m_100$depth_lp <- '100'

ALOHA_nitricline_200m_125 <- subset(ALOHA_nitricline_200m, press_dbar > 112.499 & 
                                      press_dbar < 137.500)
ALOHA_nitricline_200m_125$depth_lp <- '125'

ALOHA_nitricline_200m_150 <- subset(ALOHA_nitricline_200m, press_dbar > 137.499 & 
                                      press_dbar < 162.500)
ALOHA_nitricline_200m_150$depth_lp <- '150'

ALOHA_nitricline_bind <- rbind(ALOHA_nitricline_200m_50, 
                               ALOHA_nitricline_200m_75, 
                               ALOHA_nitricline_200m_100,
                               ALOHA_nitricline_200m_125,
                               ALOHA_nitricline_200m_150)

ALOHA_nitricline_bind$depth_numeric <- as.numeric(ALOHA_nitricline_bind$depth_lp)

f <- function(x) {
  r <- quantile(x, probs = c(0.1, 0.10, 0.5, 0.90, 0.9))
  names(r) <- c("ymin", "lower", "middle", "upper", "ymax")
  r
}

#### add AUV nitrogen

nutrients_from_CTD_karl <- read.table("N_P_CMAP_Karl_edited.csv", 
                                      header = T, sep=",", na.strings = "NA")

nutrients_from_CTD_karl$Date_lubridate <- mdy(nutrients_from_CTD_karl$date)
nutrients_from_CTD_karl$date_time = ymd_hms(paste(nutrients_from_CTD_karl$Date_lubridate, nutrients_from_CTD_karl$time))

#### convert time to HST
nutrients_from_CTD_karl$time_GMT<- ymd_hms(nutrients_from_CTD_karl$date_time, tz = "GMT")
nutrients_from_CTD_karl$time_HST <- with_tz(nutrients_from_CTD_karl$time_GMT, "HST")

### we want N+N
nutrients_from_CTD_karl_N <- subset(nutrients_from_CTD_karl, Karl_N_N_uM != "NA")

### subset out same depths as bove
nutrients_from_CTD_karl_N_depth <- subset(nutrients_from_CTD_karl_N, Depth < 162.500 &
                                            Depth > 37.499)
### keep cruises in our cyclone range
nutrients_from_CTD_karl_N_depth_AUV <- subset(nutrients_from_CTD_karl_N_depth,  Station > 7 &
                                                Station < 64)

nitricline_ALOHA_falkor_plot <- ggplot(ALOHA_nitricline_bind, aes(x = press_dbar, y = nit_umol_kg)) +
  theme_classic() +
  theme(text = element_text(size=12)) +
  scale_x_reverse(breaks = c(50,75,100,125,150),
                  expand = c(0.01,0.01)) +
  scale_y_continuous(expand = c(0,0)) +
  xlab("Depth (m)") +
  stat_summary(fun.data = f, 
               geom="boxplot",
               aes(x = depth_numeric,
                   y=nit_umol_kg,
                   group = depth_numeric),
               color = "black") +
  geom_jitter(size=0.1,
              color = "grey") +
  ylab('N+N (µmol'~L^-1~')') +
  geom_point(data = nutrients_from_CTD_karl_N_depth_AUV,
             aes(x = Depth, y = Karl_N_N_uM),
             color = "#f46d43",
             size = 1.5) +
  geom_point(data = nutrients_from_CTD_karl_N_depth_AUV,
             aes(x = Depth, y = Karl_N_N_uM),
             color = "black",
             pch=21, size = 1.5) +
  coord_flip()


#### Figure 1 h and g
########################
#### HOT CTD Chloropigment concentrations to identify average depth of chlorophyll max

## CTD chloropigment profiles from Station ALOHA
HOT_CTD_chloropigment <- read.table("HOT_CTD_profiles_chloropigment.csv", 
                                    header = T, sep=",", na.strings = "NA")

HOT_CTD_chloropigment <- subset(HOT_CTD_chloropigment, fluor_ug_L > 0)
HOT_CTD_chloropigment_subset <- subset(HOT_CTD_chloropigment, 
                                       press_dbar > 50 &
                                         press_dbar < 150)

#### this let's us pull out the chl max on each cruise, by grouping by cruise and then getting the max number
library(dplyr)
HOT_CTD_chloropigment_subset %>% 
  group_by(crn) %>% dplyr::slice(which.max(fluor_ug_L)) -> 
  chl_max_ALOHA

median(chl_max_ALOHA$press_dbar)
### 118
mean(chl_max_ALOHA$press_dbar)
### 116.6

#### add in casts from the falkor

Falkor_CTD_chloropigment <- read.table("Falkor_CTD_representative_casts.csv", 
                                       header = T, sep=",", na.strings = "NA")

#### this let's us pull out the chl max on each cast
library(dplyr)
Falkor_CTD_chloropigment %>% group_by(Cast) %>% 
  dplyr::slice(which.max(CHLPIG_ug_L)) -> chl_max_FALKOR

median(chl_max_FALKOR$CTDPRS_dbar)
### 101.5
mean(chl_max_FALKOR$CTDPRS_dbar)
### 102.2

### what about by leg?
library(dplyr)
Falkor_CTD_chloropigment_leg1 <- subset(Falkor_CTD_chloropigment, Leg == "1")
Falkor_CTD_chloropigment_leg1 %>% group_by(Cast) %>% dplyr::slice(which.max(CHLPIG_ug_L)) -> chl_max_FALKOR_leg1

median(chl_max_FALKOR_leg1$CTDPRS_dbar)
### 97
mean(chl_max_FALKOR_leg1$CTDPRS_dbar)
### 97.65

### what about by leg?
library(dplyr)
Falkor_CTD_chloropigment_leg2 <- subset(Falkor_CTD_chloropigment, Leg == "2")
Falkor_CTD_chloropigment_leg2 %>% group_by(Cast) %>% dplyr::slice(which.max(CHLPIG_ug_L)) -> chl_max_FALKOR_leg2

median(chl_max_FALKOR_leg2$CTDPRS_dbar)
### 104.5
mean(chl_max_FALKOR_leg2$CTDPRS_dbar)
### 104.72


### make a plot showing chl max comparisons between falkor and typical ALOHA conditions
### pull out what we want from HOT
chl_max_ALOHA$Leg <- "HOT"
chl_max_ALOHA$Cruise <- "HOT"
chl_max_ALOHA_subset <- chl_max_ALOHA[c("Leg","press_dbar","Cruise")]
chl_max_ALOHA_subset <- as.data.frame(chl_max_ALOHA_subset)

### pull out what we want from Falkor leg 1
chl_max_FALKOR_leg1$press_dbar <- chl_max_FALKOR_leg1$CTDPRS_dbar
chl_max_FALKOR_leg1$Cruise <- "HEE"
chl_max_FALKOR_leg1_subset <- chl_max_FALKOR_leg1[c("Leg","press_dbar","Cruise")]
chl_max_FALKOR_leg1_subset <- as.data.frame(chl_max_FALKOR_leg1_subset)
chl_max_FALKOR_leg1_subset$Leg <- gsub("1", "Leg 1", chl_max_FALKOR_leg1_subset$Leg)

### pull out what we want from Falkor leg 2
chl_max_FALKOR_leg2$press_dbar <- chl_max_FALKOR_leg2$CTDPRS_dbar
chl_max_FALKOR_leg2$Cruise <- "HEE"
chl_max_FALKOR_leg2_subset <- chl_max_FALKOR_leg2[c("Leg","press_dbar","Cruise")]
chl_max_FALKOR_leg2_subset <- as.data.frame(chl_max_FALKOR_leg2_subset)
chl_max_FALKOR_leg2_subset$Leg <- gsub("2", "Leg 2", chl_max_FALKOR_leg2_subset$Leg)

### merge all three datasets together
chl_max_merge <- rbind(chl_max_ALOHA_subset, 
                       chl_max_FALKOR_leg1_subset,
                       chl_max_FALKOR_leg2_subset)

average_chl_max_depth <- ggplot(chl_max_merge, aes(x=Cruise, y=press_dbar, group = Cruise)) +
  theme_classic() +
  theme(text = element_text(size=12),
        axis.title.x = element_blank(),
        legend.position = "none") +
  geom_boxplot(outliers = FALSE,
               width = 0.4) +
  geom_jitter(width = 0.25,size = 0.1,
              aes(color = Cruise)) +
  scale_y_reverse(breaks = c(140,130,120,110,100,90,80)) +
  ylab("Chl. max depth (m)") +
  scale_color_manual(values = c("#f46d43","grey"))


### make a plot showing depth profiles overlaid
Falkor_CTD_chloropigment_subset <- subset(Falkor_CTD_chloropigment,
                                          CTDPRS_dbar > 50 &
                                            CTDPRS_dbar < 150)

chlorophyll_max_depths_rep_plot <- ggplot(HOT_CTD_chloropigment_subset, aes(x=press_dbar, y=fluor_ug_L)) +
  theme_classic() +
  theme(text = element_text(size=12)) +
  geom_point(size=0.1,
             color="grey") +
  scale_x_reverse(expand = c(0.02, 0.02)) +
  scale_y_continuous(expand = c(0.02, 0.02)) +
  xlab("Depth (m)") +
  ylab(bquote('Chloropigment (μg'~L^-1~')')) +
  geom_point(data = Falkor_CTD_chloropigment_subset,
             aes(x=CTDPRS_dbar, y = CHLPIG_ug_L),
             color = "#f46d43",
             size = 0.1) +
  coord_flip() +
  geom_smooth(color="black",
              se = FALSE) +
  geom_smooth(data = Falkor_CTD_chloropigment_subset,
              aes(x=CTDPRS_dbar, y = CHLPIG_ug_L),
              color = "red",
              se = FALSE)


######## Figure 1i
#### what does the typical lab-measured chlorophyll (chlorocline) profile look like at station aloha?

ALOHA_chl <- read.table("ALOHA_chl_bottles_HOT_DOGS.csv",
                        header = T, sep=",", na.strings = "NA")

### subset to top 200 m, vestigial
ALOHA_chl_200 <- subset(ALOHA_chl, press_dbar < 210)

### create 25 m depth bins for plotting
ALOHA_chl_200_50 <- subset(ALOHA_chl_200, press_dbar > 37.499 & 
                             press_dbar < 62.500)
ALOHA_chl_200_50$depth_lp <- '50'

ALOHA_chl_200_75 <- subset(ALOHA_chl_200, press_dbar > 62.499 & 
                             press_dbar < 87.500)
ALOHA_chl_200_75$depth_lp <- '75'

ALOHA_chl_200_100 <- subset(ALOHA_chl_200, press_dbar > 87.499 & 
                              press_dbar < 112.500)
ALOHA_chl_200_100$depth_lp <- '100'

ALOHA_chl_200_125 <- subset(ALOHA_chl_200, press_dbar > 112.499 & 
                              press_dbar < 137.500)
ALOHA_chl_200_125$depth_lp <- '125'

ALOHA_chl_200_150 <- subset(ALOHA_chl_200, press_dbar > 137.499 & 
                              press_dbar < 162.500)
ALOHA_chl_200_150$depth_lp <- '150'

ALOHA_chlorocline_bind <- rbind(ALOHA_chl_200_50, 
                                ALOHA_chl_200_75, 
                                ALOHA_chl_200_100,
                                ALOHA_chl_200_125,
                                ALOHA_chl_200_150)

### make groupings numeric
ALOHA_chlorocline_bind$depth_numeric <- as.numeric(ALOHA_chlorocline_bind$depth_lp)

#### add chlorophyll concentrations measured from Falkor CTD bottles

nutrients_from_CTD <- read.table("fk180310_cmap_ED.csv", 
                                 header = T, sep=",", na.strings = "NA")

### redo date and time
nutrients_from_CTD$Date_lubridate <- mdy(nutrients_from_CTD$date)
nutrients_from_CTD$date_time = ymd_hms(paste(nutrients_from_CTD$Date_lubridate, nutrients_from_CTD$time))

### we want chlorophyll from the bottles, not the CTD
nutrients_from_CTD_chlorophyll <- subset(nutrients_from_CTD, Chlorophyll != "NA")

### subset out the same depth ranges
nutrients_from_CTD_chlorophyll_depth <- subset(nutrients_from_CTD_chlorophyll, Depth < 162.500 &
                                                 Depth > 37.499)

### keep only certain CTD casts from the cyclone when the AUV was in the water
nutrients_from_CTD_chlorophyll_depth_AUV <- subset(nutrients_from_CTD_chlorophyll_depth, Station > 7 &
                                                     Station < 64)

### function for boxplots
f <- function(x) {
  r <- quantile(x, probs = c(0.1, 0.10, 0.5, 0.90, 0.9))
  names(r) <- c("ymin", "lower", "middle", "upper", "ymax")
  r
}

chlorocline_ALOHA_falkor_plot <- ggplot(ALOHA_chlorocline_bind, aes(x = press_dbar, y = chl_ug_L)) +
  theme_classic() +
  theme(text = element_text(size=12)) +
  scale_x_reverse(breaks = c(50,75,100,125,150),
                  expand = c(0.01,0.01)) +
  scale_y_continuous(expand = c(0.01,0.01)) +
  xlab("Depth (m)") +
  stat_summary(fun.data = f, 
               geom="boxplot",
               aes(x=depth_numeric,
                   y=chl_ug_L,
                   group = depth_numeric),
               color = "black") +
  geom_jitter(size=0.1,
              color = "grey") +
  ylab('Chlorophyll (µg'~L^-1~')') +
  geom_point(data = nutrients_from_CTD_chlorophyll_depth_AUV,
             aes(x = Depth, y = Chlorophyll),
             color = "#f46d43",
             size=1.5) +
  geom_point(data = nutrients_from_CTD_chlorophyll_depth_AUV,
             aes(x = Depth, y = Chlorophyll),
             color = "black",
             pch=21,
             size=1.5) +
  coord_flip()


#### Figure 1j

###### PICOEUKARYOTE ABUNDANCES
### read in Station ALOHA time series picoeukaryotes
ALOHA_picoeuks <- read.table("ALOHA_picoeuks.csv",
                             header = T, sep=",", na.strings = "NA")

### correct date
ALOHA_picoeuks$julian_date <- as.Date(ALOHA_picoeuks$jday, origin=as.Date("1988-10-01"))

### because there are apparent differences in methodology, we subset out to dates later than 2005
ALOHA_picoeuks <- subset(ALOHA_picoeuks, julian_date > as.Date("2005-01-01"))

### correct the data to per mL, and subset out depths shallower than 200 m
ALOHA_picoeuks$picoeuks <- ALOHA_picoeuks$ebact_1e5_ml*(10^5)

### create 25 m groupings for creating boxplots when plotting

ALOHA_picoeuks_50 <- subset(ALOHA_picoeuks, press > 37.499 & 
                              press < 62.500)
ALOHA_picoeuks_50$depth_lp <- '50'

ALOHA_picoeuks_75 <- subset(ALOHA_picoeuks, press > 62.499 & 
                              press < 87.500)
ALOHA_picoeuks_75$depth_lp <- '75'

ALOHA_picoeuks_100 <- subset(ALOHA_picoeuks, press > 87.499 & 
                               press < 112.500)
ALOHA_picoeuks_100$depth_lp <- '100'

ALOHA_picoeuks_125 <- subset(ALOHA_picoeuks, press > 112.499 & 
                               press < 137.500)
ALOHA_picoeuks_125$depth_lp <- '125'

ALOHA_picoeuks_150 <- subset(ALOHA_picoeuks, press > 137.499 & 
                               press < 162.500)
ALOHA_picoeuks_150$depth_lp <- '150'

### bind them
ALOHA_picoeuks_depth_bind <- rbind(ALOHA_picoeuks_50, 
                                   ALOHA_picoeuks_75, 
                                   ALOHA_picoeuks_100,
                                   ALOHA_picoeuks_125,
                                   ALOHA_picoeuks_150)

### make them all numeric
ALOHA_picoeuks_depth_bind$depth_lp <- as.numeric(ALOHA_picoeuks_depth_bind$depth_lp)

### read in Falkor flow cytometry picoeukaryotes
HEE_picoeuks <- read.table("Karl_FK_FCM-FINAL-EMS-2019_0320.csv",
                           header = T, sep=",", na.strings = "NA")

##### Subset out specific cruises during the cyclone and AUV
HEE_picoeuks <- subset(HEE_picoeuks,  Station > 7 &
                         Station < 64)

HEE_picoeuks <- subset(HEE_picoeuks, Depth < 162.500 &
                         Depth > 37.499)

f <- function(x) {
  r <- quantile(x, probs = c(0.1, 0.10, 0.5, 0.90, 0.9))
  names(r) <- c("ymin", "lower", "middle", "upper", "ymax")
  r
}

ALOHA_picoeuks_depth_bind_plot <- ggplot(ALOHA_picoeuks_depth_bind, aes(x = press, y = picoeuks)) +
  theme_classic() +
  theme(text = element_text(size=12)) +
  scale_x_reverse(breaks = c(50,75,100,125,150,175)) +
  xlab("Depth (m)") +
  ylab(bquote('Picoeukaryote cells'~mL^-1~'')) +
  stat_summary(fun.data = f, 
               geom="boxplot",
               aes(x=depth_lp,
                   y=picoeuks,
                   group = depth_lp)) +
  geom_jitter(size=0.1,
              color = "grey") +
  geom_point(data = HEE_picoeuks, aes(x=Depth, y = Peuks_cells_mL),
             color = "#f46d43",size=1.5) +
  geom_point(data = HEE_picoeuks, aes(x=Depth, y = Peuks_cells_mL),
             color = "black",size=1.5, pch = 21) +
  coord_flip()


###### Figure 1k
## Prochlorococcus abundances
###### 

ALOHA_pro <- read.table("ALOHA_pro.csv",
                        header = T, sep=",", na.strings = "NA")

### create a date column
ALOHA_pro$julian_date <- as.Date(ALOHA_pro$jday, origin=as.Date("1988-10-01"))

# make the date ymd
ALOHA_pro$Date_lubridate <- as.Date(ALOHA_pro$julian_date, "%Y-%m-%d")

### subset to dates only later than 2005 due to methodology changes in flow cytometry
ALOHA_pro_subset_date <- subset(ALOHA_pro, 
                                Date_lubridate > as.Date("2005-01-01"))

### correct to a per mL value
ALOHA_pro$pro <- ALOHA_pro$pbact_1e5_mL*(10^5)

#### create depth bin groupings for making boxplots
ALOHA_pro_50 <- subset(ALOHA_pro, press > 37.499 & 
                         press < 62.500)
ALOHA_pro_50$depth_lp <- '50'

ALOHA_pro_75 <- subset(ALOHA_pro, press > 62.499 & 
                         press < 87.500)
ALOHA_pro_75$depth_lp <- '75'

ALOHA_pro_100 <- subset(ALOHA_pro, press > 87.499 & 
                          press < 112.500)
ALOHA_pro_100$depth_lp <- '100'

ALOHA_pro_125 <- subset(ALOHA_pro, press > 112.499 & 
                          press < 137.500)
ALOHA_pro_125$depth_lp <- '125'

ALOHA_pro_150 <- subset(ALOHA_pro, press > 137.499 & 
                          press < 162.500)
ALOHA_pro_150$depth_lp <- '150'

ALOHA_pro_depth_bind <- rbind(ALOHA_pro_50, 
                              ALOHA_pro_75, 
                              ALOHA_pro_100,
                              ALOHA_pro_125,
                              ALOHA_pro_150)

### make numeric
ALOHA_pro_depth_bind$depth_lp <- as.numeric(ALOHA_pro_depth_bind$depth_lp)


### read in the FALKOR data
HEE_pro <- read.table("Karl_FK_FCM-FINAL-EMS-2019_0320.csv",
                      header = T, sep=",", na.strings = "NA")

##### so we are going to go until CTD 63 (April 3rd)
HEE_pro <- subset(HEE_pro,  Station > 7 & 
                    Station < 64)
### subset to same depth range
HEE_pro <- subset(HEE_pro, Depth < 162.500 &
                    Depth > 37.499)

f <- function(x) {
  r <- quantile(x, probs = c(0.1, 0.10, 0.5, 0.90, 0.9))
  names(r) <- c("ymin", "lower", "middle", "upper", "ymax")
  r
}

ALOHA_pro_depth_bind_plot <- ggplot(ALOHA_pro_depth_bind, aes(x = press, y = pro)) +
  theme_classic() +
  theme(text = element_text(size=12)) +
  scale_x_reverse(breaks = c(50,75,100,125,150,175)) +
  xlab("Depth (m)") +
  ylab(bquote('Prochlorococcus cells'~mL^-1~'')) +
  stat_summary(fun.data = f, 
               geom="boxplot",
               aes(x=depth_lp,
                   y=pro,
                   group = depth_lp)) +
  geom_jitter(size=0.1,
              color = "grey") +
  geom_point(data = HEE_pro, aes(x=Depth, y = Pro_cells_mL),
             color = "#f46d43",size=1.5) +
  geom_point(data = HEE_pro, aes(x=Depth, y = Pro_cells_mL),
             color = "black",size=1.5, pch = 21) +
  coord_flip()


####### Figure 1b

### this time we're going to interpolate using opah

opah_leg1 <- read.csv("concatenated.csv",
                      header = TRUE)
### make date and convert to HST
opah_leg1$time_new <- mdy_hm(opah_leg1$Date, tz = "GMT")
opah_leg1$time_HST <- with_tz(opah_leg1$time_new, "HST")

## convert date to numeric
opah_leg1$numeric_date <- as.numeric(opah_leg1$time_HST)
opah_leg1$fractional_numeric_date <- opah_leg1$numeric_date/(24*60*60)
opah_leg1 <- subset(opah_leg1, fractional_numeric_date > 17606.40)

##### subset to depths less than 250 m
opah_leg1 <- opah_leg1 %>% drop_na()
opah_leg1 <- opah_leg1[opah_leg1$Pressure <= 250,]


#####
#### interpolate using package akima 
library(akima)
dfi <- interp(opah_leg1$fractional_numeric_date, 
              opah_leg1$Pressure,
              opah_leg1$Chlorophyll_ug_L, 
              xo = seq(min(opah_leg1$fractional_numeric_date), 
                       max(opah_leg1$fractional_numeric_date), length = 150), 
              yo = seq(min(opah_leg1$Pressure), 
                       max(opah_leg1$Pressure), length = 150),
              duplicate = "mean")

griddf <- subset(data.frame(x = rep(dfi$x, nrow(dfi$z)),
                            y = rep(dfi$y, each = ncol(dfi$z)),
                            z = as.numeric(dfi$z)),
                 !is.na(z))

### can we add the depth of the AUV?
AKU_leg1 <- read.csv("LRAUV_environ_data_leg1.csv",
                     header = TRUE)

## conver time to HST
AKU_leg1$time_new <- mdy_hm(AKU_leg1$Serial_date.1, tz = "GMT")
AKU_leg1$time_HST <- with_tz(AKU_leg1$time_new, "HST")

## get mean per minute
AKU_leg1_average_depth <- aggregate(Pressure_db~time_HST, AKU_leg1, FUN=mean)
## convert time to numeric
AKU_leg1_average_depth$numeric_date <- as.numeric(AKU_leg1_average_depth$time_HST)
AKU_leg1_average_depth$fractional_numeric_date <- AKU_leg1_average_depth$numeric_date/(24*60*60)
AKU_leg1_average_depth$z <- "0"
## subset to specific dates
AKU_leg1_average_depth <- subset(AKU_leg1_average_depth, 
                                 fractional_numeric_date > 17608.24 &
                                   fractional_numeric_date < 17611.614)
### and now we're going to remove one time period where AKU goes to the surface
AKU_leg1_average_depth <- subset(AKU_leg1_average_depth,
                                 fractional_numeric_date < 17610.62 |
                                   fractional_numeric_date > 17610.7999)

### now plot together
chl <- ggplot(griddf, aes(x,y, z = z)) +
  geom_raster(aes(fill = z), interpolate = TRUE) +
  scale_fill_gradientn(
    colours = c("darkblue","blue","lightblue","white","#d9f0a3","#8ACA4E","#71A53F","darkgreen","#004529"),
    limits = c(0,0.8), 
    oob = scales::squish, name = expression(Chloropigment~"("*"\u03bc"*g~L^-1*")")) +
  annotate("rect",
           xmin = 17608.97, xmax = 17609.49, 
           ymin = -Inf, ymax = Inf,  fill = "white") +
  theme(legend.position = "none",
        text = element_text(size=12)) +
  scale_y_reverse(limits = c(180,40), expand = c(0,0))  +
  geom_point(data = AKU_leg1_average_depth,
                        aes(x=fractional_numeric_date, y =Pressure_db, z=z), size = 0.5, color = "black") +
  scale_x_continuous(limits = c(17608.25, 17611.59),
                                expand = c(0,0),
                                breaks = c(17608.42,17609.42,17610.42,17611.42),
                                labels = c("Mar-18","Mar-19","Mar-20","Mar-21")) +
  ylab("Depth (m)") +
  xlab("Date")


### can we add the sampling location of the AUV?

AUV_CTD_together <- read.table("falkor.samples.MIMS.accs.CTD_AUV_combined.csv",
                               header = T, sep=",", na.strings = "NA")
## make date
AUV_CTD_together$Date_lubridate <- mdy(AUV_CTD_together$date_final)
AUV_CTD_together$date_time = ymd_hms(paste(AUV_CTD_together$Date_lubridate, AUV_CTD_together$time_final),
                                     tz = "HST")

## subset to first leg
AUV_CTD_together <- subset(AUV_CTD_together, type == "AUV")
AUV_CTD_together <- subset(AUV_CTD_together, series_number == "1")

## make time numeric
AUV_CTD_together$numeric_date <- as.numeric(AUV_CTD_together$date_time)
AUV_CTD_together$fractional_numeric_date <- AUV_CTD_together$numeric_date/(24*60*60)
AUV_CTD_together$z <- 0

chl <- chl + geom_point(data = AUV_CTD_together,
                        aes(x=fractional_numeric_date, y=depth, z=z), color = "red",
                        size = 0.85)


### opah leg 2 

opah_leg2 <- read.csv("LRAUV_Opah_data/leg2/concatenated.csv",
                      header = TRUE)

### convert to HST
opah_leg2$time_new <- mdy_hm(opah_leg2$Date, tz = "GMT")
opah_leg2$time_HST <- with_tz(opah_leg2$time_new, "HST")

### create a numeric date and subset
opah_leg2$numeric_date <- as.numeric(opah_leg2$time_HST)
opah_leg2$fractional_numeric_date <- opah_leg2$numeric_date/(24*60*60)
opah_leg2 <- subset(opah_leg2, fractional_numeric_date < 17627.0)

##### remove NA values and subset depth to less than 250 m
opah_leg2 <- opah_leg2 %>% drop_na()
opah_leg2 <- opah_leg2[opah_leg2$Pressure <= 250,]


#####
#### interpreting chlorophyll using package akima
library(akima)
dfi <- interp(opah_leg2$fractional_numeric_date, 
              opah_leg2$Pressure,
              opah_leg2$Chlorophyll_ug_L, 
              xo = seq(min(opah_leg2$fractional_numeric_date), 
                       max(opah_leg2$fractional_numeric_date), length = 150), 
              yo = seq(min(opah_leg2$Pressure), 
                       max(opah_leg2$Pressure), length = 150),
              duplicate = "mean")

griddf <- subset(data.frame(x = rep(dfi$x, nrow(dfi$z)),
                            y = rep(dfi$y, each = ncol(dfi$z)),
                            z = as.numeric(dfi$z)),
                 !is.na(z))

### now read in AKU depth
AKU_leg2 <- read.csv("LRAUV_Aku_data/LRAUV_environ_data_leg2.csv",
                     header = TRUE)

### convert to HST
AKU_leg2$time_new <- mdy_hm(AKU_leg2$Serial_date.1, tz = "GMT")
AKU_leg2$time_HST <- with_tz(AKU_leg2$time_new, "HST")

### get the average depth per minute
AKU_leg2_average_depth <- aggregate(Pressure_db~time_HST, AKU_leg2, FUN=mean)

### make the date and time a fractional numeric date and subset out to the range that we want
AKU_leg2_average_depth$numeric_date <- as.numeric(AKU_leg2_average_depth$time_HST)
AKU_leg2_average_depth$fractional_numeric_date <- AKU_leg2_average_depth$numeric_date/(24*60*60)
AKU_leg2_average_depth$z <- "0"
AKU_leg2_average_depth <- subset(AKU_leg2_average_depth, 
                                 fractional_numeric_date > 17619.1 &
                                   fractional_numeric_date < 17622.15)

### now plot together
chl_2 <- ggplot(griddf, aes(x,y, z = z)) +
  theme(text = element_text(size=12),
        legend.position = "right") +
  geom_raster(aes(fill = z), interpolate = TRUE)+ 
  scale_fill_gradientn(
    colours = c("darkblue","blue","lightblue","white","#d9f0a3","#8ACA4E","#71A53F","darkgreen","#004529"),
  limits = c(0,0.8),
  oob = scales::squish) + #name = expression(Chloropigment~"("*"\u03bc"*g~L^-1*")")) +
  scale_y_reverse(limits = c(180,40), expand = c(0,0))+
  geom_point(data = AKU_leg2_average_depth,
                            aes(x=fractional_numeric_date, y =Pressure_db, z=z), size = 0.5, color = "black") +
  scale_x_continuous(limits = c(17619.1, 17622.15),
                                    breaks = c(17619.42, 17620.42, 17621.42),
                                    labels = c("Mar-29","Mar-30","Mar-31"),
                                    expand = c(0,0)) +
  ylab("Depth (m)") +
  xlab("Date")


### can we add the sampling location of the AUV?

AUV_CTD_together <- read.table("falkor.samples.MIMS.accs.CTD_AUV_combined.csv",
                               header = T, sep=",", na.strings = "NA")
### create an HST time
AUV_CTD_together$Date_lubridate <- mdy(AUV_CTD_together$date_final)
AUV_CTD_together$date_time = ymd_hms(paste(AUV_CTD_together$Date_lubridate, AUV_CTD_together$time_final),
                                     tz = "HST")
### subset to the second AUV
AUV_CTD_together <- subset(AUV_CTD_together, type == "AUV")
AUV_CTD_together <- subset(AUV_CTD_together, series_number == "2")

### make time numeric
AUV_CTD_together$numeric_date <- as.numeric(AUV_CTD_together$date_time)
AUV_CTD_together$fractional_numeric_date <- AUV_CTD_together$numeric_date/(24*60*60)
## create an unecessary z axis
AUV_CTD_together$z <- 0

chl_2 <- chl_2 + geom_point(data = AUV_CTD_together,
                            aes(x=fractional_numeric_date, y=depth, z=z), color = "red",
                            size = 0.85)


### combine for a complete figure 1

rows_two_three <- plot_grid(SLA_both_legs_plot, HOT_247_isopycnal_depth, nitricline_ALOHA_falkor_plot, chlorophyll_max_depths_rep_plot,
                            average_chl_max_depth, chlorocline_ALOHA_falkor_plot, ALOHA_picoeuks_depth_bind_plot, ALOHA_pro_depth_bind_plot,
                            ncol = 4, labels = c("D","E","F","G","H","I","J","K"),
                            rel_widths = c(1,1.5,1.5,1.5),
                            align = "hv",
                            axis = "bt")

### combine with interpolation and AKU position
top_row <- plot_grid(NULL,chl, chl_2, 
                     ncol = 3,
                     labels = c("A","B","C"),
                     rel_widths = c(1,1,1.2))

##updated to try to fit map
top_row <- plot_grid(chl, chl_2, 
                     ncol = 1,
                     labels = c("B","C"),
                     rel_widths = c(1,1),
                     align = "v",
                     axis = "lr")

top_row_edit <- plot_grid(NULL, top_row,
                          ncol = 2,
                          labels = c("A",""),
                          rel_widths = c(1,1))

plot_grid(top_row_edit, rows_two_three,
          ncol = 1,
          rel_heights = c(0.9,1.1))

### Figure 1

ggsave("Figure_1.tiff", width = 10.2, height = 11, device='tiff', dpi=350)


#### Figure 2

######################################################################
###################################
###################################


###Figure 2c


raw_counts_normalized_all_summed_GTDB_euk <- read.csv("raw_counts_normalized_all_summed_GTDB_euk.csv",
                        header = TRUE)

### a number of the KOs have multiple in one column, which makes them hit to nothing
### let's subset out just the first KO number

raw_counts_normalized_all_summed_GTDB_euk$KEGG_ko <- 
  gsub(",.*$", "", raw_counts_normalized_all_summed_GTDB_euk$KEGG_ko)

#raw_counts_normalized_all_summed_GTDB_euk$KEGG <- 
#  gsub(";.*$", "", raw_counts_normalized_all_summed_GTDB_euk$KEGG)

#### We need to identify potential rhodopsin genes.
#### They are not in the NCBI annotations, but they are in the GTDB annotations
#### Therefore we'll replace any NCBI annotations (which are blank) with GTDB rhodopsin annotations

## rhodopsins
#KEGG_ko == "K04641" 
#KEGG_ko == "K04643"

raw_counts_normalized_all_summed_GTDB_euk$KEGG_ko <- 
  replace(raw_counts_normalized_all_summed_GTDB_euk$KEGG_ko, 
          raw_counts_normalized_all_summed_GTDB_euk$KEGG == "K04641", "K04641")

raw_counts_normalized_all_summed_GTDB_euk$KEGG_ko <- 
  replace(raw_counts_normalized_all_summed_GTDB_euk$KEGG_ko, 
          raw_counts_normalized_all_summed_GTDB_euk$KEGG == "K04643", "K04643")

raw_counts_normalized_all_summed_GTDB_euk$KEGG_ko <- 
  replace(raw_counts_normalized_all_summed_GTDB_euk$KEGG_ko, 
          raw_counts_normalized_all_summed_GTDB_euk$KEGG == "K04641;K04643", "K04641")


### remove query, species, etc but keep KEGG_ko and annotations

raw_counts_normalized_all_summed_GTDB2 <- 
  raw_counts_normalized_all_summed_GTDB_euk[ -c(1,105:135) ]

#raw_counts_normalized_all_summed_GTDB2 <- 
#  raw_counts_normalized_all_summed_GTDB_euk[ -c(1,104:119,121:135) ]

## now we can aggregate them all together based on genus

### first combine eukaryote genera together
library(dplyr)
## TRUE ~ updated keeps the values that are not touched
raw_counts_normalized_all_summed_GTDB2 %>% 
  mutate(updated_annotation_combined_final = case_when(
    grepl("Ostreococcus",   updated_annotation_combined_final) ~ "Ostreococcus",
    grepl("Bathycoccus",  updated_annotation_combined_final) ~ "Bathycoccus",
    grepl("Prymnesium",  updated_annotation_combined_final) ~ "Prymnesium",
    grepl("Chrysochromulina",  updated_annotation_combined_final) ~ "Chrysochromulina",
    grepl("Pelagomonas", updated_annotation_combined_final) ~ "Pelagomonas",
    TRUE ~ updated_annotation_combined_final)) -> 
  raw_counts_normalized_all_summed_GTDB2

rm(raw_counts_normalized_all_summed_GTDB_euk)

### this gives us the total sums, rather than strictly the mean
### first we sum up KOs that are the same within the same genera (but could be different species?)
#df2 <- aggregate(. ~  KEGG_ko+updated_annotation_combined_final, raw_counts_normalized_all_summed_GTDB2, sum)

df2 <- aggregate(. ~  KEGG_ko+updated_annotation_combined_final, raw_counts_normalized_all_summed_GTDB2, sum)

#### so now let's make this really long

long <- melt(setDT(df2), 
             id.vars = c("KEGG_ko", "updated_annotation_combined_final"),
             measure.vars = 3:104,
             variable.name = "sample_name")


#### let's merge with metadata! we need tod o this first because there are some samples we do not want
AUV_CTD_together <- read.table("falkor.samples.MIMS.accs.CTD_AUV_combined.csv",
                               header = T, sep=",", na.strings = "NA")
AUV_CTD_together$Date_lubridate <- mdy(AUV_CTD_together$date_final)
AUV_CTD_together$date_time = ymd_hms(paste(AUV_CTD_together$Date_lubridate, AUV_CTD_together$time_final))
### select out certain columns, keep certain columns
AUV_CTD_together_subset <- select(AUV_CTD_together, c('sample_name','type',"series_number", "date_time", "time_final"))
### rename the sample names from - to . so they match
AUV_CTD_together_subset$sample_name <- gsub("-", ".", AUV_CTD_together_subset$sample_name)

#### keep only AUV samples
AUV_CTD_together_subset <- subset(AUV_CTD_together_subset, type == "AUV")

## we did not do all = TRUE because we don't want the controls in here
long_metadat_merged <- merge(long, AUV_CTD_together_subset, by = "sample_name")


### now let's get the averages across all the samples, grouping by KEGG_ko and genus
long_metadat_merged_abundances <- 
  long_metadat_merged %>% 
  filter(!is.na(value)) %>% 
  group_by(KEGG_ko, updated_annotation_combined_final) %>% 
  summarise(
    all_means = mean(value))

#now we're going to pull out specific genera
long_metadat_merged_subset <- subset(long_metadat_merged_abundances,
                                     updated_annotation_combined_final == "Prochlorococcus_B" |
                                       updated_annotation_combined_final == "Pelagibacter" |
                                       updated_annotation_combined_final == "MGIIb-O3" |
                                       updated_annotation_combined_final == "MGIIb-O5" |
                                       updated_annotation_combined_final == "AG-430-B22" |
                                       updated_annotation_combined_final == "Prochlorococcus_A" |
                                       updated_annotation_combined_final == "Nitrosopelagicus" |
                                       updated_annotation_combined_final == "Prochlorococcus" |
                                       updated_annotation_combined_final == "AG-414-E02" |
                                       updated_annotation_combined_final == "AG-337-I02" |
                                       updated_annotation_combined_final == "Arctic96AD-7" |
                                       updated_annotation_combined_final == "Actinomarina" |
                                       updated_annotation_combined_final == "Pelagibacter_A" |
                                       updated_annotation_combined_final == "Thalassarchaeum" |
                                       updated_annotation_combined_final == "MGIIb-O1" |
                                       updated_annotation_combined_final == "Marinisoma" |
                                       updated_annotation_combined_final == "MedAcidi-G1" |
                                       updated_annotation_combined_final == "AG-363-K07" |
                                       updated_annotation_combined_final == "SAR86A" |
                                       updated_annotation_combined_final == "UBA11654" |
                                       updated_annotation_combined_final == "Pelagomonas" |
                                       updated_annotation_combined_final == "Bathycoccus" |
                                       updated_annotation_combined_final == "MAST-4A" |
                                       updated_annotation_combined_final == "Ostreococcus" |
                                       updated_annotation_combined_final == "Prymnesium" |
                                       updated_annotation_combined_final == "Chrysochromulina")

#and next we'll pull out specific KO groups
long_metadat_merged_subset2 <- subset(long_metadat_merged_subset,
                                      KEGG_ko == "K02703" | KEGG_ko == "K02704" | KEGG_ko == "K02705" |
                                        KEGG_ko == "K02689" | KEGG_ko == "K02690" | KEGG_ko == "K02691" |
                                        KEGG_ko == "K01601" |
                                        ## rhodopsins
                                        KEGG_ko == "K04641" |
                                        KEGG_ko == "K04643" |
                                        ## other/replication
                                        #KEGG_ko == "K04077" |
                                        #KEGG_ko == "K01868" |
                                        #KEGG_ko == "K02906" | 
                                        #KEGG_ko == "K02933" |
                                        #KEGG_ko == "K02886" |
                                        KEGG_ko == "K03320" |
                                        #KEGG_ko == "" |
                                        KEGG_ko == "K09969" |
                                        KEGG_ko == "K01999" |
                                        KEGG_ko == "K02002" |
                                        KEGG_ko == "K02014" |
                                        KEGG_ko == "K10944" |
                                        KEGG_ko == "K01915" |
                                        KEGG_ko == "K00368" |
                                        KEGG_ko == "K00366" |
                                        KEGG_ko == "K00367" |
                                        KEGG_ko == "K10534" |
                                        KEGG_ko == "K02575" |
                                        KEGG_ko == "K01428" |
                                        KEGG_ko == "K01429" |
                                        KEGG_ko == "K01430" |
                                        KEGG_ko == "K02055" | KEGG_ko == "K14393" | KEGG_ko == "K02035" |
                                        KEGG_ko == "K02027" | KEGG_ko == "K15551" |
                                        KEGG_ko == "K06901" |
                                        #KEGG_ko == "K03782" | 
                                        KEGG_ko == "K16091" |
                                        ### phosphorus transport
                                        KEGG_ko == "K02036" | KEGG_ko == "K02037" |
                                        KEGG_ko == "K02039" | KEGG_ko == "K02040" |
                                        KEGG_ko == "K02041" | KEGG_ko == "K02042" |
                                        KEGG_ko == "K02044" | KEGG_ko == "K06163" |
                                        KEGG_ko == "K08176" | KEGG_ko == "K16322" |
                                        KEGG_ko == "K03306")

### remove the amoa from pelagibacter, as we know that that is not right...
long_metadat_merged_subset2 <- subset(long_metadat_merged_subset2,
                                      !(KEGG_ko == "K10944" & 
                                          updated_annotation_combined_final == "Pelagibacter"))

long_metadat_merged_subset2 <- subset(long_metadat_merged_subset2, 
                                      !(KEGG_ko == "K02704" &
                                          updated_annotation_combined_final == "MGIIb-O3"))
long_metadat_merged_subset2 <- subset(long_metadat_merged_subset2, 
                                      !(KEGG_ko == "K02704" &
                                          updated_annotation_combined_final == "MGIIb-O5"))
long_metadat_merged_subset2 <- subset(long_metadat_merged_subset2, 
                                      !(KEGG_ko == "K02704" &
                                          updated_annotation_combined_final == "Thalassarchaeum"))
long_metadat_merged_subset2 <- subset(long_metadat_merged_subset2, 
                                      !(KEGG_ko == "K02704" &
                                          updated_annotation_combined_final == "MGIIb-O1"))


specific_genes_labels <- c(#photosynthesis
  `K02703` = "psbA (K02703)", `K02704` = "psbB (K02704)", `K02705` = "psbC (K02705)",
  `K02689` = "psaA (K02689)", `K02690` = "psaB (K02690)", `K02691` = "psaC (K02691)",
  `K01601` = "rbcL (K01601)", 
  `K04641` = "rhod (K04641)", `K04643` = "rhod (K04643)",
  #nitrogen
  `K03320` = "amt (K03320)",
  `K01915` = "glnA (K01915)",
  `K00368` = "nirK (K00368)",
  `K10944` = "amoA (K10944)",
  `K00366` = "nirA (K00366)", `K00367` = "narB (K00367)", 
  `K10534` = "NR (K10534)",
  `K02575` = "narK (K02575)", 
  `K01428` = "ureC (K01428)", `K01429` = "ureB (K01429)", `K01430` = "ureA (K01430)",
  #uptake
  `K09969` = "aapJ (K09969)",
  `K01999` = "livK (K01999)",
  `K02002` = "proX (K02002)",
  `K02014` = "tonB (K02014)",
  `K02055` = "potD (K02055)", 
  `K14393` = "actP (K14393)",
  `K15551` = "tauA (K15551)",
  `K02027` = "ycjN (K02027)",
  `K02035` = "ddpA (K02035)",
  `K06901` = "purP (K06901)",
  #`K03782` = "katG (K03782)",
  `K16091` = "fecA (K16091)",
  #other (replication)
  # `K04077` = "groEL (K04077)",
  # `K01868` = "thrS (K01868)",
  # `K02906` = "rpl3 (K02906)",
  # `K02933` = "rpl6 (K02933)",
  # `K02886` = "rpl2 (K02886)",
  #phosphorus
  `K02036` = "pstB (K02036)", `K02037` = "pstC (K02037)",
  `K02039` = "phoU (K02039)", `K02040` = "pstS (K02040)",
  `K02041` = "phnC (K02041)", `K02042` = "phnE (K02042)",
  `K02044` = "phnD (K02044)", `K06163` = "phnJ (K06163)",
  `K08176` = "pho (K08176)", `K16322` = "pit (K16322)",
  `K03306` = "pit (K03306)")

long_metadat_merged_subset2$updated_annotation_combined_final = 
  factor(long_metadat_merged_subset2$updated_annotation_combined_final,
         levels=rev(c('Prochlorococcus_B', 'Prochlorococcus_A', 'Prochlorococcus',
                      'AG-363-K07',
                      ###pelagibacteraceae
                      'Pelagibacter', 'Pelagibacter_A', 'AG-414-E02',
                      ### unidentified alphas
                      'AG-430-B22', 'AG-337-I02',
                      ### MGII
                      'MGIIb-O3', 'MGIIb-O5', 'Thalassarchaeum', 'MGIIb-O1',
                      ### Thaum
                      'Nitrosopelagicus', 
                      ### SAR324
                      'Arctic96AD-7', 
                      ### Actinobacteriota
                      'Actinomarina', 'MedAcidi-G1',
                      ### SAR406 marinisomatota
                      'Marinisoma',
                      ###gamma
                      'SAR86A', 'UBA11654',
                      ### eukaryotes
                      'Pelagomonas', 'Bathycoccus',
                      'Chrysochromulina','Ostreococcus',
                      'MAST-4A', 'Prymnesium'))) 

long_metadat_merged_subset2_new_col <- long_metadat_merged_subset2 %>%
  mutate(Descriptor = case_when(#KEGG_ko == "K04077" ~ "Replication",
    #         KEGG_ko == "K01868" ~ "Replication",
    #         KEGG_ko == "K02906" ~ "Replication",
    #         KEGG_ko == "K02933" ~ "Replication",
    #         KEGG_ko == "K02886" ~ "Replication",
    KEGG_ko == "K02703" ~ "Photosynthesis", KEGG_ko == "K02704" ~ "Photosynthesis",
    KEGG_ko == "K02705" ~ "Photosynthesis", KEGG_ko == "K02689" ~ "Photosynthesis",
    KEGG_ko == "K02690" ~ "Photosynthesis", KEGG_ko == "K02691" ~ "Photosynthesis",
    KEGG_ko == "K01601" ~ "Photosynthesis",
    KEGG_ko == "K04641" ~ "Photosynthesis", KEGG_ko == "K04643" ~ "Photosynthesis",
    KEGG_ko == "K03320" ~ "Nitrogen", KEGG_ko == "K01915" ~ "Nitrogen",
    KEGG_ko == "K00368" ~ "Nitrogen", KEGG_ko == "K10944" ~ "Nitrogen",
    KEGG_ko == "K00366" ~ "Nitrogen", KEGG_ko == "K00367" ~ "Nitrogen",
    KEGG_ko == "K10534" ~ "Nitrogen", 
    KEGG_ko == "K02575" ~ "Nitrogen", KEGG_ko == "K01428" ~ "Nitrogen",
    KEGG_ko == "K01429" ~ "Nitrogen", KEGG_ko == "K01430" ~ "Nitrogen",
    KEGG_ko == "K02035" ~ "Transporters", KEGG_ko == "K09969" ~ "Transporters",
    KEGG_ko == "K01999" ~ "Transporters", KEGG_ko == "K02055" ~ "Transporters",
    KEGG_ko == "K15551" ~ "Transporters", KEGG_ko == "K06901" ~ "Transporters",
    KEGG_ko == "K02002" ~ "Transporters", KEGG_ko == "K14393" ~ "Transporters",
    KEGG_ko == "K02027" ~ "Transporters", 
    #KEGG_ko == "K03782" ~ "Transporters",
    KEGG_ko == "K02014" ~ "Transporters", KEGG_ko == "K16091" ~ "Transporters",
    KEGG_ko == "K02036" ~ "Phosphorus", KEGG_ko == "K02037" ~ "Phosphorus",
    KEGG_ko == "K02039" ~ "Phosphorus", KEGG_ko == "K02040" ~ "Phosphorus",
    KEGG_ko == "K02041" ~ "Phosphorus", KEGG_ko == "K02042" ~ "Phosphorus",
    KEGG_ko == "K02044" ~ "Phosphorus", KEGG_ko == "K06163" ~ "Phosphorus",
    KEGG_ko == "K08176" ~ "Phosphorus", KEGG_ko == "K16322" ~ "Phosphorus",
    KEGG_ko == "K03306" ~ "Phosphorus"))


long_metadat_merged_subset2_new_col$KEGG_ko = 
  factor(long_metadat_merged_subset2_new_col$KEGG_ko,
         levels=c(
           #other (replication)
           #'K04077','K02886','K02906', 'K02933','K01868',
           #photosynthesis
           'K02703','K02704','K02705',
           'K02689', 'K02690', 'K02691',
           'K01601',
           'K04641','K04643',
           #nitrogen
           'K03320','K01915',
           'K00366','K00367', 'K10534', 'K02575',
           'K01428', 'K01429', 'K01430',
           ### amoa
           'K00368','K10944',
           #uptake
           ## organics
           'K02035','K09969','K01999', 
           'K02055', 'K15551', 'K06901',
           #pelagibacter
           'K02002','K14393', 
           #sugar
           'K02027',
           #'K03782', 
           'K02014', 'K16091',
           #phosphorus
           'K02036', 'K02037', 'K02039',
           'K02040', 'K02041', 'K02042',
           'K02044', 'K06163', 'K08176',
           'K16322', 'K03306'))


long_metadat_merged_subset2_new_col$Descriptor = 
  factor(long_metadat_merged_subset2_new_col$Descriptor,
         levels=c('Replication', 'Photosynthesis', 'Nitrogen', 'Transporters','Phosphorus'))

nameColor <- bquote(Transcripts~L^-1)

figure_2_bottom <- ggplot(long_metadat_merged_subset2_new_col, aes(x = KEGG_ko, y = updated_annotation_combined_final, 
                                                                   fill = all_means)) +
  theme_classic() +
  theme(#text = element_text(size=12),
    #axis.text.x = element_text(angle=45, hjust=1, vjust=1),
    axis.text.x = element_text(angle = 90, hjust=1, vjust=0.5),
    axis.title.x = element_blank(),
    axis.text.y = element_blank(),
    axis.title.y = element_blank(),
    panel.grid.major = element_blank(),
    panel.grid.minor = element_blank(),
    strip.background = element_blank(),
    panel.border = element_rect(colour = "black", fill = NA),
    legend.position = "bottom") +
  geom_tile() +
  facet_grid(~Descriptor, scales = "free", space = "free") +
  scale_fill_gradientn(#colors = rev(c('#d53e4f','#f46d43','#fdae61','#fee08b',
    #            '#ffffbf','#e6f598','#abdda4','#66c2a5','#3288bd')),
    colors = c('#e0f3db','#ccebc5','#a8ddb5','#7bccc4','#4eb3d3','#2b8cbe','#0868ac','#084081','darkblue'),
    na.value = "white",
    trans = "log",
    labels = trans_format("log10", math_format(10^.x)),
    limits = c(1e+03,1e09),
    breaks = c(1e03,1e04,1e05,1e06,1e07,1e08),
    name = nameColor) +
  # scale_fill_continuous(type = "viridis",
  #                      #low = "#e0f3db", high = "#084081",
  #                      na.value="white",
  #                      limits = c(0,750000000)) +
  #                      #limits = c(94,100), breaks = c(94,95,96,97,98,99,100))
  scale_x_discrete(position = "bottom", expand = c(0,0), labels = specific_genes_labels)


###### Figure 2b


raw_counts_normalized_all_summed_GTDB_euk <- read.csv("raw_counts_normalized_all_summed_GTDB_euk.csv",
                                                      header = TRUE)

### remove query, species, etc but keep annotations
raw_counts_normalized_all_summed_GTDB_euk2 <- 
  raw_counts_normalized_all_summed_GTDB_euk[ -c(1,104:135) ]

#raw_counts_normalized_all_summed_GTDB_euk2 <- 
#  raw_counts_normalized_all_summed_GTDB_euk[ -c(2:134) ]
#write.csv(raw_counts_normalized_all_summed_GTDB_euk2, "annotations_with_euks.csv")


### we're going to aggregate the Pelagomonas, Bathycococcus, Ostreocococcus, prymnesium, and Chrysochromulina genera
# used to find them as necessary
#test <- 
#  raw_counts_normalized_all_summed_GTDB_euk[grep("Bathycococcus", 
#                                                 raw_counts_normalized_all_summed_GTDB_euk$updated_annotation_combined_final), ]

library(dplyr)
## TRUE ~ updated keeps the values that are not touched
raw_counts_normalized_all_summed_GTDB_euk2 %>% 
  mutate(updated_annotation_combined_final = case_when(
    grepl("Ostreococcus",   updated_annotation_combined_final) ~ "Ostreococcus",
    grepl("Bathycoccus",  updated_annotation_combined_final) ~ "Bathycoccus",
    grepl("Prymnesium",  updated_annotation_combined_final) ~ "Prymnesium",
    grepl("Chrysochromulina",  updated_annotation_combined_final) ~ "Chrysochromulina",
    grepl("Pelagomonas", updated_annotation_combined_final) ~ "Pelagomonas",
    TRUE ~ updated_annotation_combined_final)) -> 
  raw_counts_normalized_all_summed_GTDB_euk2


## now we can aggregate them all together based on genus
df2 <- aggregate(. ~  updated_annotation_combined_final, raw_counts_normalized_all_summed_GTDB_euk2, sum)

rm(raw_counts_normalized_all_summed_GTDB_euk2)


#### edit
long <- melt(setDT(df2), 
             id.vars = c("updated_annotation_combined_final"),
             measure.vars = 2:103,
             variable.name = "sample_name")


#### let's merge with metadata!
AUV_CTD_together <- read.table("falkor.samples.MIMS.accs.CTD_AUV_combined.csv",
                               header = T, sep=",", na.strings = "NA")
AUV_CTD_together$Date_lubridate <- mdy(AUV_CTD_together$date_final)
AUV_CTD_together$date_time = ymd_hms(paste(AUV_CTD_together$Date_lubridate, AUV_CTD_together$time_final))
### select out certain columns, keep certain columns
AUV_CTD_together_subset <- select(AUV_CTD_together, c('sample_name','type',"series_number", "date_time", "time_final"))
### rename the sample names from - to . so they match
AUV_CTD_together_subset$sample_name <- gsub("-", ".", AUV_CTD_together_subset$sample_name)

### keep only AUV samples
AUV_CTD_together_subset <- subset(AUV_CTD_together_subset, type == "AUV")

## we did not do all = TRUE because we don't want the controls in here
long_metadat_merged <- merge(long, AUV_CTD_together_subset, by = "sample_name")

### same as above, but here we also get sd and se. should output the same
long_metadat_merged_abundances <- long_metadat_merged %>%
  group_by(updated_annotation_combined_final) %>% 
  summarise_at(vars("value"), funs(mean, sd, se=sd(.)/sqrt(n())))

### subset out some of the groups that we want
long_metadat_merged_subset_top <- subset(long_metadat_merged_abundances,
                                         updated_annotation_combined_final == "Prochlorococcus_B" |
                                           updated_annotation_combined_final == "Pelagibacter" |
                                           updated_annotation_combined_final == "MGIIb-O3" |
                                           updated_annotation_combined_final == "MGIIb-O5" |
                                           updated_annotation_combined_final == "AG-430-B22" |
                                           updated_annotation_combined_final == "Prochlorococcus_A" |
                                           updated_annotation_combined_final == "Nitrosopelagicus" |
                                           updated_annotation_combined_final == "Prochlorococcus" |
                                           updated_annotation_combined_final == "AG-414-E02" |
                                           updated_annotation_combined_final == "AG-337-I02" |
                                           updated_annotation_combined_final == "Arctic96AD-7" |
                                           updated_annotation_combined_final == "Actinomarina" |
                                           updated_annotation_combined_final == "Pelagibacter_A" |
                                           updated_annotation_combined_final == "Thalassarchaeum" |
                                           updated_annotation_combined_final == "MGIIb-O1" |
                                           updated_annotation_combined_final == "Marinisoma" |
                                           updated_annotation_combined_final == "MedAcidi-G1" |
                                           updated_annotation_combined_final == "AG-363-K07" |
                                           updated_annotation_combined_final == "SAR86A" |
                                           updated_annotation_combined_final == "UBA11654" |
                                           updated_annotation_combined_final == "Pelagomonas" |
                                           updated_annotation_combined_final == "Bathycoccus" |
                                           updated_annotation_combined_final == "MAST-4A" |
                                           updated_annotation_combined_final == "Ostreococcus" |
                                           updated_annotation_combined_final == "Prymnesium" |
                                           updated_annotation_combined_final == "Chrysochromulina")


### reorder based on phylogeny, crudely
long_metadat_merged_subset_top$updated_annotation_combined_final = 
  factor(long_metadat_merged_subset_top$updated_annotation_combined_final,
         levels=rev(c('Prochlorococcus_B', 'Prochlorococcus_A', 'Prochlorococcus',
                      'AG-363-K07',
                      ###pelagibacteraceae
                      'Pelagibacter', 'Pelagibacter_A', 'AG-414-E02',
                      ### unidentified alphas
                      'AG-430-B22', 'AG-337-I02',
                      ### MGII
                      'MGIIb-O3', 'MGIIb-O5', 'Thalassarchaeum', 'MGIIb-O1',
                      ### Thaum
                      'Nitrosopelagicus', 
                      ### SAR324
                      'Arctic96AD-7', 
                      ### Actinobacteriota
                      'Actinomarina', 'MedAcidi-G1',
                      ### SAR406 marinisomatota
                      'Marinisoma',
                      ###gamma
                      'SAR86A', 'UBA11654',
                      ### euks
                      'Pelagomonas',
                      'Bathycoccus',
                      'Chrysochromulina',
                      'Ostreococcus',
                      'MAST-4A',
                      'Prymnesium')))

### Figure 2

figure_2_top <- ggplot(long_metadat_merged_subset_top,
                       aes(x=mean, y = updated_annotation_combined_final)) +
  theme_classic() +
  theme(#axis.text.x = element_text(angle=45, hjust=0, vjust=0)) +
    #axis.text.y = element_blank(),
    axis.title.y = element_blank(),
    axis.ticks.y = element_blank()) +
  #geom_bar(stat="identity") +
  geom_point() +
  geom_errorbar(aes(xmin=mean-sd, xmax=mean+sd),
                width=0.05,
                size=0.5) +
  scale_x_continuous(trans = c("log10", 
                               "reverse"),
                     expand = c(0,0),
                     limits = c(3e10,1e08),
                     breaks = c(2e10,2e09,2e08),
                     #label=trans_format("log10",math_format(10^.x)),
                     # breaks = trans_breaks("log10", function(x) 10^x),
                     #labels = trans_format("log10", math_format(10^.x)),
                     position = "top") +
  scale_y_discrete(position = "right") +
  #ylab("") +
  xlab(bquote('Transcripts'~L^-1))
#scale_x_discrete(position = "top") +
#geom_text(aes(label=updated_annotation_combined), 
#          angle=90, hjust=-0.1, vjust=0.5)


##### Figure 2a

############
### Create a plot that shows transcript expression at higher taxonomic resolution

raw_counts_normalized_all_summed_GTDB_euk <- read.csv("raw_counts_normalized_all_summed_GTDB_euk.csv",
                                                      header = TRUE)

### remove query, species, etc but keep annotations
raw_counts_normalized_all_summed_GTDB_euk2 <- 
  raw_counts_normalized_all_summed_GTDB_euk[ -c(1,104:136) ]

## now we can aggregate them all together based on class annotation
df2 <- aggregate(. ~  Class_annotations, raw_counts_normalized_all_summed_GTDB_euk2, sum)

rm(raw_counts_normalized_all_summed_GTDB_euk2)

#### create a long file
long <- melt(setDT(df2), 
             id.vars = c("Class_annotations"),
             measure.vars = 2:103,
             variable.name = "sample_name")


#### let's merge with metadata!
AUV_CTD_together <- read.table("falkor.samples.MIMS.accs.CTD_AUV_combined.csv",
                               header = T, sep=",", na.strings = "NA")
AUV_CTD_together$Date_lubridate <- mdy(AUV_CTD_together$date_final)
AUV_CTD_together$date_time = ymd_hms(paste(AUV_CTD_together$Date_lubridate, AUV_CTD_together$time_final))
### select out certain columns, keep certain columns
AUV_CTD_together_subset <- select(AUV_CTD_together, c('sample_name','type',"series_number", "date_time", "time_final"))
### rename the sample names from - to . so they match
AUV_CTD_together_subset$sample_name <- gsub("-", ".", AUV_CTD_together_subset$sample_name)

## we did not do all = TRUE because we don't want the controls in here
long_metadat_merged <- merge(long, AUV_CTD_together_subset, by = "sample_name")

### pull out certain groups
long_metadat_merged_subset <- subset(long_metadat_merged,
                                     Class_annotations == "Unknown" |
                                       Class_annotations == "Alphaproteobacteria" |
                                       Class_annotations == "Bacteroidia" |
                                       Class_annotations == "976|Bacteroidetes" |
                                       Class_annotations == "Cyanobacteriia" |
                                       Class_annotations == "Gammaproteobacteria" |
                                       Class_annotations == "Marinisomatia" |
                                       #updated_annotation_combined_final == "SAR324" |
                                       Class_annotations == "Acidimicrobiia" |
                                       Class_annotations == "Poseidoniia" |
                                       Class_annotations == "Nitrososphaeria" |
                                       Class_annotations == "1117|Cyanobacteria" |
                                       Class_annotations == "2759|Eukaryota" |
                                       Class_annotations == "28211|Alphaproteobacteria" |
                                       Class_annotations == "204441|Rhodospirillales" |
                                       Class_annotations == "651137|Thaumarchaeota" |
                                       Class_annotations == "Eukaryote" |
                                       Class_annotations == "3041|Chlorophyta" |
                                       Class_annotations == "28889|Crenarchaeota" |
                                       Class_annotations == "28890|Euryarchaeota" |
                                       Class_annotations == "33208|Metazoa" |
                                       Class_annotations == "3041|Chlorophyta"|
                                       Class_annotations == "4751|Fungi"|
                                       Class_annotations == "35493|Streptophyta"|
                                       Class_annotations == "2836|Bacillariophyta"|
                                       Class_annotations == "121069|Pythiales"|
                                       Class_annotations == "33154|Opisthokonta"|
                                       Class_annotations == "33090|Viridiplantae"|
                                       Class_annotations == "4776|Peronosporales"|
                                       Class_annotations == "5878|Ciliophora"|
                                       Class_annotations == "5794|Apicomplexa"|
                                       Class_annotations ==  "554915|Amoebozoa"|
                                       Class_annotations == "422676|Aconoidasida"|
                                       Class_annotations == "5653|Kinetoplastida"|
                                       Class_annotations == "4776|Peronosporales" |
                                       ### new
                                       Class_annotations == "204457|Sphingomonadales" |
                                       Class_annotations == "135614|Xanthomonadales" |
                                       Class_annotations == "766|Rickettsiales" |
                                       Class_annotations == "118969|Legionellales" |
                                       Class_annotations == "135618|Methylococcales")

#### we need to group together like groups from different annotation methods and then create an other group
long_metadat_merged_subset_new_col <- long_metadat_merged_subset %>%
  mutate(Group_descriptor = case_when(Class_annotations == "Unknown" ~ "Unknown",
                                      Class_annotations == "Alphaproteobacteria" ~ "Alphaproteobacteria",
                                      Class_annotations == "28211|Alphaproteobacteria" ~ "Alphaproteobacteria",
                                      Class_annotations == "204441|Rhodospirillales" ~ "Alphaproteobacteria",
                                      Class_annotations == "Bacteroidia" ~ "Bacteroidota",
                                      Class_annotations == "976|Bacteroidetes" ~ "Bacteroidota",
                                      Class_annotations == "Cyanobacteriia" ~ "Cyanobacteria",
                                      Class_annotations == "1117|Cyanobacteria" ~ "Cyanobacteria",
                                      Class_annotations == "Gammaproteobacteria" ~ "Gammaproteobacteria",
                                      Class_annotations == "Marinisomatia" ~ "Marinisomatota (SAR406)",
                                      Class_annotations == "Acidimicrobiia" ~ "Actinomycetota",
                                      Class_annotations == "Poseidoniia" ~ "Poseidoniia (MGII)",
                                      Class_annotations == "Nitrososphaeria" ~ "Thermoproteota (Thaum.)",
                                      Class_annotations == "651137|Thaumarchaeota" ~ "Thermoproteota (Thaum.)",
                                      Class_annotations == "2759|Eukaryota" ~ "Eukaryote",
                                      Class_annotations == "Eukaryote" ~ "Eukaryote",
                                      Class_annotations == "28889|Crenarchaeota" ~ "Thermoproteota (Thaum.)",
                                      Class_annotations == "28890|Euryarchaeota" ~ "Poseidoniia (MGII)",
                                      Class_annotations == "33208|Metazoa" ~ "Eukaryote",
                                      Class_annotations == "3041|Chlorophyta"~ "Eukaryote",
                                      Class_annotations == "4751|Fungi"~ "Eukaryote",
                                      Class_annotations == "35493|Streptophyta"~ "Eukaryote",
                                      Class_annotations == "2836|Bacillariophyta"~ "Eukaryote",
                                      Class_annotations == "121069|Pythiales"~ "Eukaryote",
                                      Class_annotations == "33154|Opisthokonta"~ "Eukaryote",
                                      Class_annotations == "33090|Viridiplantae"~ "Eukaryote",
                                      Class_annotations == "4776|Peronosporales"~ "Eukaryote",
                                      Class_annotations == "5878|Ciliophora"~ "Eukaryote",
                                      Class_annotations == "5794|Apicomplexa"~ "Eukaryote",
                                      Class_annotations ==  "554915|Amoebozoa"~ "Eukaryote",
                                      Class_annotations == "422676|Aconoidasida"~ "Eukaryote",
                                      Class_annotations == "5653|Kinetoplastida"~ "Eukaryote",
                                      Class_annotations == "4776|Peronosporales"~ "Eukaryote",
                                      Class_annotations == "204457|Sphingomonadales"~ "Alphaproteobacteria",
                                      Class_annotations == "135614|Xanthomonadales"~ "Gammaproteobacteria",
                                      Class_annotations == "766|Rickettsiales"~ "Alphaproteobacteria",
                                      Class_annotations == "118969|Legionellales"~ "Gammaproteobacteria",
                                      Class_annotations == "135618|Methylococcales"~ "Gammaproteobacteria"),
         .before = 2)

#### aggregate groups above based on the new descriptor
long_metadat_merged_subset_new_col <- aggregate(long_metadat_merged_subset_new_col$value, 
                                                by=list(Group_descriptor=long_metadat_merged_subset_new_col$Group_descriptor,
                                                        sample_name=long_metadat_merged_subset_new_col$sample_name), FUN=sum)


#### now we're going to create an other group
### first we get overall expression
overall_expression <- aggregate(long_metadat_merged$value, 
                                by=list(sample_name=long_metadat_merged$sample_name), FUN=sum)

## next determine the expression of the subset groups
subset_expression <- aggregate(long_metadat_merged_subset_new_col$x, 
                               by=list(sample_name=long_metadat_merged_subset_new_col$sample_name), FUN=sum)

### now merge
merged_for_other_expression <- merge(overall_expression, subset_expression,
                                     by="sample_name", all = TRUE)

### now calculate the other group as the difference
merged_for_other_expression$x <- merged_for_other_expression$x.x-merged_for_other_expression$x.y
merged_for_other_expression$Group_descriptor <- "Other"
merged_for_other_expression <- merged_for_other_expression[c("sample_name","x","Group_descriptor")]

### combine the other group with the subset groups
long_metadat_merged_subset2 <- rbind(long_metadat_merged_subset_new_col, merged_for_other_expression)

### recombine with metadata
long_metadat_merged_subset2_metadata <- 
  merge(long_metadat_merged_subset2, AUV_CTD_together_subset, by = "sample_name")

### reorder groups
long_metadat_merged_subset2_metadata$Group_descriptor <- 
  reorder(long_metadat_merged_subset2_metadata$Group_descriptor, 
          long_metadat_merged_subset2_metadata$x)

### make date_time as a character
long_metadat_merged_subset2_metadata$date_time_character <- 
  as.character(long_metadat_merged_subset2_metadata$date_time)

### subset out just the AUV samples
long_metadat_merged_subset_class <- subset(long_metadat_merged_subset2_metadata, type == "AUV")

labeled_legs <- c(`1` = "Leg 1",
                  `2` = "Leg 2")

labeled_x_ticks <- c("2018-03-17 05:11:00"="17 Mar",
                     "2018-03-17 08:09:00"="",
                     "2018-03-17 11:07:00"="",
                     "2018-03-17 20:47:00"="",
                     "2018-03-17 23:45:00"="",
                     "2018-03-18 02:43:00"="18 Mar",
                     "2018-03-18 05:42:00"="",
                     "2018-03-18 08:40:00"="",
                     "2018-03-18 11:38:00"="",
                     "2018-03-18 14:37:00"="",
                     "2018-03-18 17:35:00"="",
                     "2018-03-18 20:33:00"="",
                     "2018-03-18 23:31:00"="",
                     "2018-03-19 02:30:00"="19 Mar",
                     "2018-03-19 05:28:00"="",
                     "2018-03-19 08:26:00"="",
                     "2018-03-19 11:24:00"="",
                     "2018-03-19 14:23:00"="",
                     "2018-03-19 17:21:00"="",
                     "2018-03-19 20:22:00"="",
                     "2018-03-20 02:18:00"="20 Mar",
                     "2018-03-20 10:28:00"="",
                     "2018-03-20 13:26:00"="",
                     "2018-03-20 16:25:00"="",
                     "2018-03-20 19:23:00" = "",
                     "2018-03-20 22:21:00" = "",
                     "2018-03-20 23:20:00" = "",
                     "2018-03-21 01:20:00"="21 Mar",
                     "2018-03-21 02:43:00" = "",
                     "2018-03-21 04:06:00" = "",
                     "2018-03-28 03:06:00" = "28 Mar",
                     "2018-03-28 16:26:00" = "",
                     "2018-03-28 19:25:00" = "",
                     "2018-03-28 22:23:00" = "",
                     "2018-03-29 01:21:00" = "29 Mar",
                     "2018-03-29 04:22:00" = "",
                     "2018-03-29 07:20:00" = "",
                     "2018-03-29 10:19:00" = "",
                     "2018-03-29 13:17:00" = "",
                     "2018-03-29 16:18:00" = "",
                     "2018-03-29 19:16:00" = "",
                     "2018-03-29 22:14:00" = "",
                     "2018-03-30 01:13:00" = "30 Mar",
                     "2018-03-30 04:11:00" = "",
                     "2018-03-30 07:09:00" = "",
                     "2018-03-30 10:13:00" = "",
                     "2018-03-30 13:11:00" = "",
                     "2018-03-30 16:09:00" = "",
                     "2018-03-30 19:07:00" = "",
                     "2018-03-30 22:06:00" = "",
                     "2018-03-31 01:04:00" = "31-Mar",
                     "2018-03-31 04:02:00" = "",
                     "2018-03-31 07:01:00" = "",
                     "2018-03-31 09:59:00" = "",
                     "2018-03-31 13:00:00" = "",
                     "2018-03-31 15:58:00" = "",
                     "2018-03-31 17:21:00" = "",
                     "2018-04-01 02:13:00" = "1 Apr",
                     "2018-04-01 03:36:00" = "",
                     "2018-04-01 12:27:00" = "",
                     "2018-04-01 13:50:00" = "",
                     ## CTD
                     "2018-03-16 06:19:00" = "16 Mar",
                     "2018-03-16 12:10:00" = "",
                     "2018-03-16 18:21:00" = "",
                     "2018-03-17 06:03:00" = "17 Mar",
                     "2018-03-17 11:59:00" = "",
                     "2018-03-17 17:59:00" = "",
                     "2018-03-18 06:07:00" = "18 Mar",
                     "2018-03-18 11:57:00" = "",
                     "2018-03-18 18:04:00" = "",
                     "2018-03-19 06:04:00" = "19 Mar",
                     "2018-03-19 12:00:00" = "",
                     "2018-03-19 19:05:00" = "",
                     "2018-03-20 06:06:00" = "20 Mar",
                     "2018-03-20 12:01:00" = "",
                     "2018-03-20 18:01:00" = "",
                     "2018-03-21 06:02:00" = "21 Mar",
                     "2018-03-21 12:00:00" = "",
                     "2018-03-21 18:01:00" = "",
                     "2018-03-28 06:15:00" = "28 Mar",
                     "2018-03-28 12:04:00" = "",
                     "2018-03-28 18:03:00" = "",
                     "2018-03-29 06:21:00" = "29 Mar",
                     "2018-03-29 12:00:00" = "",
                     "2018-03-29 18:04:00" = "",
                     "2018-03-30 06:32:00" = "30 Mar",
                     "2018-03-30 12:01:00" = "",
                     "2018-03-31 11:52:00" = "31 Mar",
                     "2018-03-31 18:01:00" = "",
                     "2018-04-01 06:40:00" = "1 Apr",
                     "2018-04-01 11:58:00" = "",
                     "2018-04-01 21:40:00" = "",
                     "2018-04-02 06:58:00" = "2 Apr",
                     "2018-04-02 11:56:00" = "",
                     "2018-04-02 18:09:00" = "",
                     "2018-04-03 05:32:00" = "3 Apr",
                     "2018-04-03 12:14:00" = "")

class_total_transcript_plot <- ggplot(long_metadat_merged_subset_class, aes(x = date_time_character, y = x, fill = Group_descriptor)) +
  theme_classic() +
  theme(
    text = element_text(size=12),
    panel.grid.major = element_blank(),
    panel.grid.minor = element_blank(),
    strip.background = element_blank(),
    panel.border = element_rect(colour = "black", fill = NA),
    axis.text.x = element_text(angle=45,hjust=1, vjust=1)) +
  geom_bar(stat = "identity", color = "black") +
  facet_grid(.~series_number, #space = "free", 
             scales = "free", space = "free",
             labeller = as_labeller(labeled_legs)) +
  scale_y_continuous(#labels = percent,
    expand = c(0,0)) +
  #limits = c(0,1)) +
  # limits = c(0,1)) +
  ylab(bquote('Transcripts'~L^-1)) +
  guides(fill = guide_legend(title = "Taxon", ncol = 1)) +
  scale_fill_brewer(palette = "Paired", direction=-1) +
  xlab(expression("Time" %->%"")) +
  scale_x_discrete(labels = labeled_x_ticks)


### combine together with the other plots above to create one combined plot
bottom_new_2 <- plot_grid(figure_2_top, figure_2_bottom, 
                          align = "h",
                          axis = "bt",
                          rel_widths = c(1.8,3),
                          ncol = 2,
                          labels = c("B","C"))


plot_grid(class_total_transcript_plot, bottom_new_2,
          ncol = 1,
          labels = c("A",""),
          rel_heights = c(1,1.3))

ggsave("Figure_2.tiff", width = 10, height = 11, device='tiff', dpi=300)


#####
##### Figure 3
#####


#### Figure 3a

### AKU PAR measurements
AKU_leg1 <- read.csv("LRAUV_environ_data_leg1.csv",
                     header = TRUE)
### convert from GMT TO HST
AKU_leg1$time_new <- mdy_hm(AKU_leg1$Serial_date.1, tz = "GMT")
AKU_leg1$time_HST <- with_tz(AKU_leg1$time_new, "HST")

### subset to a time frame when AKU is not going to the surface
AKU_leg1 %>% 
  filter(time_HST > as.POSIXct("2018-03-17 20:00:00", tz="HST")) -> AKU_leg1_date_time
AKU_leg1_date_time %>% 
  filter(time_HST < as.POSIXct("2018-03-20 05:00:00", tz="HST")) -> AKU_leg1_date_time

## replace subzero measurements at night with 0
AKU_leg1_date_time$LiCOR_PAR_umol_s_m2[ AKU_leg1_date_time$LiCOR_PAR_umol_s_m2<0 ] <- 0

### Aku took multiple measurements per minute at high frequency.
#### Let's round each measurement to the nearest 5 minute interval and then take an average
AKU_leg1_date_time %>% 
  mutate(date = ymd_hms(time_HST),
         time_5min = ceiling_date(time_HST, "5 minutes")) %>% 
  group_by(time_5min) %>% 
  summarise(value = mean(LiCOR_PAR_umol_s_m2)) -> AKU_PAR

AKU_leg1_par_oscillating <- ggplot(AKU_PAR, aes(x = time_5min, y = value)) +
  theme_classic() +
  annotate("rect", 
           xmin = c((as.POSIXct('2018-03-18 07:00:00', tz='HST')),
                    (as.POSIXct('2018-03-19 07:00:00', tz='HST'))),
           xmax = c((as.POSIXct('2018-03-18 18:00:00', tz='HST')),
                    (as.POSIXct('2018-03-19 18:00:00', tz='HST'))),
           ymin = 0, 
           ymax = 52.1,
           alpha = 0.6, 
           fill = c("yellow")) +
  geom_point(pch=21,
             size=1) +
  ylab(bquote('PAR (μmol'~m^-2~s^-1~')')) +
  xlab("Time (HST)") +
  scale_x_datetime(labels = date_format("%m/%d"), 
                   #date_labels = "%b",
                   date_breaks = "1 day") +
  geom_smooth(se=FALSE,
              span = 0.1,
              color = "red")


### Figure 3b

### repeat the above but now for chlorophyll
AKU_leg1 %>% 
  filter(time_HST > as.POSIXct("2018-03-17 20:00:00", tz="HST")) -> AKU_leg1_date_time

AKU_leg1_date_time %>% 
  filter(time_HST < as.POSIXct("2018-03-20 05:00:00", tz="HST")) -> AKU_leg1_date_time

AKU_leg1_date_time %>% 
  mutate(date = ymd_hms(time_HST),
         time_5min = ceiling_date(time_HST, "5 minutes")) %>% 
  group_by(time_5min) %>% 
  summarise(value = mean(Chlorophyll_ug_L)) -> AKU_CHL

chl_oscillating <- ggplot(AKU_CHL, aes(x = time_5min, y = value)) +
  theme_classic() +
  annotate("rect", 
           xmin = c((as.POSIXct('2018-03-18 07:00:00', tz='HST')),
                    (as.POSIXct('2018-03-19 07:00:00', tz='HST'))),
           xmax = c((as.POSIXct('2018-03-18 18:00:00', tz='HST')),
                    (as.POSIXct('2018-03-19 18:00:00', tz='HST'))),
           ymin = 0.48, 
           ymax = 0.77,
           alpha = 0.6, 
           fill = c("yellow")) +
  geom_point(size=1,
             color = "black",
             pch = 21) +
  ylab(bquote('Chlorophyll a (μg'~L^-1~')')) +
  xlab("Time (HST)") +
  scale_x_datetime(labels = date_format("%m/%d"), 
                   #date_labels = "%b",
                   date_breaks = "1 day") +
  geom_smooth(se=FALSE,
              span = 0.3,
              color = "red")

### Figure 3c

### repeat the above but now oxygen
AKU_leg1 %>% 
  filter(time_HST > as.POSIXct("2018-03-17 20:00:00", tz="HST")) -> AKU_leg1_date_time

AKU_leg1_date_time %>% 
  filter(time_HST < as.POSIXct("2018-03-20 05:00:00", tz="HST")) -> AKU_leg1_date_time

AKU_leg1_date_time %>% 
  mutate(date = ymd_hms(time_HST),
         time_5min = ceiling_date(time_HST, "5 minutes")) %>% 
  group_by(time_5min) %>% 
  summarise(value = mean(Oxygen_umol_L)) -> AKU_OX

oxygen_oscillating <- ggplot(AKU_OX, aes(x = time_5min, y = value)) +
  theme_classic() +
  annotate("rect", 
           xmin = c((as.POSIXct('2018-03-18 07:00:00', tz='HST')),
                    (as.POSIXct('2018-03-19 07:00:00', tz='HST'))),
           xmax = c((as.POSIXct('2018-03-18 18:00:00', tz='HST')),
                    (as.POSIXct('2018-03-19 18:00:00', tz='HST'))),
           ymin = 248.5, 
           ymax = 255.1,
           alpha = 0.6, 
           fill = c("yellow")) +
  geom_point(size=1,
             color = "black",
             pch = 21) +
  ylab(bquote('Oxygen (μmol'~L^-1~')')) +
  xlab("Time (HST)") +
  scale_x_datetime(labels = date_format("%m/%d"), 
                   #date_labels = "%b",
                   date_breaks = "1 day") +
  geom_smooth(se=FALSE,
              color = "red",
              span = 0.3)


### Fig 3 d-f
### identify oscillators

require('lattice')

### first we'll identify transcripts that are in at least 10 samples
raw_counts_normalized_all_summed_GTDB_euk <- read.csv("raw_counts_normalized_all_summed_GTDB_euk.csv",
                                                      header = TRUE)

raw_counts_normalized_2 <- raw_counts_normalized_all_summed_GTDB_euk[,-1]
rownames(raw_counts_normalized_2) <- raw_counts_normalized_all_summed_GTDB_euk[,1]

### remove a few controls
raw_counts_normalized_2_not <- subset(raw_counts_normalized_2, select=-c(FS.KOA.L2.05.22.SC02,
                                                                         FS.KOA.L1.05.22.SC03, 
                                                                         FS.KOA.L1.05.22.SC58,
                                                                         FS.KOA.L1.05.22.SC60,
                                                                         FS.KOA.L2.05.22.SC60))

raw_counts_normalized_2_not <- raw_counts_normalized_2_not[,c(1:97)]
raw_counts_normalized_2_not_renamed <- tibble::rownames_to_column(raw_counts_normalized_2_not, "Taxon")


distribution_of_transcripts <- rowSums(raw_counts_normalized_2_not > 0)
distribution_of_transcripts <- as.data.frame(distribution_of_transcripts)
### identify those in at least 10 samples
distribution_of_transcripts_10samples <- subset(distribution_of_transcripts,distribution_of_transcripts > 9)
distribution_of_transcripts_10samples <- tibble::rownames_to_column(distribution_of_transcripts_10samples, "Taxon")
rm(distribution_of_transcripts)

## pull those out
raw_counts_normalized_2 <- subset(raw_counts_normalized_2_not_renamed, Taxon %in% distribution_of_transcripts_10samples$Taxon)
raw_counts_normalized_2a <- raw_counts_normalized_2[,-1]
rownames(raw_counts_normalized_2a) <- raw_counts_normalized_2[,1]

###subset out the first time series, AUV only
AUV_CTD_together <- read.table("falkor.samples.MIMS.accs.CTD_AUV_combined.csv",
                               header = T, sep=",", na.strings = "NA")
AUV_CTD_together$Date_lubridate <- mdy(AUV_CTD_together$date_final)
AUV_CTD_together$date_time = ymd_hms(paste(AUV_CTD_together$Date_lubridate, AUV_CTD_together$time_final))

### first series
AUV_CTD_together_1 <- subset(AUV_CTD_together, series_number == "1")
AUV_CTD_together_1_AUV <- subset(AUV_CTD_together_1, type == "AUV")

### calculate difference in time from beginning
date_start <- ymd_hms("2018-03-17 05:11:00") 
AUV_CTD_together_1_AUV$diff_hours <- difftime(AUV_CTD_together_1_AUV$date_time, date_start, units="hours")
AUV_CTD_together_1_AUV$diff_hours_numeric <- as.numeric(AUV_CTD_together_1_AUV$diff_hours)

### we're going to maintain 3 hr intervals. need to remove a few samples which do not fit the precise nature of times.
AUV_CTD_together_1_AUV <- subset(AUV_CTD_together_1_AUV, Temp_to_use_testing == "Yes")
### just column names
select.me <- AUV_CTD_together_1_AUV$sample_name
## need to rename them from - to . to match the transcript spreadsheet
select.me <- gsub("-", ".", select.me)
### finally, subset out 
raw_counts_normalized_3 <- subset(raw_counts_normalized_2a, select = names(raw_counts_normalized_2a) %in% select.me)

#### now reverse the sample columns so they are low to high
raw_counts_normalized_5 <- raw_counts_normalized_3[,order(ncol(raw_counts_normalized_3):1)]

rm(raw_counts_normalized)
rm(raw_counts_normalized_2)
rm(raw_counts_normalized_2a)
rm(raw_counts_normalized_3)

### now we are going to detrend the data to account for linear differences

require(pracma)

### replace column names with times
subset_columns_for_colnames <- AUV_CTD_together_1_AUV[c("sample_name","diff_hours_numeric")]
subset_columns_for_colnames$sample_name <- gsub("-", ".", subset_columns_for_colnames$sample_name)
subset_columns_for_colnames$diff_hours_numeric <- as.character(subset_columns_for_colnames$diff_hours_numeric)
library(data.table)

renamed_raw_counts_normalized_5 <- 
  setnames(raw_counts_normalized_5, subset_columns_for_colnames$sample_name, subset_columns_for_colnames$diff_hours_numeric)

renamed_raw_counts_normalized_5_matrix <- as.matrix(renamed_raw_counts_normalized_5)

renamed_raw_counts_normalized_5_matrix_t <- t(renamed_raw_counts_normalized_5_matrix)

data.detrend <- detrend(renamed_raw_counts_normalized_5_matrix_t, tt = 'linear')
data.detrend <- as.data.frame(data.detrend)
data.detrend_t <- t(data.detrend)
data.detrend_t <- as.data.frame(data.detrend_t)
data_detrend_names <- setnames(data.detrend_t, 
                               subset_columns_for_colnames$diff_hours_numeric, subset_columns_for_colnames$sample_name)

rm(raw_counts_normalized_5)
rm(renamed_raw_counts_normalized_5)
rm(renamed_raw_counts_normalized_5_matrix)
rm(renamed_raw_counts_normalized_5_matrix_t)
rm(data.detrend)
rm(data.detrend_t)
rm(raw_counts_normalized_2_not)
rm(raw_counts_normalized_2_not_renamed)
rm(raw_counts_normalized_all_summed_GTDB_euk)

# run RAIN
entire_dataset_ossc_AUV <- rain(t(data_detrend_names), 
                                period = 24,
                                method = "independent",
                                deltat = 3,
                                measure.sequence=c(1,1,1,
                                                   0,0,1,
                                                   1,1,1,
                                                   1,1,1,
                                                   1,1,1,
                                                   1,1,1,
                                                   1,1,1,
                                                   1,0,1,
                                                   0,0,1,
                                                   1,1,1,
                                                   1,1,1),
                                # peak.border = c(0.2, 0.8), 
                                verbose=TRUE)

### now we correct across all transcripts
entire_dataset_ossc_AUV$padjust <-
  p.adjust(entire_dataset_ossc_AUV$pVal, 
           method = "fdr")

### 9961 identified
leg_1_oscillators <- subset(entire_dataset_ossc_AUV,
              padjust < 0.05)

rm(data_detrend_names)
rm(entire_dataset_ossc_AUV)
rm(distribution_of_transcripts_10samples)


#### let's repeat this for the second AUV leg

require('lattice')
### first we'll identify transcripts that are in at least 10 samples
raw_counts_normalized_all_summed_GTDB_euk <- read.csv("raw_counts_normalized_all_summed_GTDB_euk.csv",
                                                      header = TRUE)

raw_counts_normalized_2 <- raw_counts_normalized_all_summed_GTDB_euk[,-1]
rownames(raw_counts_normalized_2) <- raw_counts_normalized_all_summed_GTDB_euk[,1]

### remove a few controls
raw_counts_normalized_2_not <- subset(raw_counts_normalized_2, select=-c(FS.KOA.L2.05.22.SC02,
                                                                         FS.KOA.L1.05.22.SC03, 
                                                                         FS.KOA.L1.05.22.SC58,
                                                                         FS.KOA.L1.05.22.SC60,
                                                                         FS.KOA.L2.05.22.SC60))

raw_counts_normalized_2_not <- raw_counts_normalized_2_not[,c(1:97)]
raw_counts_normalized_2_not_renamed <- tibble::rownames_to_column(raw_counts_normalized_2_not, "Taxon")


distribution_of_transcripts <- rowSums(raw_counts_normalized_2_not > 0)
distribution_of_transcripts <- as.data.frame(distribution_of_transcripts)
### identify those in at least 10 samples
distribution_of_transcripts_10samples <- subset(distribution_of_transcripts,distribution_of_transcripts > 9)
distribution_of_transcripts_10samples <- tibble::rownames_to_column(distribution_of_transcripts_10samples, "Taxon")
rm(distribution_of_transcripts)

## pull those out
raw_counts_normalized_2 <- subset(raw_counts_normalized_2_not_renamed, Taxon %in% distribution_of_transcripts_10samples$Taxon)
raw_counts_normalized_2a <- raw_counts_normalized_2[,-1]
rownames(raw_counts_normalized_2a) <- raw_counts_normalized_2[,1]

rm(raw_counts_normalized)
rm(raw_counts_normalized_2)

###subset out the second time series, AUV only

AUV_CTD_together <- read.table("falkor.samples.MIMS.accs.CTD_AUV_combined.csv",
                               header = T, sep=",", na.strings = "NA")
AUV_CTD_together$Date_lubridate <- mdy(AUV_CTD_together$date_final)
AUV_CTD_together$date_time = ymd_hms(paste(AUV_CTD_together$Date_lubridate, AUV_CTD_together$time_final))

### second series
AUV_CTD_together_2 <- subset(AUV_CTD_together, series_number == "2")
AUV_CTD_together_2_AUV <- subset(AUV_CTD_together_2, type == "AUV")

#dplyr::arrange(AUV_CTD_together_1_AUV, date_time)

### calculate difference in time from beginning
date_start <- ymd_hms("2018-03-28 03:06:00") 
AUV_CTD_together_2_AUV$diff_hours <- difftime(AUV_CTD_together_2_AUV$date_time, date_start, units="hours")
AUV_CTD_together_2_AUV$diff_hours_numeric <- as.numeric(AUV_CTD_together_2_AUV$diff_hours)

### keep 3 hr interval and remove a few samples which do not fit the precise nature of times. 
AUV_CTD_together_2_AUV <- subset(AUV_CTD_together_2_AUV, Temp_to_use_testing == "Yes")
### just column names
select.me <- AUV_CTD_together_2_AUV$sample_name
## need to rename them from - to . to match the transcript spreadsheet
select.me <- gsub("-", ".", select.me)
### finally, subset out 
raw_counts_normalized_3 <- subset(raw_counts_normalized_2a, select = names(raw_counts_normalized_2a) %in% select.me)

rm(raw_counts_normalized_2a)


### reorder samples from left to right
raw_counts_normalized_4 <- raw_counts_normalized_3[,c(28:1)]
rm(raw_counts_normalized_3)

### now we are going to detrend the data to account for linear differences

require(pracma)

### replace column names with different 

subset_columns_for_colnames <- AUV_CTD_together_2_AUV[c("sample_name","diff_hours_numeric")]

subset_columns_for_colnames$sample_name <- gsub("-", ".", subset_columns_for_colnames$sample_name)
subset_columns_for_colnames$diff_hours_numeric <- as.character(subset_columns_for_colnames$diff_hours_numeric)
library(data.table)

renamed_raw_counts_normalized_5 <- 
  setnames(raw_counts_normalized_4, subset_columns_for_colnames$sample_name, subset_columns_for_colnames$diff_hours_numeric)

renamed_raw_counts_normalized_5 <- subset(renamed_raw_counts_normalized_5)

renamed_raw_counts_normalized_5_matrix <- as.matrix(renamed_raw_counts_normalized_5)

renamed_raw_counts_normalized_5_matrix_t <- t(renamed_raw_counts_normalized_5_matrix)

## detrend
data.detrend <- detrend(renamed_raw_counts_normalized_5_matrix_t, tt = 'linear')
data.detrend <- as.data.frame(data.detrend)
data.detrend_t <- t(data.detrend)
data.detrend_t <- as.data.frame(data.detrend_t)
data_detrend_names <- setnames(data.detrend_t, 
                               subset_columns_for_colnames$diff_hours_numeric, subset_columns_for_colnames$sample_name)

rm(raw_counts_normalized_5)
rm(renamed_raw_counts_normalized_5)
rm(renamed_raw_counts_normalized_5_matrix)
rm(data.detrend)
rm(data.detrend_t)
rm(raw_counts_normalized_2_not)
rm(raw_counts_normalized_2_not_renamed)
rm(raw_counts_normalized_all_summed_GTDB_euk)

### run rain
library(rain)
entire_dataset_ossc_AUV <- rain(t(data_detrend_names), 
                                period = 24,
                                method = "independent",
                                deltat = 3,
                                measure.sequence=c(1,0,0,
                                                   0,1,1,
                                                   1,1,1,
                                                   1,1,1,
                                                   1,1,1,
                                                   1,1,1,
                                                   1,1,1,
                                                   1,1,1,
                                                   1,1,1,
                                                   1,1,0,
                                                   0,0,1,
                                                   0,0,1),
                                # peak.border = c(0.2, 0.8), 
                                verbose=TRUE)

### now we correct across all transcripts
entire_dataset_ossc_AUV$padjust <-
  p.adjust(entire_dataset_ossc_AUV$pVal, 
           method = "fdr")

### 7223 
leg_2_oscillators <- subset(entire_dataset_ossc_AUV,
              padjust < 0.05)

rm(renamed_raw_counts_normalized_5_matrix_t)
rm(raw_counts_normalized_4)
rm(data_detrend_names)
rm(distribution_of_transcripts_10samples)
rm(entire_dataset_ossc_AUV)

#### combine them

leg_1_oscillators_name <- tibble::rownames_to_column(leg_1_oscillators, "query")
leg_2_oscillators_name <- tibble::rownames_to_column(leg_2_oscillators, "query")

oscillators <- rbind(leg_1_oscillators_name, leg_2_oscillators_name)

unique_oscillators <- unique(oscillators$query)
### 13735 identified
unique_oscillators <- as.data.frame(unique_oscillators)


## then let's calculate the total transcript expression of each gene
raw_counts_normalized_all_summed_GTDB_euk <- read.csv("raw_counts_normalized_all_summed_GTDB_euk.csv",
                                                      header = TRUE)

raw_counts_normalized_2 <- raw_counts_normalized_all_summed_GTDB_euk[,-1]
rownames(raw_counts_normalized_2) <- raw_counts_normalized_all_summed_GTDB_euk[,1]

### remove a few controls
raw_counts_normalized_2_not <- subset(raw_counts_normalized_2, select=-c(FS.KOA.L2.05.22.SC02,
                                                                         FS.KOA.L1.05.22.SC03, 
                                                                         FS.KOA.L1.05.22.SC58,
                                                                         FS.KOA.L1.05.22.SC60,
                                                                         FS.KOA.L2.05.22.SC60))

raw_counts_normalized_2_not <- raw_counts_normalized_2_not[,c(1:97)]

totalsums <- rowSums(raw_counts_normalized_2_not)
totalsums_df <- head(sort(totalsums, decreasing = TRUE), 4500000)
totalsums_df <- as.data.frame(totalsums_df)
totalsums_df <- tibble::rownames_to_column(totalsums_df, "query")

### sum the entire dataset
sum(totalsums_df$totalsums_df)
# 9.760818e+12

### pull out the oscillating transcripts, from above, from totalsumsdf
colnames(unique_oscillators)[1] <- "query"

oscillators_sums <- subset(totalsums_df, query %in% unique_oscillators$query)
sum(oscillators_sums$totalsums_df)
# 1.895129e+12

(1.896785e+12/9.760818e+12)*100
### therefore oscillating transcripts reflect 19.4% of the total transcriptome

oscillating <- data.frame("Type" = c("Diel", "Not diel"),
                          "Relative_expression" = c("0.1943264", "0.8056736"))

oscillating$Relative_expression <- as.numeric(oscillating$Relative_expression)

oscillating_percentage_plot <- ggplot(oscillating, aes(x=Type, y=Relative_expression)) +
  theme_classic() +
  theme(axis.text.x = element_text(angle=45,hjust=1, vjust=1),
        axis.title.x= element_blank()) +
  #text = element_text(size=12)) +
  geom_bar(stat="identity", color = "black") +
  scale_y_continuous(labels = percent,
                     expand = c(0,0),
                     breaks = c(0,0.25,0.50,0.75,1),
                     limits = c(0,1)) +
  ylab("Relative transcript expression")


##### Figure 3e


### we're going to calculate the percent of transcripts based on their diversity

## from above, we have a list of oscillating transcripts
# unique_oscillators

raw_counts_normalized_all_summed_GTDB_euk <- read.csv("raw_counts_normalized_all_summed_GTDB_euk.csv",
                                                      header = TRUE)

### replace pelagomonas transcripts with Pelagomonas calceolata (ultimately all will be labeled Pelagomonas)
raw_counts_normalized_all_summed_GTDB_euk$euks_new[!(raw_counts_normalized_all_summed_GTDB_euk$euks_new %in% c("Unknown",
                                                                               "Pelagomonas calceolata",
                                                                               "Pelagomonas"))] <- 
  "Eukaryote"

raw_counts_normalized_all_summed_GTDB_euk %>% 
  mutate(euks_new = case_when(
    grepl("Pelagomonas",   euks_new) ~ "Pelagomonas calceolata",
    TRUE ~ euks_new)) -> raw_counts_normalized_all_summed_GTDB_euk

### now combine them. 
raw_counts_normalized_all_summed_GTDB_euk %>%
  mutate(updated_annotation_combined1 = ifelse(updated_annotation == "Unknown", 
                                               euks_new, updated_annotation)) -> 
  raw_counts_normalized_all_summed_GTDB_euk

raw_counts_normalized_all_summed_GTDB_euk %>%
  mutate(updated_annotation_combined_final = ifelse(updated_annotation_combined1 == "Unknown", 
                                                    updated_max_annot_lvl, updated_annotation_combined1)) -> 
  raw_counts_normalized_all_summed_GTDB_euk

### now pull out just the oscillating transcripts
oscillators_diversity <- subset(raw_counts_normalized_all_summed_GTDB_euk, 
                                query %in% unique_oscillators$query)

### create a table that shows number of observations
occurences_of_genera <- table(oscillators_diversity$updated_annotation_combined_final, useNA = 'always')

### turn to dataframe
occurences_of_genera <- as.data.frame(occurences_of_genera)
occurences_of_genera$Var1 <- as.character(occurences_of_genera$Var1)

### calculate their percentages
occurences_of_genera$percent <- 
  occurences_of_genera$Freq/(sum(occurences_of_genera$Freq))

### pull out specific groups that we want to annotate
occurences_of_genera_subset <- subset(occurences_of_genera, 
                                      Var1 == "Prochlorococcus_B" |
                                        Var1 == "Pelagibacter" |
                                        Var1 == "Unknown" |
                                        Var1 == "Pelagomonas calceolata")

### euk group
occurences_of_genera_euks <- subset(occurences_of_genera, 
                                    ### euks from EukZoo
                                    Var1 == "Eukaryote" |
                                      ### other major eukaryotic groups
                                      Var1 == "2759|Eukaryota" |
                                      Var1 =="33208|Metazoa" |
                                      Var1 =="3041|Chlorophyta" |
                                      Var1 =="4751|Fungi" |
                                      Var1 =="35493|Streptophyta" |
                                      Var1 =="2836|Bacillariophyta" |
                                      Var1 =="121069|Pythiales" |
                                      Var1 =="33154|Opisthokonta" |
                                      Var1 =="33090|Viridiplantae" |
                                      Var1 =="4776|Peronosporales" |
                                      Var1 =="5878|Ciliophora" |
                                      Var1 =="5794|Apicomplexa" |
                                      Var1 =="554915|Amoebozoa" |
                                      Var1 =="422676|Aconoidasida" |
                                      Var1 =="5653|Kinetoplastida" |
                                      Var1 =="4776|Peronosporales")


Euk_group <- (sum(occurences_of_genera_euks$percent))
Euk_group <- as.data.frame(Euk_group)
names(Euk_group)[names(Euk_group) == 'Euk_group'] <- 'percent'
Euk_group$Freq <- (sum(occurences_of_genera_euks$Freq))
Euk_group$Var1 <- "Eukaryotes"

occurences_of_genera_subset_with_euks <- rbind(occurences_of_genera_subset, 
                                               Euk_group)

### cyano group, exception of Pro_B

occurences_of_genera_cyanos <- subset(occurences_of_genera, 
                                      Var1 == "Prochlorococcus" |
                                        Var1 == "Prochlorococcus_A" |
                                        Var1 == "1117|Cyanobacteria" |
                                        Var1 == "AG-363-K07" |
                                        Var1 == "Prochlorococcus_C" |
                                        Var1 == "Synechococcus_E" |
                                        Var1 == "AG-363-N20" |
                                        Var1 == "AG-402-N21" |
                                        Var1 == "Prochlorococcus_D" |
                                        Var1 == "AG-363-O15" |
                                        Var1 == "Synechococcus_C" |
                                        Var1 == "AG-363-J23" |
                                        Var1 == "AG-363-P08" |
                                        Var1 == "AG-409-D09" |
                                        Var1 == "AG-409-O23" |
                                        Var1 == "AG-363-N16" |
                                        Var1 == "AG-463-P14" |
                                        Var1 == "Cyanobium")


cyanos_group <- (sum(occurences_of_genera_cyanos$percent))
cyanos_group <- as.data.frame(cyanos_group)
names(cyanos_group)[names(cyanos_group) == 'cyanos_group'] <- 'percent'
cyanos_group$Freq <- (sum(occurences_of_genera_cyanos$Freq))
cyanos_group$Var1 <- "Other cyanobacteria"

occurences_of_genera_subset_with_euks_cyanos <- rbind(occurences_of_genera_subset_with_euks, 
                                                      cyanos_group)

### create an "other" group, made up of everything else
Other_group <- (sum(occurences_of_genera$percent))-(sum(occurences_of_genera_subset_with_euks_cyanos$percent))
Other_group <- as.data.frame(Other_group)
names(Other_group)[names(Other_group) == 'Other_group'] <- 'percent'
Other_group$Freq <- (sum(occurences_of_genera$Freq))-(sum(occurences_of_genera_subset_with_euks_cyanos$Freq))
Other_group$Var1 <- "Other"

occurences_of_genera_with_other_ALL_diversity <- rbind(occurences_of_genera_subset_with_euks_cyanos, 
                                                       Other_group)

occurences_of_genera_with_other_ALL_diversity$type <- "All"

occurences_of_genera_with_other_ALL_diversity$Var1 <- reorder(occurences_of_genera_with_other_ALL_diversity$Var1,
                                                              -occurences_of_genera_with_other_ALL_diversity$percent)

occurences_of_genera_with_other_ALL_diversity$Var1 = 
  factor(occurences_of_genera_with_other_ALL_diversity$Var1,
         levels=c('Unknown','Other',"Pelagibacter",
                  'Pelagomonas calceolata', 'Eukaryotes', 
                  'Other cyanobacteria','Prochlorococcus_B'))


relative_diversity_plot <- ggplot(occurences_of_genera_with_other_ALL_diversity,
                                  aes(x=type, y=percent, fill=Var1)) +
  theme_classic() +
  theme(#axis.text.x = element_text(angle=45,hjust=1, vjust=1)
    axis.title.x = element_blank(),
    axis.ticks.x = element_blank(),
    axis.text.x = element_blank(),
    legend.position = "none") +
  geom_bar(stat="identity", color = "black") +
  scale_fill_manual(values = c("#fdbf6f","#e31a1c",
                               "#33a02c","#b2df8a",
                               "#fb9a99",
                               "#a6cee3","#2b8cbe",
                               "#ff7f00","#cab2d6",
                               "#6a3d9a","#ffff99",
                               "#b15928", "black",
                               "grey")) +
  scale_y_continuous(expand = c(0,0), labels = percent) +
  ylab("Percent of diel diversity") +
  guides(fill = guide_legend(title = "Taxon"))


### Figure 3f

### what about the relative proportion of groups within the oscillating transcripts, summing total expression

### now we're going to merge oscillators_diversity with their expression from above

oscillators_diversity_sums <- merge(oscillators_diversity, oscillators_sums, by = "query")

transcript_sums_oscillating <- aggregate(oscillators_diversity_sums$totalsums_df,
                                         by=list(updated_annotation_combined_final=oscillators_diversity_sums$updated_annotation_combined_final), 
                                         FUN=sum)

transcript_sums_oscillating$percent <- 
  transcript_sums_oscillating$x/(sum(transcript_sums_oscillating$x))

### major taxa we want
transcript_sums_oscillating_subset <- subset(transcript_sums_oscillating, 
                                             updated_annotation_combined_final == "Prochlorococcus_B" |
                                               updated_annotation_combined_final == "Pelagibacter" |
                                               updated_annotation_combined_final == "Unknown" |
                                               updated_annotation_combined_final == "Pelagomonas calceolata")

### euk group
transcript_sums_oscillating_euks <- subset(transcript_sums_oscillating, 
                                           ### euks from EukZoo
                                           updated_annotation_combined_final == "Eukaryote" |
                                             updated_annotation_combined_final == "2759|Eukaryota" |
                                             updated_annotation_combined_final =="33208|Metazoa" |
                                             updated_annotation_combined_final =="3041|Chlorophyta" |
                                             updated_annotation_combined_final =="4751|Fungi" |
                                             updated_annotation_combined_final =="35493|Streptophyta" |
                                             updated_annotation_combined_final =="2836|Bacillariophyta" |
                                             updated_annotation_combined_final =="121069|Pythiales" |
                                             updated_annotation_combined_final =="33154|Opisthokonta" |
                                             updated_annotation_combined_final =="33090|Viridiplantae" |
                                             updated_annotation_combined_final =="4776|Peronosporales" |
                                             updated_annotation_combined_final =="5878|Ciliophora" |
                                             updated_annotation_combined_final =="5794|Apicomplexa" |
                                             updated_annotation_combined_final =="554915|Amoebozoa" |
                                             updated_annotation_combined_final =="422676|Aconoidasida" |
                                             updated_annotation_combined_final =="5653|Kinetoplastida" |
                                             updated_annotation_combined_final =="4776|Peronosporales")


Euk_group <- (sum(transcript_sums_oscillating_euks$percent))
Euk_group <- as.data.frame(Euk_group)
names(Euk_group)[names(Euk_group) == 'Euk_group'] <- 'percent'
Euk_group$x <- (sum(transcript_sums_oscillating_euks$x))
Euk_group$updated_annotation_combined_final <- "Eukaryotes"

transcript_sums_oscillating_subset_with_euks <- rbind(transcript_sums_oscillating_subset, 
                                                      Euk_group)

### other cyano group
transcript_sums_oscillating_cyanos <- subset(transcript_sums_oscillating, 
                                             updated_annotation_combined_final == "Prochlorococcus" |
                                               updated_annotation_combined_final == "Prochlorococcus_A" |
                                               updated_annotation_combined_final == "1117|Cyanobacteria" |
                                               updated_annotation_combined_final == "AG-363-K07" |
                                               updated_annotation_combined_final == "Prochlorococcus_C" |
                                               updated_annotation_combined_final == "Synechococcus_E" |
                                               updated_annotation_combined_final == "AG-363-N20" |
                                               updated_annotation_combined_final == "AG-402-N21" |
                                               updated_annotation_combined_final == "Prochlorococcus_D" |
                                               updated_annotation_combined_final == "AG-363-O15" |
                                               updated_annotation_combined_final == "Synechococcus_C" |
                                               updated_annotation_combined_final == "AG-363-J23" |
                                               updated_annotation_combined_final == "AG-363-P08" |
                                               updated_annotation_combined_final == "AG-409-D09" |
                                               updated_annotation_combined_final == "AG-409-O23" |
                                               updated_annotation_combined_final == "AG-363-N16" |
                                               updated_annotation_combined_final == "AG-463-P14" |
                                               updated_annotation_combined_final == "Cyanobium")


cyanos_group <- (sum(transcript_sums_oscillating_cyanos$percent))
cyanos_group <- as.data.frame(cyanos_group)
names(cyanos_group)[names(cyanos_group) == 'cyanos_group'] <- 'percent'
cyanos_group$x <- (sum(transcript_sums_oscillating_cyanos$x))
cyanos_group$updated_annotation_combined_final <- "Other cyanobacteria"

transcript_sums_oscillating_subset_with_euks_cyanos <- rbind(transcript_sums_oscillating_subset_with_euks, 
                                                             cyanos_group)


### create an "other" group
Other_group <- (sum(transcript_sums_oscillating$percent))-(sum(transcript_sums_oscillating_subset_with_euks_cyanos$percent))
Other_group <- as.data.frame(Other_group)
names(Other_group)[names(Other_group) == 'Other_group'] <- 'percent'
Other_group$x <- (sum(transcript_sums_oscillating$x))-(sum(transcript_sums_oscillating_subset_with_euks_cyanos$x))
Other_group$updated_annotation_combined_final <- "Other"

transcript_sums_oscillating_ALL_diversity <- rbind(transcript_sums_oscillating_subset_with_euks_cyanos, 
                                                   Other_group)

### add a column for the x axis
transcript_sums_oscillating_ALL_diversity$type <- "All"

## replace pelagomonas calceolata
transcript_sums_oscillating_ALL_diversity$updated_annotation_combined_final <- 
  gsub("Pelagomonas calceolata", "Pelagomonas", transcript_sums_oscillating_ALL_diversity$updated_annotation_combined_final)


transcript_sums_oscillating_ALL_diversity$updated_annotation_combined_final <- 
  reorder(transcript_sums_oscillating_ALL_diversity$updated_annotation_combined_final,
          -transcript_sums_oscillating_ALL_diversity$percent)

transcript_sums_oscillating_ALL_diversity$updated_annotation_combined_final = 
  factor(transcript_sums_oscillating_ALL_diversity$updated_annotation_combined_final,
         levels=c('Unknown','Other',"Pelagibacter",
                  'Pelagomonas', 'Eukaryotes', 
                  'Other cyanobacteria','Prochlorococcus_B'))

percent_diel_transcript_expression_plot <- ggplot(transcript_sums_oscillating_ALL_diversity,
                                                  aes(x=type, y=percent, fill=updated_annotation_combined_final)) +
  theme_classic() +
  theme(#axis.text.x = element_text(angle=45,hjust=1, vjust=1)
    axis.title.x = element_blank(),
    axis.ticks.x = element_blank(),
    axis.text.x = element_blank()) +
  geom_bar(stat="identity", color = "black") +
  scale_fill_manual(values = c("#fdbf6f","#e31a1c",
                               "#33a02c","#b2df8a",
                               "#fb9a99",
                               "#a6cee3","#2b8cbe",
                               "#ff7f00","#cab2d6",
                               "#6a3d9a","#ffff99",
                               "#b15928", "black",
                               "grey")) +
  scale_y_continuous(expand = c(0,0), labels = percent) +
  ylab("Percent of diel expression") +
  guides(fill = guide_legend(title = "Taxon"))


### Figure 3g

### Calculate the time that each gene shows its maximum expression
### This is going to involve fitting a curve to each gene and then estimating the maximum hour

### pull out transcripts that are in at least 10 samples
### first we'll identify transcripts that are in at least 10 samples
raw_counts_normalized_all_summed_GTDB_euk <- read.csv("raw_counts_normalized_all_summed_GTDB_euk.csv",
                                                      header = TRUE)

raw_counts_normalized_2 <- raw_counts_normalized_all_summed_GTDB_euk[,-1]
rownames(raw_counts_normalized_2) <- raw_counts_normalized_all_summed_GTDB_euk[,1]

### remove a few controls
raw_counts_normalized_2_not <- subset(raw_counts_normalized_2, select=-c(FS.KOA.L2.05.22.SC02,
                                                                         FS.KOA.L1.05.22.SC03, 
                                                                         FS.KOA.L1.05.22.SC58,
                                                                         FS.KOA.L1.05.22.SC60,
                                                                         FS.KOA.L2.05.22.SC60))

raw_counts_normalized_2_not <- raw_counts_normalized_2_not[,c(1:97)]
raw_counts_normalized_2_not_renamed <- tibble::rownames_to_column(raw_counts_normalized_2_not, "Taxon")

distribution_of_transcripts <- rowSums(raw_counts_normalized_2_not > 0)
distribution_of_transcripts <- as.data.frame(distribution_of_transcripts)
### identify those in at least 10 samples
distribution_of_transcripts_10samples <- subset(distribution_of_transcripts,distribution_of_transcripts > 9)
distribution_of_transcripts_10samples <- tibble::rownames_to_column(distribution_of_transcripts_10samples, "Taxon")
rm(distribution_of_transcripts)

## pull those out
raw_counts_normalized_2 <- subset(raw_counts_normalized_2_not_renamed, Taxon %in% distribution_of_transcripts_10samples$Taxon)


###
long <- melt(setDT(raw_counts_normalized_2), 
             id.vars = c("Taxon"),
             measure.vars = 2:98,
             variable.name = "sample_name")


#### let's merge with metadata!
AUV_CTD_together <- read.table("falkor.samples.MIMS.accs.CTD_AUV_combined.csv",
                               header = T, sep=",", na.strings = "NA")
AUV_CTD_together$Date_lubridate <- mdy(AUV_CTD_together$date_final)
AUV_CTD_together$date_time = ymd_hms(paste(AUV_CTD_together$Date_lubridate, AUV_CTD_together$time_final))
### select out certain columns, keep certain columns
AUV_CTD_together_subset <- select(AUV_CTD_together, c('sample_name','type',"series_number", "date_time", "time_final"))
### rename the sample names from - to . so they match
AUV_CTD_together_subset$sample_name <- gsub("-", ".", AUV_CTD_together_subset$sample_name)

## we did not do all = TRUE because we don't want the controls in here
long_metadat_merged <- merge(long, AUV_CTD_together_subset, by = "sample_name")
rm(long)

long_metadat_merged_AUV <- subset(long_metadat_merged, type == "AUV")
rm(long_metadat_merged)

### now we need to remove any transcripts that show 0 expression across the CTD

totalB <- aggregate(value~Taxon,long_metadat_merged_AUV,sum)
totalB <- subset(totalB, value == 0)

### remove transcripts that are in totalB from long_metadat_merged_AUV

long_metadat_merged_AUV_subset <- 
  long_metadat_merged_AUV[!(long_metadat_merged_AUV$Taxon %in% totalB$Taxon),]

rm(long_metadat_merged_AUV)
rm(totalB)

long_metadat_merged_AUV_subset$total_seconds <- period_to_seconds(hms(long_metadat_merged_AUV_subset$time_final))

ndat <- data.frame(total_seconds = seq(from = min(long_metadat_merged_AUV_subset$total_seconds),
                                       to = max(long_metadat_merged_AUV_subset$total_seconds),
                                       length.out = 240))

library(purrr)
dd <- long_metadat_merged_AUV_subset %>% 
  group_nest(Taxon) %>% 
  mutate(
    loess = map(data, ~ loess(value ~ total_seconds, .x, span = 0.5)), 
    loess = map(loess, predict, newdata = ndat)
  ) %>% 
  unnest(c(loess))

rm(long_metadat_merged_AUV_subset)

bound <- cbind(ndat, dd)

rm(dd)

### remove the model output
bound <- bound[,-3]

bound %>%
  filter(!is.na(loess)) %>%
  group_by(Taxon) %>%
  slice_max(loess, n = 1) -> time_of_maximum_expression


rm(bound)

## and then we're going to merge with the optimum times of oscillation that we calculated just above
unique_oscillators$dataset <- "oscillator"
##and rename taxon to query
colnames(time_of_maximum_expression)[2] <- "query"

all_screened_transcripts <- merge(time_of_maximum_expression,
                                    raw_counts_normalized_all_summed_GTDB_euk, 
                                    by = "query", all.x = TRUE)

combined_oscillators_et_al <- merge(unique_oscillators,
                     all_screened_transcripts, 
                                    by = "query", all = TRUE)


### now combine with KEGG pathways

### let's subset out just the first KO number, as some have multiple
combined_oscillators_et_al$KEGG_ko <- 
  gsub(",.*$", "", combined_oscillators_et_al$KEGG_ko)

### any NA's become unknown
combined_oscillators_et_al$KEGG_ko <- 
  combined_oscillators_et_al$KEGG_ko %>% replace_na('Unknown')
### any - become unknown
combined_oscillators_et_al$KEGG_ko[combined_oscillators_et_al$KEGG_ko=="-"]<-"Unknown"


#read in the KO list with annotations that are human readable
KO_list <- read.csv("KO_annotations.csv",
                    header = TRUE)
#pull out just unique KOs
KO_list_unique <- unique(KO_list)
names(KO_list_unique)[names(KO_list_unique) == 'KEGG'] <- 'KEGG_ko'

#merge them together
combined_oscillators_et_al$KEGG_ko <- unlist(combined_oscillators_et_al$KEGG_ko)
combined_oscillators_et_al <- merge(combined_oscillators_et_al, KO_list_unique, by = "KEGG_ko",
                                    all.x = TRUE)


### now get pathways
library(KEGGREST)
KO_module <- keggLink("pathway","ko")
KO_module_df <- data.frame(KEGG=names(KO_module), pathway=KO_module, row.names=NULL)
KO_module_df[] <- lapply(KO_module_df, gsub, pattern='path:', replacement='')
KO_module_df[] <- lapply(KO_module_df, gsub, pattern='ko:', replacement='')

library(dplyr)
KO_module_df <- KO_module_df %>% 
  filter(!grepl('ko', pathway))

pathway_list <- keggList("pathway")
pathway_list_df <- as.data.frame(pathway_list)
pathway_list_df <- tibble::rownames_to_column(pathway_list_df, "pathway")

pathway_ko_list_df <- merge(pathway_list_df, KO_module_df, by = "pathway",
                            all = TRUE)
names(pathway_ko_list_df)[names(pathway_ko_list_df) == 'KEGG'] <- 'KEGG_ko'


pathway_ko_list_df <- subset(pathway_ko_list_df, 
                             pathway != "map01100" &
                               pathway != "map01110" &
                               pathway != "map01120" &
                               pathway != "map01200" &
                               pathway != "map01210" &
                               pathway != "map01212" &
                               pathway != "map01230" &
                               pathway != "map01232" &
                               pathway != "map01250" &
                               pathway != "map01240" &
                               pathway != "map01220" &
                               pathway != "map01310")

### merge
combined_oscillators_et_al <- merge(combined_oscillators_et_al,
                                    pathway_ko_list_df, by = "KEGG_ko", all.x = TRUE)

### note that this list gets longer because multiple genes can be in different pathways

### striptz makes up a timezone and allows you to strip the tz so it starts at midnight
combined_oscillators_et_al$time_of_maximum_hr_min <- 
  as.POSIXct(combined_oscillators_et_al$total_seconds, 
             origin = '1970-01-01',
             tz="striptz")

### create just an hour and minute column
combined_oscillators_et_al$time_of_maximum_hr_min2 <- 
  format(as.POSIXct(combined_oscillators_et_al$time_of_maximum_hr_min), format = "%H:%M")


##### let's create a new KO plot with certain taxa

combined_oscillators_et_al_prob <-
  subset(combined_oscillators_et_al, 
         updated_annotation_combined_final == "Prochlorococcus_B")
#  updated_annotation_combined_final == "Prochlorococcus_A" |
#   updated_annotation_combined_final == "1117|Cyanobacteria" |
#   updated_annotation_combined_final == "Prochlorococcus" |
#   updated_annotation_combined_final == "Pelagomonas calceolata")
#           dataset == "Leg2_oscillator")

combined_oscillators_et_al_other_cyanobacteria <-
  subset(combined_oscillators_et_al, 
         updated_annotation_combined_final == "Prochlorococcus_A" |
           updated_annotation_combined_final == "1117|Cyanobacteria" |
           updated_annotation_combined_final == "Prochlorococcus" |
           updated_annotation_combined_final == "AG-363-K07" |
           updated_annotation_combined_final == "Prochlorococcus_C" |
           updated_annotation_combined_final == "Synechococcus_E" |
           updated_annotation_combined_final == "AG-363-N20" |
           updated_annotation_combined_final == "AG-402-N21" |
           updated_annotation_combined_final == "Prochlorococcus_D" |
           updated_annotation_combined_final == "AG-363-O15" |
           updated_annotation_combined_final == "Synechococcus_C" |
           updated_annotation_combined_final == "AG-363-J23" |
           updated_annotation_combined_final == "AG-363-P08" |
           updated_annotation_combined_final == "AG-409-D09" |
           updated_annotation_combined_final == "AG-409-O23" |
           updated_annotation_combined_final == "AG-363-N16" |
           updated_annotation_combined_final == "AG-463-P14" |
           updated_annotation_combined_final == "Cyanobium")
#           dataset == "Leg2_oscillator")


combined_oscillators_et_al_other_cyanobacteria$updated_annotation_combined_final <- 
  "Other cyano."

bindme_subset <- rbind(combined_oscillators_et_al_prob, 
                       combined_oscillators_et_al_other_cyanobacteria)

photosynthesis_genes <- subset(bindme_subset, pathway_list == "Photosynthesis")
CO2_fixation <- subset(bindme_subset, pathway_list == "Carbon fixation by Calvin cycle")
CO2_fixation$pathway_list <- "Carbon fixation"
nucleotide <- subset(bindme_subset, pathway_list == "Purine metabolism" |
                       pathway_list == "Pyrimidine metabolism")
nucleotide$pathway_list <- "Nucleotide met."
ATP <- subset(bindme_subset, pathway_list == "Oxidative phosphorylation")
ATP$pathway_list <- "Oxid. phosphor."

ribosome <- subset(bindme_subset, pathway_list == "Ribosome" |
                     KEGG_ko == "K02358" |
                     KEGG_ko == "K02519" |
                     KEGG_ko == "K02357" |
                     KEGG_ko == "K02355")
ribosome$pathway_list <- "Ribosome"


### RNA polymerase
RNA_pol <- subset(bindme_subset, 
                  KEGG_ko == "K03040" |
                    KEGG_ko == "K03043" |
                    KEGG_ko == "K03046" |
                    KEGG_ko == "K03086" |
                    KEGG_ko == "K00962")
RNA_pol$pathway_list <- "RNA met."
### keep only one, as for many genes they belong to multiple pathways and therefore show up twice
RNA_pol <- RNA_pol %>% 
  group_by(query) %>% 
  slice_head()


celldivision <- subset(bindme_subset, 
                       ### ftsZ
                       KEGG_ko == "K03531" |
                         ### dna gyrase
                         KEGG_ko == "K02469" |
                         ### dna gyrase
                         KEGG_ko == "K02470" |
                         ### sepF
                         KEGG_ko == "K09772" |
                         ### kaiC
                         KEGG_ko == "K08482" |
                         ### dnAK
                         KEGG_ko == "K04043" |
                         ###grpE
                         KEGG_ko == "K03687" |
                         ### dnaB
                         KEGG_ko == "K02314" |
                         ### groEL
                         KEGG_ko == "K04077" |
                         ### groES
                         KEGG_ko == "K04078" |
                         ### recA
                         KEGG_ko == "K03553")
celldivision$pathway_list <- "Cell division"
### keep only one, as for many genes they belong to multiple pathways and therefore show up twice
celldivision <- celldivision %>% 
  group_by(query) %>% 
  slice_head()

nitrogen_metabolism <- subset(bindme_subset, 
                              #pathway_list == "Nitrogen metabolism" |
                              ### ammonium transporter
                              KEGG_ko == "K03320" |
                                ### glnA
                                KEGG_ko == "K01915" |
                                ### pst, pit
                                #KEGG_ko == "K02040" |
                                #KEGG_ko == "K02038" |
                                #KEGG_ko == "K02037" |
                                #KEGG_ko == "K02036" |
                                #KEGG_ko == "K02039" |
                                #KEGG_ko == "K16322" |
                                ## glutamine synthetase
                                KEGG_ko == "K01915" |
                                ### update
                                ####
                                ###### nirA, nitrite reductase
                                KEGG_ko == "K00366" |
                                KEGG_ko == "K17877" |
                                KEGG_ko == "K26139" |
                                KEGG_ko == "K26138" |
                                KEGG_ko == "K00361" |
                                ##narB, nitrate reductase
                                KEGG_ko == "K00367" |
                                KEGG_ko == "K00372" |
                                KEGG_ko == "K10534" | KEGG_ko == "K00360" |
                                ##glutamine synthetase
                                KEGG_ko == "K01915" |
                                ##glutamate synthase
                                KEGG_ko == "K00284" |
                                ##nitrogen regulators
                                KEGG_ko == "K21561" | KEGG_ko == "K04751" | KEGG_ko == "K04751;K04752" |
                                ##ammonia channel/transporter
                                KEGG_ko == "K03320" |
                                ##nitrate transporter
                                KEGG_ko == "K02575" | KEGG_ko == "K15577" | KEGG_ko == "K15579" |
                                KEGG_ko == "K22067" |
                                ##urease subunits
                                KEGG_ko == "K01428" | KEGG_ko == "K01429" | KEGG_ko == "K01430" | 
                                KEGG_ko == "K03187" | KEGG_ko == "K03188" | KEGG_ko == "K03189" | KEGG_ko == "K03190")
nitrogen_metabolism$pathway_list <- "N met."
nitrogen_metabolism <- nitrogen_metabolism %>% 
  group_by(query) %>% 
  slice_head()

superoxide_dismutase <- subset(bindme_subset, 
                               KEGG_ko == "K00518")
superoxide_dismutase$pathway_list <- "Superox. dismutase"
superoxide_dismutase <- superoxide_dismutase %>% 
  group_by(query) %>% 
  slice_head()


test_ihateit <- rbind(photosynthesis_genes, CO2_fixation, ribosome, ATP, celldivision, nitrogen_metabolism,
                      superoxide_dismutase, #viruses, iron_porins, 
                      RNA_pol, nucleotide)

test_ihateit$pathway_list = factor(test_ihateit$pathway_list,
                                   levels=c('Ribosome',
                                            'RNA met.',
                                            #'Viruses',
                                            'Superox. dismutase',
                                            'N met.',
                                            'Cell division',
                                            'Nucleotide met.',
                                            #'Iron porins',
                                            'Oxid. phosphor.',
                                            'Carbon fixation',
                                            'Photosynthesis'))


test_ihateit_statistical <- subset(test_ihateit, !is.na(dataset))
test_ihateit_statistical$oscillators <- "Yes"
test_ihateit_not_statistical <- subset(test_ihateit, is.na(dataset))
test_ihateit_not_statistical$oscillators <- "No"


lims <- as.POSIXct(strptime(c("1970-01-01 00:00:00","1970-01-01 23:45:00"), format = "%Y-%m-%d %H:%M"),tz="timez")   

KEGG_function_plot_cyanobacteria <- ggplot(data = test_ihateit_not_statistical, 
                                           aes(x=time_of_maximum_hr_min, y=pathway_list, 
                                               color = oscillators)) +
  theme_classic() +
  theme(legend.position = "none",
        axis.title.y = element_blank()) +
  geom_rect(#aes(ymin = pathway_list, ymax = dplyr::lead(pathway_list)),
    ymin = -Inf,
    ymax = Inf,
    xmin = c((as.POSIXct('1970-01-01 07:00:00', tz = "timez"))), 
    xmax = c((as.POSIXct('1970-01-01 18:00:00',tz = "timez"))),
    fill = "Yellow",
    ### this removes the border
    color = NA,
    alpha = 0.3) +
  geom_jitter(size=0.75, 
              pch = 21,
              color = "grey") +
  geom_jitter(data = test_ihateit_statistical,
              aes(x=time_of_maximum_hr_min, y=pathway_list, 
                  color = oscillators),
              size = 1.5, color = "#2b8cbe") +
  scale_x_datetime(date_breaks = "4 hours",
                   date_labels = "%H",
                   limits = lims) +
  xlab("Hrs")


### create a plot that shows these groups above oscillating

### 
genes_of_interest <- test_ihateit_statistical[,2]
genes_of_interest_a <- as.data.frame(genes_of_interest)

genes_of_interest_a <- distinct(genes_of_interest_a, genes_of_interest)

genes_of_interest_a$query <- genes_of_interest_a$genes_of_interest
### pull out that column
pelase <- genes_of_interest_a[c("query")]
### now merge just those taxon names

raw_counts_normalized <- read.csv("raw_counts_normalized_all_summed_GTDB_euk.csv", 
                                    header = T)

raw_counts_normalized_2 <- raw_counts_normalized[,c(1:103)]

rm(raw_counts_normalized)

AUV_testing_counts_stat <- merge(raw_counts_normalized_2, pelase, by = "query")
## nrow = 1865, ncol = 103

### transpose
## turn taxon into row name

AUV_testing_counts_stat_2 <- AUV_testing_counts_stat[,-1]
rownames(AUV_testing_counts_stat_2) <- AUV_testing_counts_stat[,1]
AUV_testing_counts_stat_2 <- t(AUV_testing_counts_stat_2)
AUV_testing_counts_stat_2 <- as.data.frame(AUV_testing_counts_stat_2)

AUV_testing_counts_stat_2 <- tibble::rownames_to_column(AUV_testing_counts_stat_2, "help")
### ncol = 1866, nrow = 102

#### re read in the AUV file because we excluded some samples during the statistical analysis
###subset out the first time series, AUV only

AUV_CTD_together <- read.table("falkor.samples.MIMS.accs.CTD_AUV_combined.csv",
                               header = T, sep=",", na.strings = "NA")
AUV_CTD_together$Date_lubridate <- mdy(AUV_CTD_together$date_final)
AUV_CTD_together$date_time = ymd_hms(paste(AUV_CTD_together$Date_lubridate, AUV_CTD_together$time_final))

### AUV
AUV_CTD_together_AUV <- subset(AUV_CTD_together, type == "AUV")

#### replace names
AUV_CTD_together_AUV$help <- gsub("-", ".", AUV_CTD_together_AUV$sample_name)

AUV_testing_counts_stat_3 <- merge(AUV_CTD_together_AUV, AUV_testing_counts_stat_2, by = "help")
names(AUV_testing_counts_stat_3) <- gsub(x = names(AUV_testing_counts_stat_3), pattern = "-", replacement = "_")
## ncol = 1899, nrow = 61


#### reformat for plotting together

### this makes it long
long <- melt(setDT(AUV_testing_counts_stat_3), 
             id.vars = c("sample_name","depth","Date_lubridate","date_time"),
             measure.vars = 35:ncol(AUV_testing_counts_stat_3),
             variable.name = "query")

test_ihateit_statistical <- as.data.frame(test_ihateit_statistical)
pathway_names <- test_ihateit_statistical[c("query","pathway_list")]
pathway_names$query <- gsub("-", "_", pathway_names$query)


long_pathways <- merge(long, pathway_names, by = "query", all = TRUE, allow.cartesian=TRUE)

long_pathways$hours_min <- format(as.POSIXct(long_pathways$date_time), format = "%H:%M")
## unfortunately we need it to have a date to plot it, so we make it up
long_pathways$fake_date <- ymd(paste("2001-01-01"))
## now combine the times to the made up date
long_pathways$fake_date_time <- as.POSIXct(paste(long_pathways$fake_date, 
                                                 long_pathways$hours_min), format = "%Y-%m-%d %H:%M")

long_pathways$value <- replace(long_pathways$value, long_pathways$value == 0 , 10000)

long_pathways_subset <- subset(long_pathways, pathway_list != "Nucleotide met.")
long_pathways_subset <- subset(long_pathways_subset, pathway_list != "Superox. dismutase")
long_pathways_subset <- subset(long_pathways_subset, pathway_list != "Viruses")

long_pathways_subset %>% 
  mutate(time_of_day = case_when(
    grepl("Ribosome",   pathway_list) ~ "Night",
    grepl("N met.",  pathway_list) ~ "Afternoon",
    grepl("Cell division",  pathway_list) ~ "Afternoon",
    grepl("RNA met.",  pathway_list) ~ "Afternoon",
    grepl("Oxid. phosphor.",  pathway_list) ~ "Morning",
    grepl("Carbon fixation",  pathway_list) ~ "Morning",
    grepl("Photosynthesis", pathway_list) ~ "Morning",
    TRUE ~ pathway_list)) -> 
  long_pathways_subset

long_pathways_subset$time_of_day = factor(long_pathways_subset$time_of_day,
                                          levels=rev(c('Night','Afternoon',
                                                       'Morning')))

manual_breaks <- c(as.POSIXct("2001-01-01 02:00:00"), 
                   as.POSIXct("2001-01-01 06:00:00"), 
                   as.POSIXct("2001-01-01 10:00:00"),
                   as.POSIXct("2001-01-01 14:00:00"),
                   as.POSIXct("2001-01-01 18:00:00"),
                   as.POSIXct("2001-01-01 22:00:00"))

oscillator_overview_plot <- ggplot(long_pathways_subset) +
  theme_bw() +
  theme(legend.position = "none",
        strip.background = element_blank(),
        strip.text.y = element_blank(),
        panel.grid.major = element_blank(),
        panel.grid.minor = element_blank()) +
  annotate("rect", 
           xmin = c((as.POSIXct('2001-01-01 07:00:00'))), 
           xmax = c((as.POSIXct('2001-01-01 18:00:00'))),
           ymin = 0, 
           ymax = Inf,
           alpha = 0.6, 
           fill = c("yellow")) +
  geom_smooth(aes(fake_date_time, y = value, group = pathway_list, color = pathway_list),
              method = "loess",
              se = FALSE,
              span = 0.9) +
  facet_grid(time_of_day~., scales = "free") +
  scale_x_datetime(date_labels = "%H",
                   breaks = manual_breaks) +
  xlab("Hrs") +
  scale_y_log10() +
  ylab(bquote('Transcripts'~L^-1)) +
  scale_color_manual(values = 
                       c("#1f78b4","#6a3d9a","#878787","#e31a1c",
                         "black","#b15928","#33a02c"))


#### Figure 3
legend = cowplot::get_plot_component(percent_diel_transcript_expression_plot, 
                                     'guide-box-right', return_all = TRUE)

percent_diel_transcript_expression_plot_no_legend <- percent_diel_transcript_expression_plot +
  theme(legend.position = "none")

Figure_3b <- plot_grid(oscillating_percentage_plot,
                       relative_diversity_plot, 
                       percent_diel_transcript_expression_plot_no_legend, legend,
                       ncol = 4, rel_widths = c(1.1,0.9,0.9,1.3),
                       #rel_heights = c(1,1),
                       align = "h", axis = "bt",
                       labels = c("D","E","F"))

Figure_3bb <- plot_grid(Figure_3b,
                        KEGG_function_plot_cyanobacteria,
                        labels = c("","G"),
                        rel_heights = c(1,1.2),
                        ncol = 1)

Figure_3c <- plot_grid(KEGG_function_plot_cyanobacteria, oscillator_overview_plot,
                       ncol = 2, rel_widths = c(2,1.4),
                       labels = c("G","H"))

Figure_3d <- plot_grid(Figure_3b, Figure_3c,
                       ncol = 1,
                       rel_heights = c(1,1.15))

### 7 x 7.3

Figure_3a <- plot_grid(AKU_leg1_par_oscillating, chl_oscillating, oxygen_oscillating,
                       ncol = 1,
                       align = "v",
                       axis = "lr",
                       labels = c("A","B","C"))

Figure_3_left <- plot_grid(Figure_3a, Figure_3d,
                           ncol = 2, rel_widths = c(1,2))

ggsave(Figure_3_left, filename = "Figure_3.tiff",
       dpi = 300, width = 10, height = 7)


########################
#### Figure 4

### Figure 4a

#### SLA leg 1 vs leg 2

AUV_SLA <- read.csv("Falkor_SLA_Benedetto.csv",
                    header = TRUE)

AUV_SLA$Leg <- as.character(AUV_SLA$Leg)

SLA_legs_plot <- ggplot() +
  theme_classic() +
  theme(
    text = element_text(size=12),
    legend.position = "none",
    legend.title = element_blank()) +
  geom_boxplot(data = AUV_SLA,
               aes(x=Leg, y=sla, group = Leg), 
               width = 0.4,
               outliers = FALSE) +
  geom_jitter(data = AUV_SLA,
              aes(x=Leg, y=sla, color = Type),
              width = 0.2,
              size=0.5) +
  scale_color_manual(values = c("#3288bd", "#f46d43")) +
  scale_y_continuous(breaks = c(-12,-14,-16,-18),
                     limits = c(-19,-12)) +
  #geom_jitter(pch=21) +
  ylab("SLA (cm)")

#####
## Figure 4b
###### calculate depth of chlorophyll max

Falkor_CTD_chloropigment <- read.table("Falkor_CTD_representative_casts.csv", 
                                       header = T, sep=",", na.strings = "NA")

#### this let's us pull out the chl max on each cast, by grouping by cast and then getting the max number
library(dplyr)
Falkor_CTD_chloropigment %>% group_by(Cast) %>% 
  dplyr::slice(which.max(CHLPIG_ug_L)) -> 
  chl_max_FALKOR

chl_max_FALKOR$Leg <- as.character(chl_max_FALKOR$Leg)
chl_max_FALKOR <- as.data.frame(chl_max_FALKOR)
### keep certain columns
chl_max_FALKOR <- select(chl_max_FALKOR, 
                                    c('CTDPRS_dbar','Leg'))
chl_max_FALKOR$type <- "CTD"

### now read in AUV depth of sampling to include
AUV_CTD_together <- read.table("falkor.samples.MIMS.accs.CTD_AUV_combined.csv",
                               header = T, sep=",", na.strings = "NA")
AUV_CTD_together_AUV_only <- subset(AUV_CTD_together, type == "AUV")
AUV_CTD_together_AUV_only$Leg <- as.character(AUV_CTD_together_AUV_only$series_number)
AUV_CTD_together_AUV_only <- select(AUV_CTD_together_AUV_only, 
                                    c('depth','Leg',"type"))

names(AUV_CTD_together_AUV_only)[names(AUV_CTD_together_AUV_only) == 'depth'] <- 'CTDPRS_dbar'

chl_max_CTD_casts_AUV_samples <- rbind(chl_max_FALKOR, AUV_CTD_together_AUV_only)

chl_max_depth_by_leg_plot <- ggplot() +
  theme_classic() +
  theme(
    text = element_text(size=12),
    legend.position = "none",
    legend.title = element_blank()) +
  geom_boxplot(data = chl_max_CTD_casts_AUV_samples,
               aes(x=Leg, y=CTDPRS_dbar, group = Leg), 
               width = 0.4,
               outliers = FALSE) +
  geom_jitter(data = chl_max_CTD_casts_AUV_samples,
              aes(x=Leg, y=CTDPRS_dbar, color=type),
              width = 0.2,
              size = 0.5) +
  scale_color_manual(values = c("#3288bd", "#f46d43")) +
  scale_y_reverse(#breaks = c(-12,-14,-16,-18),
    limits = c(122,75)) +
  ylab("Chl. max depth (m)")


####
## Figure 4C
#### calculate the maximum chloropigment at the chl max using CTD casts across legs

Falkor_CTD_chloropigment <- read.table("Falkor_CTD_representative_casts.csv", 
                                       header = T, sep=",", na.strings = "NA")

#### this let's us pull out the chl max on each cruise, by grouping by cruise and then getting the max number
library(dplyr)
Falkor_CTD_chloropigment %>% 
  group_by(Cast) %>% 
  dplyr::slice(which.max(CHLPIG_ug_L)) -> chl_max_FALKOR

chl_max_FALKOR$Leg <- as.character(chl_max_FALKOR$Leg)

chl_max_maximum_leg_plot <- ggplot(chl_max_FALKOR, aes(x=Leg, y=CHLPIG_ug_L)) +
  theme_classic() +
  theme(text = element_text(size=12)) +
  geom_boxplot(width = 0.4,
               outliers = FALSE) +
  geom_jitter(width = 0.2,
              size=0.5,
              color="#f46d43") +
  ylab(bquote('Chloropigment (μg'~L^-1~')'))


#### 
## Figure 4d
#### calculate backscatter across the two legs
### wirewalker leg 1
wirewalker <- 
  read.csv("EddyExperimentA_data_L1_v1_0.csv",
           header = TRUE)

wirewalker$date_time = ymd_hms(wirewalker$time)
wirewalker$date_time <- with_tz(wirewalker$date_time, "HST")

### remove outlying values
wirewalker_subset_backscattering <- subset(wirewalker,
                                           backscattering < .0009 &
                                             backscattering > 0)
rm(wirewalker)

### subset to depths shallower than 200 m
wirewalker_subset_backscattering <- subset(wirewalker_subset_backscattering, depth < 200.1)

## make numeric
wirewalker_subset_backscattering$numeric_date <- 
  as.numeric(wirewalker_subset_backscattering$date_time)
wirewalker_subset_backscattering$fractional_numeric_date <- 
  wirewalker_subset_backscattering$numeric_date/(24*60*60)

##
## wirewalker leg 2
wirewalker2 <- 
  read.csv("EddyExperimentB_data_L1_v1_0.csv",
           header = TRUE)

wirewalker2$date_time = ymd_hms(wirewalker2$time)
wirewalker2$date_time <- with_tz(wirewalker2$date_time, "HST")

## remove outliers
wirewalker2_subset_backscattering <- subset(wirewalker2,
                                            backscattering < .0009 &
                                              backscattering > 0)

## subset to top 200 m
wirewalker2_subset_backscattering <- subset(wirewalker2_subset_backscattering, depth < 200.1)

## make numeric
wirewalker2_subset_backscattering$numeric_date <- 
  as.numeric(wirewalker2_subset_backscattering$date_time)
wirewalker2_subset_backscattering$fractional_numeric_date <- 
  wirewalker2_subset_backscattering$numeric_date/(24*60*60)

rm(wirewalker2)

## combine
ww_bs <- rbind(wirewalker_subset_backscattering, wirewalker2_subset_backscattering)

rm(wirewalker_subset_backscattering)
rm(wirewalker2_subset_backscattering)

## interpolate
library(akima)
dfi <- interp(ww_bs$fractional_numeric_date, 
              ww_bs$depth,
              ww_bs$backscattering, 
              xo = seq(min(ww_bs$fractional_numeric_date), 
                       max(ww_bs$fractional_numeric_date), length = 250), 
              yo = seq(min(ww_bs$depth), 
                       max(ww_bs$depth), length = 250),
              duplicate = "mean")

griddf2 <- subset(data.frame(x = rep(dfi$x, nrow(dfi$z)),
                             y = rep(dfi$y, each = ncol(dfi$z)),
                             z = as.numeric(dfi$z)),
                  !is.na(z))

## plot
backscatter_plot <- ggplot(griddf2, aes(x,y, z = z)) +
  theme_classic()
backscatter_plot <- backscatter_plot + geom_raster(aes(fill = z), interpolate = TRUE) 
backscatter_plot <- backscatter_plot + scale_fill_gradientn(#transform = "log", 
  limits = c(0, 0.00089),
  colours = rev(c('darkred','darkred','#b2182b','#d6604d',#'#f4a582',
                  '#fddbc7',
                  '#f7f7f7',
                  '#92c5de',
                  "#74a9cf",
                  "#3690c0",
                  '#0570b0','#045a8d',"#023858","#023858","#023858","black","black","black")),
  oob = scales::squish, name = expression())
backscatter_plot <- backscatter_plot + scale_y_reverse(limits = c(200,-3), expand = c(0,0)) 
backscatter_plot <- backscatter_plot + 
  scale_x_continuous(#limits = c(17619.1, 17622.15),
    breaks = c(17607.42,
               17610.42,
               17613.42,
               17616.42,
               17619.42, 
               17622.42,
               17625.42),
    labels = c("Mar-17",
               "Mar-20",
               "Mar-23",
               "Mar-26",
               "Mar-29",
               "Apr-1",
               "Apr-4"),
    expand = c(0,0)) +
  xlab("Date") +
  ylab("Depth (m)")

#### need to cross out 3/28 8 AM to 3/28 5 PM when the WW was out of the water
backscatter_plot <- backscatter_plot + theme(text = element_text(size=12)) +
  annotate("rect",
           xmin = 17618.75, xmax = 17619.13, 
           ymin = -Inf, ymax = Inf,  fill = "white") +
  theme(text = element_text(size=12))

### get the depth of the chlorophyll max as determiend by the WW

wirewalker_subset <- subset(ww_bs, depth < 160 &
                              depth > 40)

### we're going to do it crudely by subsetting to fluorescence values > 0.5, rather than a discrete value
### this is because the WW is constantly moving both vertically and horizontally
wirewalker_subset_chl_max <- subset(wirewalker_subset,
                                    fluorescence > 0.5)

### round to the nearest 10 min and average
wirewalker_subset_chl_max <- subset(wirewalker_subset_chl_max, depth > 70 &
                                      depth < 135)
wirewalker_subset_chl_max %>% 
  mutate(date = ymd_hms(date_time),
         time_30min = ceiling_date(date_time, "10 minutes")) %>% 
  group_by(time_30min) %>% 
  summarise(value = mean(fluorescence), value2 = mean(depth)) -> wirewalker_subset_chl_max2

### convert to numeric
wirewalker_subset_chl_max2$numeric_date <- 
  as.numeric(wirewalker_subset_chl_max2$time_30min)
wirewalker_subset_chl_max2$fractional_numeric_date <- 
  wirewalker_subset_chl_max2$numeric_date/(24*60*60)
wirewalker_subset_chl_max2$z = "z"

backscatter_plot2 <- backscatter_plot +
  geom_path(data=wirewalker_subset_chl_max2,
            aes(x=fractional_numeric_date, y=value2,z=z),
            size=0.5,pch=21) +
  #### need to cross out 3/28 8 AM to 3/28 5 PM when the WW was out of the water
  annotate("rect",
           xmin = 17618.75, xmax = 17619.13, 
           ymin = -Inf, ymax = Inf,  fill = "white") +
  ### add labels for leg 1 and leg 2
  annotate("rect",
           xmin = 17605.96, xmax = 17614.42, 
           ymin = -3, ymax = 1,  fill = "black") +
  annotate("rect",
           xmin = 17618.42, xmax = 17625.82, 
           ymin = -3, ymax = 1,  fill = "black") +
  labs(title = "")


####
## Figure 4e
#### flux to 150 m

HOT_150m_flux <- read.table("HOT_flux_export_150m.csv",
                            header = T, sep=",", na.strings = "NA")

HOT_150m_flux$julian_date <- as.Date(HOT_150m_flux$julian, origin=as.Date("1988-10-01"))

HOT_150m_flux$Month <- as.numeric(format(HOT_150m_flux$julian_date, format = "%m"))

HOT_150m_flux_HOT <- subset(HOT_150m_flux,
                            Cruise == "HOT")
HOT_150m_flux_falkor <- subset(HOT_150m_flux,
                               Cruise == "Falkor")

labeled_groups <- c(`carb_mg_m2_day` = "PC",
                    `nitr_mg_m2_day` = "PN",
                    `pic_mg_m2_day` = "PIC")


flux_estimates_plot <- ggplot(HOT_150m_flux_HOT, aes(x=Type, y = Value_mmol)) +
  theme_classic() +
  theme(#axis.text.x = element_text(angle=45,hjust=1, vjust=1),
    legend.position = "bottom",
    legend.title = element_blank(),
    axis.title.x = element_blank(),
    text = element_text(size=12)) +
  geom_boxplot(outliers = FALSE) +
  geom_jitter(width = 0.35,
              color = "grey",
              size=0.1) +
  geom_point(data=HOT_150m_flux_falkor, 
             aes(x=Type, y=Value_mmol), #color = Deployment),
             color = "#bf812d",
             size=1.75) +
  geom_point(data=HOT_150m_flux_falkor, 
             aes(x=Type, y=Value_mmol),
             pch = 21,
             color = "black",
             size=1.75) +
  scale_y_log10(limits = c(0.003,5.1),
                expand = c(0,0)) +
  ylab(bquote(atop("Flux to 150 m", "(mmol" ~ m^-2~d^-1~')'))) +
  scale_x_discrete(labels = labeled_groups)


####
## Figure 4f
#### KEGG comparison

raw_counts_normalized_all_summed_GTDB_euk <- read.csv("raw_counts_normalized_all_summed_GTDB_euk.csv",
                                                      header = TRUE)

### remove other samples we don't want
raw_counts_normalized_all_summed_GTDB_euk <- subset(raw_counts_normalized_all_summed_GTDB_euk, 
                                                    select=-c(FS.KOA.L2.05.22.SC02,
                                                              FS.KOA.L1.05.22.SC03, 
                                                              FS.KOA.L1.05.22.SC58,
                                                              FS.KOA.L1.05.22.SC60,
                                                              FS.KOA.L2.05.22.SC60))

### pull out just the KEGG_ko group
raw_counts_normalized_all_summed_GTDB_euk <- raw_counts_normalized_all_summed_GTDB_euk[,c(2:98,99)]


raw_counts_normalized_all_summed_GTDB_euk <- subset(raw_counts_normalized_all_summed_GTDB_euk, 
                                            KEGG_ko != "Unknown")

### for KOs that have more than one KEGG, let's simplify and keep only the first one
raw_counts_normalized_all_summed_GTDB_euk$KEGG_ko <- gsub(",.*$", "", 
                                                          raw_counts_normalized_all_summed_GTDB_euk$KEGG_ko)

### now let's sum each sample based on KO

KEGG_ko_summed <- aggregate(. ~  KEGG_ko, raw_counts_normalized_all_summed_GTDB_euk, sum)

## rename kegg_KO to row names
KEGG_ko_summed_2 <- KEGG_ko_summed[,-1]
rownames(KEGG_ko_summed_2) <- KEGG_ko_summed[,1]

### we are going to replace the header with a _
names(KEGG_ko_summed_2) <- gsub(x = names(KEGG_ko_summed_2), pattern = "\\.", replacement = "_")  

## read in our leg metadata
meta_data <- read.table(text="id  series
FS_KOA_L1_05_22_SC25  L1
FS_KOA_L1_05_22_SC26  L1
FS_KOA_L1_05_22_SC27  L1
FS_KOA_L1_05_22_SC28  L1
FS_KOA_L1_05_22_SC29  L1
FS_KOA_L1_05_22_SC30  L1
FS_KOA_L1_05_22_SC31  L1
FS_KOA_L1_05_22_SC32  L1
FS_KOA_L1_05_22_SC34  L1
FS_KOA_L1_05_22_SC35  L1
FS_KOA_L1_05_22_SC36  L1
FS_KOA_L1_05_22_SC38  L1
FS_KOA_L1_05_22_SC39  L1
FS_KOA_L1_05_22_SC40  L1
FS_KOA_L1_05_22_SC41  L1
FS_KOA_L1_05_22_SC42  L1
FS_KOA_L1_05_22_SC43  L1
FS_KOA_L1_05_22_SC44  L1
FS_KOA_L1_05_22_SC45  L1
FS_KOA_L1_05_22_SC46  L1
FS_KOA_L1_05_22_SC47  L1
FS_KOA_L1_05_22_SC48  L1
FS_KOA_L1_05_22_SC49  L1
FS_KOA_L1_05_22_SC50  L1
FS_KOA_L1_05_22_SC51  L1
FS_KOA_L1_05_22_SC52  L1
FS_KOA_L1_05_22_SC53  L1
FS_KOA_L1_05_22_SC54  L1
FS_KOA_L1_05_22_SC55  L1
FS_KOA_L1_05_22_SC56  L1
FS_KOA_L2_05_22_SC13  L2
FS_KOA_L2_05_22_SC14  L2
FS_KOA_L2_05_22_SC19  L2
FS_KOA_L2_05_22_SC20  L2
FS_KOA_L2_05_22_SC26  L2
FS_KOA_L2_05_22_SC27  L2
FS_KOA_L2_05_22_SC28  L2
FS_KOA_L2_05_22_SC30  L2
FS_KOA_L2_05_22_SC31  L2
FS_KOA_L2_05_22_SC32  L2
FS_KOA_L2_05_22_SC33  L2
FS_KOA_L2_05_22_SC34  L2
FS_KOA_L2_05_22_SC35  L2
FS_KOA_L2_05_22_SC36  L2
FS_KOA_L2_05_22_SC37  L2
FS_KOA_L2_05_22_SC38  L2
FS_KOA_L2_05_22_SC41  L2
FS_KOA_L2_05_22_SC42  L2
FS_KOA_L2_05_22_SC43  L2
FS_KOA_L2_05_22_SC44  L2
FS_KOA_L2_05_22_SC45  L2
FS_KOA_L2_05_22_SC46  L2
FS_KOA_L2_05_22_SC48  L2
FS_KOA_L2_05_22_SC49  L2
FS_KOA_L2_05_22_SC50  L2
FS_KOA_L2_05_22_SC51  L2
FS_KOA_L2_05_22_SC53  L2
FS_KOA_L2_05_22_SC54  L2
FS_KOA_L2_05_22_SC55  L2
FS_KOA_L2_05_22_SC56  L2
FS_KOA_L2_05_22_SC58  L2
", header = TRUE)

#### read in our samples so we retain just the AUV samples for comparison
AUV_CTD_together <- read.table("falkor.samples.MIMS.accs.CTD_AUV_combined.csv",
                               header = T, sep=",", na.strings = "NA")
subset_AUV <- subset(AUV_CTD_together, type == "AUV")
## turn that column into a list
vector <- subset_AUV[["sample_name"]] 
#relabel - to . to match the count list
vector <- gsub("-", "_", vector)
vec2 <- append(vector,'Taxon')

### match the AUV data file column names and pull out just those columns that contain AUV data
col.num <- which(colnames(KEGG_ko_summed_2) %in% vec2)
NewDF <- KEGG_ko_summed_2[,sort(c(col.num))]

### deseq wants integers - round to the nearest integer
NewDF2 <- NewDF %>% mutate_if(is.numeric, round)
### one sample has a value slightly bigger (2.3 billion) than the 2.1 billion threshold for c code
### repeating by dividing everything by 10 does not change results
NewDF3 <- NewDF2 %>% mutate(across(where(is.numeric), function(x) ifelse(x >= 2100000001, 2100000000, x)))

### run deseq
dds <- DESeqDataSetFromMatrix(countData = NewDF3,
                              colData = meta_data,
                              design = ~series,
                              tidy = FALSE)
dds <- DESeq(dds)
res <- results(dds)
res
deseq_output <- as.data.frame(res)
deseq_output <- tibble::rownames_to_column(deseq_output, "KEGG_ko")

### now we merge our output with KEGG descriptions
#read in the KO list with annotations that are human readable
KO_list <- read.csv("KO_annotations.csv",
                    header = TRUE)
#pull out just unique KOs
KO_list_unique <- unique(KO_list)

### rename to KEGG_KO and description
names(KO_list_unique)[names(KO_list_unique) == 'KEGG'] <- 'KEGG_ko'
names(KO_list_unique)[names(KO_list_unique) == 'Description'] <- 'KEGG_ko_description'

#merge them together
deseq_output_KO_comparison_legs <- merge(deseq_output, 
                                         KO_list_unique, all.x = TRUE)

## subset to statistically significant KEGGs
deseq_output_KO_comparison_legs_padj_05 <- subset(deseq_output_KO_comparison_legs,
                                                  baseMean > 0 &
                                                  padj < 0.05)

### relabel KEGG categories of interest, giving them broad identifiers
tester <- mutate(deseq_output_KO_comparison_legs_padj_05, 
                 Annotations = case_when(KEGG_ko == "K02575" ~ "N", ### this is nitrate
                                         KEGG_ko == "K10945" ~ "N", ### everything below is reduced N
                                         KEGG_ko == "K10944" ~ "N",
                                         KEGG_ko == "K10946" ~ "N",
                                         KEGG_ko == "K00368" ~ "N",
                                         KEGG_ko == "K03320" ~ "N",
                                         KEGG_ko == "K03192" ~ "N",
                                         KEGG_ko == "K16091" ~ "iron",
                                         KEGG_ko == "K02012" ~ "iron",
                                         KEGG_ko == "K03839" ~ "iron",
                                         KEGG_ko == "K02639" ~ "iron",
                                         KEGG_ko == "K02217" ~ "iron",
                                         # KEGG_ko == "K09624" ~ "peuks", euks but big euks
                                         KEGG_ko == "K00327" ~ "peuks",
                                         KEGG_ko == "K16512" ~ "peuks",
                                         KEGG_ko == "K05466" ~ "peuks",
                                         KEGG_ko == "K18561" ~ "peuks",
                                         KEGG_ko == "K17681" ~ "peuks",
                                         KEGG_ko == "K00326" ~ "peuks",
                                         KEGG_ko == "K06643" ~ "peuks",
                                         KEGG_ko == "K11797" ~ "peuks",
                                         KEGG_ko == "K01948" ~ "peuks",
                                         KEGG_ko == "K05643" ~ "peuks",
                                         KEGG_ko == "K12856" ~ "peuks",
                                         KEGG_ko == "K04131" ~ "peuks",
                                         KEGG_ko == "K17570" ~ "peuks",
                                         KEGG_ko == "K00025" ~ "peuks",
                                         KEGG_ko == "K10408" ~ "peuks",
                                         KEGG_ko == "K08924" ~ "photosystem",
                                         KEGG_ko == "K08915" ~ "photosystem",
                                         KEGG_ko == "K02696" ~ "photosystem",
                                         KEGG_ko == "K08923" ~ "photosystem"))

### pull out each of those broad categories we labeled above into separate datasets
tester_subset_peuks <- subset(tester, Annotations == "peuks")
tester_subset_N <- subset(tester, Annotations == "N")
tester_subset_iron <- subset(tester, Annotations == "iron")
tester_subset_photosystem <- subset(tester, Annotations == "photosystem")
## keep all the others as a separate group
tester_none <- tester[is.na(tester$Annotations),]

KO_plot_hey <- ggplot() +
  theme_classic() +
  theme(legend.position = "none",
        text = element_text(size=12)) +
  geom_point(data=tester_none,
             aes(x=log2FoldChange,y=padj),
             pch = 21,size=1) +
  geom_point(data=tester_subset_peuks,
             aes(x=log2FoldChange,y=padj,
                 color=Annotations),
             size=3) +
  geom_point(data=tester_subset_peuks,
             aes(x=log2FoldChange,y=padj),
             pch=21,
             size=3) +
  geom_point(data=tester_subset_N,
             aes(x=log2FoldChange,y=padj,
                 color=Annotations),
             size=3) +
  geom_point(data=tester_subset_N,
             aes(x=log2FoldChange,y=padj),
             pch=21,
             size=3) +
  geom_point(data=tester_subset_iron,
             aes(x=log2FoldChange,y=padj,
                 color=Annotations),
             size=3) +
  geom_point(data=tester_subset_iron,
             aes(x=log2FoldChange,y=padj),
             pch=21,
             size=3) +
  geom_point(data=tester_subset_photosystem,
             aes(x=log2FoldChange,y=padj,
                 color=Annotations),
             size=3) +
  geom_point(data=tester_subset_photosystem,
             aes(x=log2FoldChange,y=padj),
             pch=21,
             size=3) +
  scale_y_continuous(expand= c(0.05,0)) +
  ylab("p value") +
  xlab(expression("Log2FC; Leg 1" %<->% " Leg 2")) +
  geom_vline(xintercept=0, linetype = "dashed") +
  scale_color_manual(values = c("#41ab5d","#ff7f00",
                                "#1f78b4","#cab2d6",
                                "#fb9a99",
                                "#e31a1c","#fdbf6f",
                                "#ff7f00","#cab2d6",
                                "#6a3d9a","#ffff99",
                                "#b15928", "black",
                                "grey"))


####
## Figure 4g
#### taxa differences between legs

raw_counts_normalized_all_summed_GTDB_euk <- read.csv("raw_counts_normalized_all_summed_GTDB_euk.csv",
                                                      header = TRUE)

### remove other samples we don't want
raw_counts_normalized_all_summed_GTDB_euk <- subset(raw_counts_normalized_all_summed_GTDB_euk, 
                                                    select=-c(FS.KOA.L2.05.22.SC02,
                                                              FS.KOA.L1.05.22.SC03, 
                                                              FS.KOA.L1.05.22.SC58,
                                                              FS.KOA.L1.05.22.SC60,
                                                              FS.KOA.L2.05.22.SC60))

### we're going to create a new column that has all the eukaryotes labeled as eukaryote
raw_counts_normalized_all_summed_GTDB_euk$euks_new <- 
  replace(raw_counts_normalized_all_summed_GTDB_euk$euks_new, 
          raw_counts_normalized_all_summed_GTDB_euk$euks_new != "Unknown" , "Eukaryote")

raw_counts_normalized_all_summed_GTDB_euk %>%
  mutate(updated_annotation_combined1 = ifelse(updated_annotation == "Unknown", 
                                               euks_new, updated_annotation)) -> 
  raw_counts_normalized_all_summed_GTDB_euk

raw_counts_normalized_all_summed_GTDB_euk %>%
  mutate(updated_annotation_combined_final = ifelse(updated_annotation_combined1 == "Unknown", 
                                                    updated_max_annot_lvl, updated_annotation_combined1)) -> 
  raw_counts_normalized_all_summed_GTDB_euk

### pull out just the columns we want
testing <- raw_counts_normalized_all_summed_GTDB_euk[,c(2:98,131)]

### pull out eukaryotes, including those identified by eukzoo and eggnog
testing_summed_euks <- subset(testing, 
                              updated_annotation_combined_final == "Eukaryote" |
                                updated_annotation_combined_final == "2759|Eukaryota" |
                                updated_annotation_combined_final == "3041|Chlorophyta" |
                                updated_annotation_combined_final == "33208|Metazoa" |
                                updated_annotation_combined_final == "4751|Fungi" |
                                updated_annotation_combined_final == "35493|Streptophyta" |
                                updated_annotation_combined_final == "2836|Bacillariophyta" |
                                updated_annotation_combined_final == "121069|Pythiales" |
                                updated_annotation_combined_final == "33154|Opisthokonta" |
                                updated_annotation_combined_final == "33090|Viridiplantae" |
                                updated_annotation_combined_final == "4776|Peronosporales" |
                                updated_annotation_combined_final == "5878|Ciliophora" |
                                updated_annotation_combined_final == "5794|Apicomplexa" |
                                updated_annotation_combined_final == "554915|Amoebozoa" |
                                updated_annotation_combined_final == "422676|Aconoidasida" |
                                updated_annotation_combined_final == "5653|Kinetoplastida" |
                                updated_annotation_combined_final == "4776|Peronosporales")

testing_summed_euks$updated_annotation_combined_final <- "Euk."

testing_summed_euks <- aggregate(. ~  updated_annotation_combined_final, testing_summed_euks, sum)

##### pull out thaumarchaeota
testing_summed_thaum <- subset(testing, 
                               updated_annotation_combined_final == "Nitrosopelagicus" |
                                 updated_annotation_combined_final == "651137|Thaumarchaeota" |
                                 updated_annotation_combined_final == "Nitrosopumilus")

testing_summed_thaum$updated_annotation_combined_final <- "Thaum."

testing_summed_thaum <- aggregate(. ~  updated_annotation_combined_final, testing_summed_thaum, sum)

#### pull out pro_b
testing_summed_prob <- subset(testing, 
                              updated_annotation_combined_final == "Prochlorococcus_B")

testing_summed_prob$updated_annotation_combined_final <- "Pro_B"

testing_summed_prob <- aggregate(. ~  updated_annotation_combined_final, testing_summed_prob, sum)

#### pull out thalassarchaeum
testing_summed_Thalassarchaeum <- subset(testing, 
                                         updated_annotation_combined_final == "Thalassarchaeum")

testing_summed_Thalassarchaeum$updated_annotation_combined_final <- "Thal. (MGII)"

testing_summed_Thalassarchaeum <- aggregate(. ~  updated_annotation_combined_final, testing_summed_Thalassarchaeum, sum)

#### pull out MGIIb-O1

testing_summed_MGIIb_O1 <- subset(testing, 
                                  updated_annotation_combined_final == "MGIIb-O1")

testing_summed_MGIIb_O1$updated_annotation_combined_final <- "MGIIb-O1"

testing_summed_MGIIb_O1 <- aggregate(. ~  updated_annotation_combined_final, testing_summed_MGIIb_O1, sum)


### Pull out other labeled prochlorococcus
testing_summed_other_pro <- subset(testing, 
                                   updated_annotation_combined_final == "Prochlorococcus_A" |
                                     updated_annotation_combined_final == "Prochlorococcus" |
                                     updated_annotation_combined_final == "AG-363-K07" |
                                     updated_annotation_combined_final == "Prochlorococcus_C" |
                                     updated_annotation_combined_final == "Synechococcus_E" |
                                     updated_annotation_combined_final == "AG-363-N20" |
                                     updated_annotation_combined_final == "AG-402-N21" |
                                     updated_annotation_combined_final == "Prochlorococcus_D" |
                                     updated_annotation_combined_final == "AG-363-O15" |
                                     updated_annotation_combined_final == "Synechococcus_C" |
                                     updated_annotation_combined_final == "AG-363-J23" |
                                     updated_annotation_combined_final == "AG-363-P08" |
                                     updated_annotation_combined_final == "AG-409-D09" |
                                     updated_annotation_combined_final == "AG-409-O23" |
                                     updated_annotation_combined_final == "AG-363-N16" |
                                     updated_annotation_combined_final == "AG-463-P14" |
                                     updated_annotation_combined_final == "Cyanobium")

testing_summed_other_pro$updated_annotation_combined_final <- "Other cyano."

testing_summed_other_pro <- aggregate(. ~  updated_annotation_combined_final, testing_summed_other_pro, sum)


### combine
testing_summed_merged <- rbind(testing_summed_euks, testing_summed_thaum, 
                               testing_summed_prob, testing_summed_Thalassarchaeum,
                               testing_summed_other_pro, 
                               testing_summed_MGIIb_O1)


testing_summed_2 <- testing_summed_merged[,-1]
rownames(testing_summed_2) <- testing_summed_merged[,1]
## transpose so samples are on the y and gene is x
testing_summed_2 <- t(testing_summed_2)
## make data frame
testing_summed_2 <- as.data.frame(testing_summed_2)
### turn the row names into a column of samples, named sample_name
testing_summed_2 <- tibble::rownames_to_column(testing_summed_2, "sample_name")

#### read in the AUV and CTD file

AUV_CTD_together <- read.table("falkor.samples.MIMS.accs.CTD_AUV_combined.csv",
                               header = T, sep=",", na.strings = "NA")
AUV_CTD_together$Date_lubridate <- mdy(AUV_CTD_together$date_final)
AUV_CTD_together$date_time = ymd_hms(paste(AUV_CTD_together$Date_lubridate, AUV_CTD_together$time_final))

#### replace - to . so they can be merged, and make it a column named help
AUV_CTD_together$sample_name <- gsub("-", ".", AUV_CTD_together$sample_name)
### merge them by sample, "sample_name
AUV_testing_most_abundant_3 <- merge(AUV_CTD_together, testing_summed_2, by = "sample_name")
names(AUV_testing_most_abundant_3) <- gsub(x = names(AUV_testing_most_abundant_3), pattern = "-", replacement = "_")

library(data.table)
long <- melt(setDT(AUV_testing_most_abundant_3), 
             id.vars = c("sample_name","date_final","depth",
                         "type","series_number","Date_lubridate","date_time"),
             measure.vars = 34:ncol(AUV_testing_most_abundant_3),
             variable.name = "Gene")

long <- subset(long, type == "AUV")

long$series_number <- as.character(long$series_number)

long_sum <- aggregate(value~sample_name+series_number+Gene, 
                      data=long, sum)

long_sum$Gene = factor(long_sum$Gene, 
                       levels=c('Euk.',
                                'Pro_B','Other cyano.',
                                'Thaum.','MGIIb_O1',
                                'Thal. (MGII)'))

library(ggpubr)

Taxa_difference_figure_4_plot <- ggplot(long_sum, aes(x=series_number, y=value
)) +
  theme_classic() +
  theme(text = element_text(size=12)#axis.text.x = element_blank(),
        #axis.ticks.x = element_blank(),
        #axis.title.y = element_blank()
  ) +
  geom_boxplot(aes(group = series_number),outlier.size=0.75) +
  ylab(bquote('Transcripts'~L^-1)) +
  xlab("Leg") +
  #labs(title = "Eukaryotes")
  facet_grid(.~Gene, scales = "free") +
  stat_compare_means(#comparisons = my_comparisons,
    #method = "t.test",
    method = 'kruskal.test',
    #aes(label = after_stat(p.signif))) +
    label = "p.format",
    size=2.5) +
  scale_y_continuous(trans = "log10")


library(cowplot)

fig4_top <- plot_grid(SLA_legs_plot, chl_max_depth_by_leg_plot, chl_max_maximum_leg_plot, 
                      #flux_estimates_plot, 
                      labels = c("A","B","C"),
                      ncol = 3,
                      rel_widths = c(1,1,1),
                      align = "v",
                      axis = "lr")

backscatter_plot2_2 <- plot_grid(backscatter_plot2,
                                 labels = c("D"))

fig4_bottom <- plot_grid(flux_estimates_plot, KO_plot_hey, ncol = 2,
                         labels = c("E","F"),
                         align = "h",
                         axis = "bt",
                         rel_widths = c(1,1.8))

Taxa_difference_figure_4_plot_2 <- plot_grid(Taxa_difference_figure_4_plot,
                                             labels = "G")

plot_grid(fig4_top, backscatter_plot2_2, fig4_bottom, Taxa_difference_figure_4_plot_2,
          ncol = 1)

ggsave("Figure_4.tiff", width = 6.25, height = 10.5, device='tiff', dpi=350)
